# Supplementary material for: Genetic variation in populations of the earthworm, Lumbricus rubellus, across contaminated mine sites
Source: BMC Genet. 2017 Nov 17;18:97. doi: 10.1186/s12863-017-0557-8 (PMC5693503; doi:10.1186/s12863-017-0557-8)
Supplement: Supplementary file 2 — RADseq Protocol. An explicit description of the RADseq protocol, listing the methodology, reagents and equipment for amplifying and sequencing genomic libraries with an Illumina HiSeq. (XML 63 kb) [file 12863_2017_557_MOESM2_ESM.xml]

<?xml version="1.0" encoding="UTF-8"?>
<?mso-application progid="Word.Document"?><pkg:package xmlns:pkg="http://schemas.microsoft.com/office/2006/xmlPackage"><pkg:part pkg:name="/_rels/.rels" pkg:contentType="application/vnd.openxmlformats-package.relationships+xml" pkg:padding="512"><pkg:xmlData><Relationships xmlns="http://schemas.openxmlformats.org/package/2006/relationships"><Relationship Id="rId3" Type="http://schemas.openxmlformats.org/officeDocument/2006/relationships/extended-properties" Target="docProps/app.xml"/><Relationship Id="rId2" Type="http://schemas.openxmlformats.org/package/2006/relationships/metadata/core-properties" Target="docProps/core.xml"/><Relationship Id="rId1" Type="http://schemas.openxmlformats.org/officeDocument/2006/relationships/officeDocument" Target="word/document.xml"/></Relationships></pkg:xmlData></pkg:part><pkg:part pkg:name="/word/_rels/document.xml.rels" pkg:contentType="application/vnd.openxmlformats-package.relationships+xml" pkg:padding="256"><pkg:xmlData><Relationships xmlns="http://schemas.openxmlformats.org/package/2006/relationships"><Relationship Id="rId3" Type="http://schemas.openxmlformats.org/officeDocument/2006/relationships/webSettings" Target="webSettings.xml"/><Relationship Id="rId2" Type="http://schemas.openxmlformats.org/officeDocument/2006/relationships/settings" Target="settings.xml"/><Relationship Id="rId1" Type="http://schemas.openxmlformats.org/officeDocument/2006/relationships/styles" Target="styles.xml"/><Relationship Id="rId5" Type="http://schemas.openxmlformats.org/officeDocument/2006/relationships/theme" Target="theme/theme1.xml"/><Relationship Id="rId4" Type="http://schemas.openxmlformats.org/officeDocument/2006/relationships/fontTable" Target="fontTable.xml"/></Relationships></pkg:xmlData></pkg:part><pkg:part pkg:name="/word/document.xml" pkg:contentType="application/vnd.openxmlformats-officedocument.wordprocessingml.document.main+xml"><pkg:xmlData><w:document mc:Ignorable="w14 w15 wp14" xmlns:w10="urn:schemas-microsoft-com:office:word" xmlns:mc="http://schemas.openxmlformats.org/markup-compatibility/2006" xmlns:wps="http://schemas.microsoft.com/office/word/2010/wordprocessingShape" xmlns:wne="http://schemas.microsoft.com/office/word/2006/wordml" xmlns:wpc="http://schemas.microsoft.com/office/word/2010/wordprocessingCanvas" xmlns:w15="http://schemas.microsoft.com/office/word/2012/wordml" xmlns:wpg="http://schemas.microsoft.com/office/word/2010/wordprocessingGroup" xmlns:o="urn:schemas-microsoft-com:office:office" xmlns:wp="http://schemas.openxmlformats.org/drawingml/2006/wordprocessingDrawing" xmlns:m="http://schemas.openxmlformats.org/officeDocument/2006/math" xmlns:v="urn:schemas-microsoft-com:vml" xmlns:wpi="http://schemas.microsoft.com/office/word/2010/wordprocessingInk" xmlns:r="http://schemas.openxmlformats.org/officeDocument/2006/relationships" xmlns:wp14="http://schemas.microsoft.com/office/word/2010/wordprocessingDrawing" xmlns:w14="http://schemas.microsoft.com/office/word/2010/wordml" xmlns:w="http://schemas.openxmlformats.org/wordprocessingml/2006/main"><w:body><w:p w:rsidR="00F4432E" w:rsidRDefault="00F4432E" w:rsidP="00F4432E"><w:bookmarkStart w:id="0" w:name="_GoBack"/><w:bookmarkEnd w:id="0"/><w:r><w:t>Supplementary Document</w:t></w:r></w:p><w:p w:rsidR="00F4432E" w:rsidRDefault="00F4432E" w:rsidP="00F4432E"><w:proofErr w:type="spellStart"/><w:r><w:t>RADseq</w:t></w:r><w:proofErr w:type="spellEnd"/><w:r><w:t xml:space="preserve"> Library preparation</w:t></w:r></w:p><w:p w:rsidR="00F4432E" w:rsidRDefault="00F4432E" w:rsidP="00F4432E"><w:r><w:t xml:space="preserve">The </w:t></w:r><w:proofErr w:type="spellStart"/><w:r><w:t>RADseq</w:t></w:r><w:proofErr w:type="spellEnd"/><w:r><w:t xml:space="preserve"> libraries were produced in accordance to Etter et al., (2011). This method works to provide thousands of markers by selectively amplifying restriction sites that are ligated to adapter sequences, each containing primers for sequencing using high density contemporary technology. Within this study, the following modifications were applied to the initial method. </w:t></w:r></w:p><w:p w:rsidR="00F4432E" w:rsidRDefault="00F4432E" w:rsidP="00F4432E"><w:r><w:t xml:space="preserve">DNA was quantified using a Qubit 1.0 (Life Technologies, Paisley, UK before they were digested with RNase A (1 </w:t></w:r><w:proofErr w:type="spellStart"/><w:r><w:t>μl</w:t></w:r><w:proofErr w:type="spellEnd"/><w:r><w:t xml:space="preserve">/ 50 </w:t></w:r><w:proofErr w:type="spellStart"/><w:r><w:t>μl</w:t></w:r><w:proofErr w:type="spellEnd"/><w:r><w:t xml:space="preserve"> of sample) (</w:t></w:r><w:proofErr w:type="spellStart"/><w:r><w:t>Qiagen</w:t></w:r><w:proofErr w:type="spellEnd"/><w:r><w:t xml:space="preserve">), for 30 minutes at 54 </w:t></w:r><w:proofErr w:type="spellStart"/><w:r><w:t>oC</w:t></w:r><w:proofErr w:type="spellEnd"/><w:r><w:t xml:space="preserve">, prior to purification using a </w:t></w:r><w:proofErr w:type="spellStart"/><w:r><w:t>Qiagen</w:t></w:r><w:proofErr w:type="spellEnd"/><w:r><w:t xml:space="preserve"> PCR purification kit. 300 ng </w:t></w:r><w:proofErr w:type="spellStart"/><w:r><w:t>gDNA</w:t></w:r><w:proofErr w:type="spellEnd"/><w:r><w:t xml:space="preserve"> was digested using 2.5 </w:t></w:r><w:proofErr w:type="spellStart"/><w:r><w:t>μl</w:t></w:r><w:proofErr w:type="spellEnd"/><w:r><w:t xml:space="preserve"> </w:t></w:r><w:proofErr w:type="spellStart"/><w:r><w:t>SbfI</w:t></w:r><w:proofErr w:type="spellEnd"/><w:r><w:t xml:space="preserve"> (NEB, Hitchin, UK) and 1.9 </w:t></w:r><w:proofErr w:type="spellStart"/><w:r><w:t>μl</w:t></w:r><w:proofErr w:type="spellEnd"/><w:r><w:t xml:space="preserve"> NEB buffer 4 (rounded to 40 </w:t></w:r><w:proofErr w:type="spellStart"/><w:r><w:t>μl</w:t></w:r><w:proofErr w:type="spellEnd"/><w:r><w:t xml:space="preserve"> reaction size with HPLC water (Sigma Aldrich, Dorset, UK)) at 37 °C for 1 hour, and deactivated at 65 °C for 20 minutes. P1 adapters were supplied by The Genepool (Edinburgh, UK) and based upon the design: </w:t></w:r></w:p><w:p w:rsidR="00F4432E" w:rsidRDefault="00F4432E" w:rsidP="00F4432E"><w:r><w:t xml:space="preserve">Top: </w:t></w:r></w:p><w:p w:rsidR="00F4432E" w:rsidRDefault="00F4432E" w:rsidP="00F4432E"><w:r><w:t xml:space="preserve">5’AATGATACGGCGACCACCGAGATCTACACTCTTTCCCTACACGACGCTCTTCCGATCTXXXXXTGC*A3’ </w:t></w:r></w:p><w:p w:rsidR="00F4432E" w:rsidRDefault="00F4432E" w:rsidP="00F4432E"><w:r><w:t xml:space="preserve">Bottom: </w:t></w:r></w:p><w:p w:rsidR="00F4432E" w:rsidRDefault="00F4432E" w:rsidP="00F4432E"><w:r><w:t xml:space="preserve">5’/Phos/XXXXXAGATCGGAAGAGCGTCGTGTAGGGAAAGAGTGTAGATCTCGGTGGTCGCCGTATCAT*T3’ </w:t></w:r></w:p><w:p w:rsidR="00F4432E" w:rsidRDefault="00F4432E" w:rsidP="00F4432E"><w:r><w:t xml:space="preserve">(* = </w:t></w:r><w:proofErr w:type="spellStart"/><w:r><w:t>Phosphorothioate</w:t></w:r><w:proofErr w:type="spellEnd"/><w:r><w:t xml:space="preserve"> bond, /</w:t></w:r><w:proofErr w:type="spellStart"/><w:r><w:t>Phos</w:t></w:r><w:proofErr w:type="spellEnd"/><w:r><w:t xml:space="preserve">/= 5’ phosphorylation, XXXXX=barcode) </w:t></w:r></w:p><w:p w:rsidR="00F4432E" w:rsidRDefault="00F4432E" w:rsidP="00F4432E"><w:r><w:t xml:space="preserve">and were ligated to samples individually, using 0.75 </w:t></w:r><w:proofErr w:type="spellStart"/><w:r><w:t>μl</w:t></w:r><w:proofErr w:type="spellEnd"/><w:r><w:t xml:space="preserve"> of 100 </w:t></w:r><w:proofErr w:type="spellStart"/><w:r><w:t>nM</w:t></w:r><w:proofErr w:type="spellEnd"/><w:r><w:t xml:space="preserve"> P1 adapter, 1 </w:t></w:r><w:proofErr w:type="spellStart"/><w:r><w:t>μl</w:t></w:r><w:proofErr w:type="spellEnd"/><w:r><w:t xml:space="preserve"> of 100 </w:t></w:r><w:proofErr w:type="spellStart"/><w:r><w:t>mM</w:t></w:r><w:proofErr w:type="spellEnd"/><w:r><w:t xml:space="preserve"> </w:t></w:r><w:proofErr w:type="spellStart"/><w:r><w:t>rATP</w:t></w:r><w:proofErr w:type="spellEnd"/><w:r><w:t xml:space="preserve"> (NEB), 1 </w:t></w:r><w:proofErr w:type="spellStart"/><w:r><w:t>μl</w:t></w:r><w:proofErr w:type="spellEnd"/><w:r><w:t xml:space="preserve"> NEB buffer 2 (contains 50 </w:t></w:r><w:proofErr w:type="spellStart"/><w:r><w:t>mM</w:t></w:r><w:proofErr w:type="spellEnd"/><w:r><w:t xml:space="preserve"> salt), 0.5 </w:t></w:r><w:proofErr w:type="spellStart"/><w:r><w:t>μl</w:t></w:r><w:proofErr w:type="spellEnd"/><w:r><w:t xml:space="preserve"> T4 ligase (NEB), made up to 10 </w:t></w:r><w:proofErr w:type="spellStart"/><w:r><w:t>μl</w:t></w:r><w:proofErr w:type="spellEnd"/><w:r><w:t xml:space="preserve"> with HPLC water. Samples were incubated at room temperature for 30 minutes before heat inactivation at 65 °C for 20 minutes. Samples were then pooled into libraries representing each site. 2 </w:t></w:r><w:proofErr w:type="spellStart"/><w:r><w:t>μg</w:t></w:r><w:proofErr w:type="spellEnd"/><w:r><w:t xml:space="preserve"> </w:t></w:r><w:proofErr w:type="spellStart"/><w:r><w:t>gDNA</w:t></w:r><w:proofErr w:type="spellEnd"/><w:r><w:t xml:space="preserve"> per pool was randomly sheared using a </w:t></w:r><w:proofErr w:type="spellStart"/><w:r><w:t>Covaris</w:t></w:r><w:proofErr w:type="spellEnd"/><w:r><w:t xml:space="preserve"> S series (</w:t></w:r><w:proofErr w:type="spellStart"/><w:r><w:t>KBiosciences</w:t></w:r><w:proofErr w:type="spellEnd"/><w:r><w:t xml:space="preserve">, Herts, UK); set to achieve 300-800 </w:t></w:r><w:proofErr w:type="spellStart"/><w:r><w:t>bp</w:t></w:r><w:proofErr w:type="spellEnd"/><w:r><w:t xml:space="preserve"> fragments following the regime: duty cycle 10%, intensity 4, cycles per burst 200, time (s) 80, performed in 120 </w:t></w:r><w:proofErr w:type="spellStart"/><w:r><w:t>μl</w:t></w:r><w:proofErr w:type="spellEnd"/><w:r><w:t xml:space="preserve"> tubes. The 3 libraries were then concentrated using a vacuum concentrator (</w:t></w:r><w:proofErr w:type="spellStart"/><w:r><w:t>VacuFuge</w:t></w:r><w:proofErr w:type="spellEnd"/><w:r><w:t xml:space="preserve"> 5301, Eppendorf, </w:t></w:r><w:proofErr w:type="spellStart"/><w:r><w:t>Stevenege</w:t></w:r><w:proofErr w:type="spellEnd"/><w:r><w:t xml:space="preserve">, UK) at 60 </w:t></w:r><w:proofErr w:type="spellStart"/><w:r><w:t>oC</w:t></w:r><w:proofErr w:type="spellEnd"/><w:r><w:t xml:space="preserve"> until at a volume of 20-40 </w:t></w:r><w:proofErr w:type="spellStart"/><w:r><w:t>μl</w:t></w:r><w:proofErr w:type="spellEnd"/><w:r><w:t xml:space="preserve"> before being run on 1% ultrapure low melting point agarose gel (Life Technologies) and excision of desired bands using a sterile scalpel. Samples were purified using via </w:t></w:r><w:proofErr w:type="spellStart"/><w:r><w:t>Qiagen</w:t></w:r><w:proofErr w:type="spellEnd"/><w:r><w:t xml:space="preserve"> </w:t></w:r><w:proofErr w:type="spellStart"/><w:r><w:t>MinElute</w:t></w:r><w:proofErr w:type="spellEnd"/><w:r><w:t xml:space="preserve"> Reaction </w:t></w:r><w:proofErr w:type="spellStart"/><w:r><w:t>Cleanup</w:t></w:r><w:proofErr w:type="spellEnd"/><w:r><w:t xml:space="preserve"> Kit, eluted in 20 </w:t></w:r><w:proofErr w:type="spellStart"/><w:r><w:t>μl</w:t></w:r><w:proofErr w:type="spellEnd"/><w:r><w:t xml:space="preserve"> EB. Samples were purified using </w:t></w:r><w:proofErr w:type="spellStart"/><w:r><w:t>Agencourt</w:t></w:r><w:proofErr w:type="spellEnd"/><w:r><w:t xml:space="preserve"> </w:t></w:r><w:proofErr w:type="spellStart"/><w:r><w:t>AMPure</w:t></w:r><w:proofErr w:type="spellEnd"/><w:r><w:t xml:space="preserve"> XP magnetic beads (Beckman Coulter, High Wycombe, UK) as according to the manufacturer’s instructions to remove </w:t></w:r><w:proofErr w:type="spellStart"/><w:r><w:t>unligated</w:t></w:r><w:proofErr w:type="spellEnd"/><w:r><w:t xml:space="preserve"> P1 adaptors. Fragments were blunt-end repaired using the Quick Blunting Kit (NEB) to blunt end the DNA. 19 </w:t></w:r><w:proofErr w:type="spellStart"/><w:r><w:t>μl</w:t></w:r><w:proofErr w:type="spellEnd"/><w:r><w:t xml:space="preserve"> of sample was mixed with 2.5 </w:t></w:r><w:proofErr w:type="spellStart"/><w:r><w:t>μl</w:t></w:r><w:proofErr w:type="spellEnd"/><w:r><w:t xml:space="preserve"> buffer, 2.5 </w:t></w:r><w:proofErr w:type="spellStart"/><w:r><w:t>μl</w:t></w:r><w:proofErr w:type="spellEnd"/><w:r><w:t xml:space="preserve"> dNTP and 1 </w:t></w:r><w:proofErr w:type="spellStart"/><w:r><w:t>μl</w:t></w:r><w:proofErr w:type="spellEnd"/><w:r><w:t xml:space="preserve"> enzyme, incubated at room temperature for 30 minutes, prior to purification via </w:t></w:r><w:proofErr w:type="spellStart"/><w:r><w:t>Qiagen</w:t></w:r><w:proofErr w:type="spellEnd"/><w:r><w:t xml:space="preserve"> </w:t></w:r><w:proofErr w:type="spellStart"/><w:r><w:t>MinElute</w:t></w:r><w:proofErr w:type="spellEnd"/><w:r><w:t xml:space="preserve"> Reaction </w:t></w:r><w:proofErr w:type="spellStart"/><w:r><w:t>Cleanup</w:t></w:r><w:proofErr w:type="spellEnd"/><w:r><w:t xml:space="preserve"> Kit and elution in 24 </w:t></w:r><w:proofErr w:type="spellStart"/><w:r><w:t>μl</w:t></w:r><w:proofErr w:type="spellEnd"/><w:r><w:t xml:space="preserve"> buffer EB. </w:t></w:r><w:proofErr w:type="spellStart"/><w:proofErr w:type="gramStart"/><w:r><w:t>dATP</w:t></w:r><w:proofErr w:type="spellEnd"/><w:proofErr w:type="gramEnd"/><w:r><w:t xml:space="preserve"> overhangs were ligated to fragments by mixing 23 </w:t></w:r><w:proofErr w:type="spellStart"/><w:r><w:t>μl</w:t></w:r><w:proofErr w:type="spellEnd"/><w:r><w:t xml:space="preserve"> of sample with 15 U </w:t></w:r><w:proofErr w:type="spellStart"/><w:r><w:t>klenow</w:t></w:r><w:proofErr w:type="spellEnd"/><w:r><w:t xml:space="preserve"> exonuclease (NEB), 1 </w:t></w:r><w:proofErr w:type="spellStart"/><w:r><w:t>μl</w:t></w:r><w:proofErr w:type="spellEnd"/><w:r><w:t xml:space="preserve"> </w:t></w:r><w:proofErr w:type="spellStart"/><w:r><w:t>dATP</w:t></w:r><w:proofErr w:type="spellEnd"/><w:r><w:t xml:space="preserve"> (100 </w:t></w:r><w:proofErr w:type="spellStart"/><w:r><w:t>mM</w:t></w:r><w:proofErr w:type="spellEnd"/><w:r><w:t xml:space="preserve">) (NEB), 3 </w:t></w:r><w:proofErr w:type="spellStart"/><w:r><w:t>μl</w:t></w:r><w:proofErr w:type="spellEnd"/><w:r><w:t xml:space="preserve"> NEB buffer 2 , and incubated at 37 °C for 30 minutes, and then purified with </w:t></w:r><w:proofErr w:type="spellStart"/><w:r><w:t>Qiagen</w:t></w:r><w:proofErr w:type="spellEnd"/><w:r><w:t xml:space="preserve"> </w:t></w:r><w:proofErr w:type="spellStart"/><w:r><w:t>MinElute</w:t></w:r><w:proofErr w:type="spellEnd"/><w:r><w:t xml:space="preserve"> Reaction </w:t></w:r><w:proofErr w:type="spellStart"/><w:r><w:t>Cleanup</w:t></w:r><w:proofErr w:type="spellEnd"/><w:r><w:t xml:space="preserve"> Kit and eluted in 25 </w:t></w:r><w:proofErr w:type="spellStart"/><w:r><w:t>μl</w:t></w:r><w:proofErr w:type="spellEnd"/><w:r><w:t xml:space="preserve"> buffer EB. </w:t></w:r></w:p><w:p w:rsidR="00F4432E" w:rsidRDefault="00F4432E" w:rsidP="00F4432E"><w:r><w:t xml:space="preserve">The P2 was assembled from these </w:t></w:r><w:proofErr w:type="spellStart"/><w:r><w:t>oligos</w:t></w:r><w:proofErr w:type="spellEnd"/><w:r><w:t xml:space="preserve">, produced and HPLC purified by Integrated DNA Technologies (Glasgow, UK): </w:t></w:r></w:p><w:p w:rsidR="00F4432E" w:rsidRDefault="00F4432E" w:rsidP="00F4432E"><w:r><w:lastRenderedPageBreak/><w:t xml:space="preserve">Top: </w:t></w:r></w:p><w:p w:rsidR="00F4432E" w:rsidRDefault="00F4432E" w:rsidP="00F4432E"><w:r><w:t>5’/</w:t></w:r><w:proofErr w:type="spellStart"/><w:r><w:t>Phos</w:t></w:r><w:proofErr w:type="spellEnd"/><w:r><w:t xml:space="preserve">/XXXXXAGATCGGAAGAGCGGTTCAGCAGGAATGCCGAGACCGATCAGAACAA3’ </w:t></w:r></w:p><w:p w:rsidR="00F4432E" w:rsidRDefault="00F4432E" w:rsidP="00F4432E"><w:r><w:t xml:space="preserve">Bottom: </w:t></w:r></w:p><w:p w:rsidR="00F4432E" w:rsidRDefault="00F4432E" w:rsidP="00F4432E"><w:r><w:t xml:space="preserve">5’CAAGCAGAAGACGGCATACGAGATCGGTCTCGGCATTCCTGCTGAACCGCTCTTCCGATCTXXXXX*T3’ </w:t></w:r></w:p><w:p w:rsidR="00F4432E" w:rsidRDefault="00F4432E" w:rsidP="00F4432E"><w:r><w:t xml:space="preserve">(* = </w:t></w:r><w:proofErr w:type="spellStart"/><w:r><w:t>Phosphorothioate</w:t></w:r><w:proofErr w:type="spellEnd"/><w:r><w:t xml:space="preserve"> bond, /</w:t></w:r><w:proofErr w:type="spellStart"/><w:r><w:t>Phos</w:t></w:r><w:proofErr w:type="spellEnd"/><w:r><w:t xml:space="preserve">/= 5’ phosphorylation, XXXXX=barcode) </w:t></w:r></w:p><w:p w:rsidR="00F4432E" w:rsidRDefault="00F4432E" w:rsidP="00F4432E"><w:r><w:t xml:space="preserve">100 </w:t></w:r><w:proofErr w:type="spellStart"/><w:r><w:t>μM</w:t></w:r><w:proofErr w:type="spellEnd"/><w:r><w:t xml:space="preserve"> stocks of the P2 for each single stranded oligonucleotide in 1X Elution Buffer (EB: 10mM </w:t></w:r><w:proofErr w:type="spellStart"/><w:r><w:t>Tris</w:t></w:r><w:proofErr w:type="spellEnd"/><w:r><w:t xml:space="preserve">-Cl, pH 8.5). Complementary adapter </w:t></w:r><w:proofErr w:type="spellStart"/><w:r><w:t>oligos</w:t></w:r><w:proofErr w:type="spellEnd"/><w:r><w:t xml:space="preserve"> were combined at 10 </w:t></w:r><w:proofErr w:type="spellStart"/><w:r><w:t>μM</w:t></w:r><w:proofErr w:type="spellEnd"/><w:r><w:t xml:space="preserve"> in 1X AB (10X AB: 500 </w:t></w:r><w:proofErr w:type="spellStart"/><w:r><w:t>mM</w:t></w:r><w:proofErr w:type="spellEnd"/><w:r><w:t xml:space="preserve"> </w:t></w:r><w:proofErr w:type="spellStart"/><w:r><w:t>NaCl</w:t></w:r><w:proofErr w:type="spellEnd"/><w:r><w:t xml:space="preserve">, 100 </w:t></w:r><w:proofErr w:type="spellStart"/><w:r><w:t>mM</w:t></w:r><w:proofErr w:type="spellEnd"/><w:r><w:t xml:space="preserve"> </w:t></w:r><w:proofErr w:type="spellStart"/><w:r><w:t>Tris</w:t></w:r><w:proofErr w:type="spellEnd"/><w:r><w:t xml:space="preserve">-Cl, pH 7.5-8.0 (Sigma Aldrich)) and placed in a </w:t></w:r><w:proofErr w:type="spellStart"/><w:r><w:t>Veriti</w:t></w:r><w:proofErr w:type="spellEnd"/><w:r><w:t xml:space="preserve"> thermocycler (Applied Biosystems, Warrington, UK) at 98 °C, before slowly being ramped down to 4 °</w:t></w:r><w:proofErr w:type="spellStart"/><w:r><w:t>C over</w:t></w:r><w:proofErr w:type="spellEnd"/><w:r><w:t xml:space="preserve"> 2 hours. Cooling rate was slowed around the annealing temperature, with 2 minute intervals at each 0.5 °C between 75 and 70 °C. </w:t></w:r></w:p><w:p w:rsidR="007462CA" w:rsidRDefault="00F4432E"><w:r><w:t xml:space="preserve">The P2 Adapter (10 </w:t></w:r><w:proofErr w:type="spellStart"/><w:r><w:t>μM</w:t></w:r><w:proofErr w:type="spellEnd"/><w:r><w:t xml:space="preserve">) was combined with 1 </w:t></w:r><w:proofErr w:type="spellStart"/><w:r><w:t>μl</w:t></w:r><w:proofErr w:type="spellEnd"/><w:r><w:t xml:space="preserve"> 100 </w:t></w:r><w:proofErr w:type="spellStart"/><w:r><w:t>mM</w:t></w:r><w:proofErr w:type="spellEnd"/><w:r><w:t xml:space="preserve"> </w:t></w:r><w:proofErr w:type="spellStart"/><w:r><w:t>rATP</w:t></w:r><w:proofErr w:type="spellEnd"/><w:r><w:t xml:space="preserve">, 3 </w:t></w:r><w:proofErr w:type="spellStart"/><w:r><w:t>μl</w:t></w:r><w:proofErr w:type="spellEnd"/><w:r><w:t xml:space="preserve"> NEB buffer 2, 0.5 </w:t></w:r><w:proofErr w:type="spellStart"/><w:r><w:t>μl</w:t></w:r><w:proofErr w:type="spellEnd"/><w:r><w:t xml:space="preserve"> T4 ligase and 24 </w:t></w:r><w:proofErr w:type="spellStart"/><w:r><w:t>μl</w:t></w:r><w:proofErr w:type="spellEnd"/><w:r><w:t xml:space="preserve"> DNA, before incubation at room temperature for 30 minutes. Each library was then selectively amplified for fragments containing both P1 and P2 adaptors, performed in 8 20 </w:t></w:r><w:proofErr w:type="spellStart"/><w:r><w:t>μl</w:t></w:r><w:proofErr w:type="spellEnd"/><w:r><w:t xml:space="preserve"> PCR reactions using 2 </w:t></w:r><w:proofErr w:type="spellStart"/><w:r><w:t>μl</w:t></w:r><w:proofErr w:type="spellEnd"/><w:r><w:t xml:space="preserve"> of P2 ligated library with 10 </w:t></w:r><w:proofErr w:type="spellStart"/><w:r><w:t>μl</w:t></w:r><w:proofErr w:type="spellEnd"/><w:r><w:t xml:space="preserve"> </w:t></w:r><w:proofErr w:type="spellStart"/><w:r><w:t>Phusion</w:t></w:r><w:proofErr w:type="spellEnd"/><w:r><w:t xml:space="preserve"> Master Mix (NEB), 1 </w:t></w:r><w:proofErr w:type="spellStart"/><w:r><w:t>μl</w:t></w:r><w:proofErr w:type="spellEnd"/><w:r><w:t xml:space="preserve"> P1-PCR primer (10uM) AATGATACGGCGACCACCGA, 1 </w:t></w:r><w:proofErr w:type="spellStart"/><w:r><w:t>μl</w:t></w:r><w:proofErr w:type="spellEnd"/><w:r><w:t xml:space="preserve"> P2-PCR primer (10 </w:t></w:r><w:proofErr w:type="spellStart"/><w:r><w:t>μM</w:t></w:r><w:proofErr w:type="spellEnd"/><w:r><w:t xml:space="preserve">) CAAGCAGAAGACGGCATACGA and 7 </w:t></w:r><w:proofErr w:type="spellStart"/><w:r><w:t>μl</w:t></w:r><w:proofErr w:type="spellEnd"/><w:r><w:t xml:space="preserve"> HPLC water. Cycling conditions were as according to manufacturer’s instructions; 98 °C for 30 s then 18 cycles of 98 °C for 10 s, 65 °C for 30 s, 72 °C for 30 s, and a final extension at 72 °C for 5 minutes. PCR amplicons 300–800 </w:t></w:r><w:proofErr w:type="spellStart"/><w:r><w:t>bp</w:t></w:r><w:proofErr w:type="spellEnd"/><w:r><w:t xml:space="preserve"> long were then size extracted using gel electrophoresis (1X TBE, 1% agarose), and purified using with </w:t></w:r><w:proofErr w:type="spellStart"/><w:r><w:t>Qiagen</w:t></w:r><w:proofErr w:type="spellEnd"/><w:r><w:t xml:space="preserve"> gel extraction kit. Purified samples were quantified using a Qubit 1.0 </w:t></w:r><w:proofErr w:type="spellStart"/><w:r><w:t>fluorometer</w:t></w:r><w:proofErr w:type="spellEnd"/><w:r><w:t xml:space="preserve"> before being pooled in equal measure. Samples were assessed for quality using qPCR by The </w:t></w:r><w:proofErr w:type="spellStart"/><w:r><w:t>GenePool</w:t></w:r><w:proofErr w:type="spellEnd"/><w:r><w:t xml:space="preserve"> (Edinburgh, UK) before being sequenced on a </w:t></w:r><w:proofErr w:type="spellStart"/><w:r><w:t>HiSeq</w:t></w:r><w:proofErr w:type="spellEnd"/><w:r><w:t xml:space="preserve"> 2000 (Illumina, Essex, UK).</w:t></w:r></w:p><w:sectPr w:rsidR="007462CA"><w:pgSz w:w="11906" w:h="16838"/><w:pgMar w:top="1440" w:right="1440" w:bottom="1440" w:left="1440" w:header="708" w:footer="708" w:gutter="0"/><w:cols w:space="708"/><w:docGrid w:linePitch="360"/></w:sectPr></w:body></w:document></pkg:xmlData></pkg:part><pkg:part pkg:name="/word/theme/theme1.xml" pkg:contentType="application/vnd.openxmlformats-officedocument.theme+xml"><pkg:xmlData><a:theme name="Office Theme" xmlns:a="http://schemas.openxmlformats.org/drawingml/2006/main"><a:themeElements><a:clrScheme name="Office"><a:dk1><a:sysClr val="windowText" lastClr="000000"/></a:dk1><a:lt1><a:sysClr val="window" lastClr="FFFFFF"/></a:lt1><a:dk2><a:srgbClr val="44546A"/></a:dk2><a:lt2><a:srgbClr val="E7E6E6"/></a:lt2><a:accent1><a:srgbClr val="5B9BD5"/></a:accent1><a:accent2><a:srgbClr val="ED7D31"/></a:accent2><a:accent3><a:srgbClr val="A5A5A5"/></a:accent3><a:accent4><a:srgbClr val="FFC000"/></a:accent4><a:accent5><a:srgbClr val="4472C4"/></a:accent5><a:accent6><a:srgbClr val="70AD47"/></a:accent6><a:hlink><a:srgbClr val="0563C1"/></a:hlink><a:folHlink><a:srgbClr val="954F72"/></a:folHlink></a:clrScheme><a:fontScheme name="Office"><a:majorFont><a:latin typeface="Calibri Light" panose="020F0302020204030204"/><a:ea typeface=""/><a:cs typeface=""/><a:font script="Jpan" typeface="ＭＳ ゴシック"/><a:font script="Hang" typeface="맑은 고딕"/><a:font script="Hans" typeface="宋体"/><a:font script="Hant" typeface="新細明體"/><a:font script="Arab" typeface="Times New Roman"/><a:font script="Hebr" typeface="Times New Roman"/><a:font script="Thai" typeface="Angsana New"/><a:font script="Ethi" typeface="Nyala"/><a:font script="Beng" typeface="Vrinda"/><a:font script="Gujr" typeface="Shruti"/><a:font script="Khmr" typeface="MoolBoran"/><a:font script="Knda" typeface="Tunga"/><a:font script="Guru" typeface="Raavi"/><a:font script="Cans" typeface="Euphemia"/><a:font script="Cher" typeface="Plantagenet Cherokee"/><a:font script="Yiii" typeface="Microsoft Yi Baiti"/><a:font script="Tibt" typeface="Microsoft Himalaya"/><a:font script="Thaa" typeface="MV Boli"/><a:font script="Deva" typeface="Mangal"/><a:font script="Telu" typeface="Gautami"/><a:font script="Taml" typeface="Latha"/><a:font script="Syrc" typeface="Estrangelo Edessa"/><a:font script="Orya" typeface="Kalinga"/><a:font script="Mlym" typeface="Kartika"/><a:font script="Laoo" typeface="DokChampa"/><a:font script="Sinh" typeface="Iskoola Pota"/><a:font script="Mong" typeface="Mongolian Baiti"/><a:font script="Viet" typeface="Times New Roman"/><a:font script="Uigh" typeface="Microsoft Uighur"/><a:font script="Geor" typeface="Sylfaen"/></a:majorFont><a:minorFont><a:latin typeface="Calibri" panose="020F0502020204030204"/><a:ea typeface=""/><a:cs typeface=""/><a:font script="Jpan" typeface="ＭＳ 明朝"/><a:font script="Hang" typeface="맑은 고딕"/><a:font script="Hans" typeface="宋体"/><a:font script="Hant" typeface="新細明體"/><a:font script="Arab" typeface="Arial"/><a:font script="Hebr" typeface="Arial"/><a:font script="Thai" typeface="Cordia New"/><a:font script="Ethi" typeface="Nyala"/><a:font script="Beng" typeface="Vrinda"/><a:font script="Gujr" typeface="Shruti"/><a:font script="Khmr" typeface="DaunPenh"/><a:font script="Knda" typeface="Tunga"/><a:font script="Guru" typeface="Raavi"/><a:font script="Cans" typeface="Euphemia"/><a:font script="Cher" typeface="Plantagenet Cherokee"/><a:font script="Yiii" typeface="Microsoft Yi Baiti"/><a:font script="Tibt" typeface="Microsoft Himalaya"/><a:font script="Thaa" typeface="MV Boli"/><a:font script="Deva" typeface="Mangal"/><a:font script="Telu" typeface="Gautami"/><a:font script="Taml" typeface="Latha"/><a:font script="Syrc" typeface="Estrangelo Edessa"/><a:font script="Orya" typeface="Kalinga"/><a:font script="Mlym" typeface="Kartika"/><a:font script="Laoo" typeface="DokChampa"/><a:font script="Sinh" typeface="Iskoola Pota"/><a:font script="Mong" typeface="Mongolian Baiti"/><a:font script="Viet" typeface="Arial"/><a:font script="Uigh" typeface="Microsoft Uighur"/><a:font script="Geor" typeface="Sylfaen"/></a:minorFont></a:fontScheme><a:fmtScheme name="Office"><a:fillStyleLst><a:solidFill><a:schemeClr val="phClr"/></a:solidFill><a:gradFill rotWithShape="1"><a:gsLst><a:gs pos="0"><a:schemeClr val="phClr"><a:lumMod val="110000"/><a:satMod val="105000"/><a:tint val="67000"/></a:schemeClr></a:gs><a:gs pos="50000"><a:schemeClr val="phClr"><a:lumMod val="105000"/><a:satMod val="103000"/><a:tint val="73000"/></a:schemeClr></a:gs><a:gs pos="100000"><a:schemeClr val="phClr"><a:lumMod val="105000"/><a:satMod val="109000"/><a:tint val="81000"/></a:schemeClr></a:gs></a:gsLst><a:lin ang="5400000" scaled="0"/></a:gradFill><a:gradFill rotWithShape="1"><a:gsLst><a:gs pos="0"><a:schemeClr val="phClr"><a:satMod val="103000"/><a:lumMod val="102000"/><a:tint val="94000"/></a:schemeClr></a:gs><a:gs pos="50000"><a:schemeClr val="phClr"><a:satMod val="110000"/><a:lumMod val="100000"/><a:shade val="100000"/></a:schemeClr></a:gs><a:gs pos="100000"><a:schemeClr val="phClr"><a:lumMod val="99000"/><a:satMod val="120000"/><a:shade val="78000"/></a:schemeClr></a:gs></a:gsLst><a:lin ang="5400000" scaled="0"/></a:gradFill></a:fillStyleLst><a:lnStyleLst><a:ln w="6350" cap="flat" cmpd="sng" algn="ctr"><a:solidFill><a:schemeClr val="phClr"/></a:solidFill><a:prstDash val="solid"/><a:miter lim="800000"/></a:ln><a:ln w="12700" cap="flat" cmpd="sng" algn="ctr"><a:solidFill><a:schemeClr val="phClr"/></a:solidFill><a:prstDash val="solid"/><a:miter lim="800000"/></a:ln><a:ln w="19050" cap="flat" cmpd="sng" algn="ctr"><a:solidFill><a:schemeClr val="phClr"/></a:solidFill><a:prstDash val="solid"/><a:miter lim="800000"/></a:ln></a:lnStyleLst><a:effectStyleLst><a:effectStyle><a:effectLst/></a:effectStyle><a:effectStyle><a:effectLst/></a:effectStyle><a:effectStyle><a:effectLst><a:outerShdw blurRad="57150" dist="19050" dir="5400000" algn="ctr" rotWithShape="0"><a:srgbClr val="000000"><a:alpha val="63000"/></a:srgbClr></a:outerShdw></a:effectLst></a:effectStyle></a:effectStyleLst><a:bgFillStyleLst><a:solidFill><a:schemeClr val="phClr"/></a:solidFill><a:solidFill><a:schemeClr val="phClr"><a:tint val="95000"/><a:satMod val="170000"/></a:schemeClr></a:solidFill><a:gradFill rotWithShape="1"><a:gsLst><a:gs pos="0"><a:schemeClr val="phClr"><a:tint val="93000"/><a:satMod val="150000"/><a:shade val="98000"/><a:lumMod val="102000"/></a:schemeClr></a:gs><a:gs pos="50000"><a:schemeClr val="phClr"><a:tint val="98000"/><a:satMod val="130000"/><a:shade val="90000"/><a:lumMod val="103000"/></a:schemeClr></a:gs><a:gs pos="100000"><a:schemeClr val="phClr"><a:shade val="63000"/><a:satMod val="120000"/></a:schemeClr></a:gs></a:gsLst><a:lin ang="5400000" scaled="0"/></a:gradFill></a:bgFillStyleLst></a:fmtScheme></a:themeElements><a:objectDefaults/><a:extraClrSchemeLst/><a:extLst><a:ext uri="{05A4C25C-085E-4340-85A3-A5531E510DB2}"><thm15:themeFamily name="Office Theme" id="{62F939B6-93AF-4DB8-9C6B-D6C7DFDC589F}" vid="{4A3C46E8-61CC-4603-A589-7422A47A8E4A}" xmlns:thm15="http://schemas.microsoft.com/office/thememl/2012/main"/></a:ext></a:extLst></a:theme></pkg:xmlData></pkg:part><pkg:part pkg:name="/word/settings.xml" pkg:contentType="application/vnd.openxmlformats-officedocument.wordprocessingml.settings+xml"><pkg:xmlData><w:settings mc:Ignorable="w14 w15" xmlns:w10="urn:schemas-microsoft-com:office:word" xmlns:mc="http://schemas.openxmlformats.org/markup-compatibility/2006" xmlns:sl="http://schemas.openxmlformats.org/schemaLibrary/2006/main" xmlns:w15="http://schemas.microsoft.com/office/word/2012/wordml" xmlns:o="urn:schemas-microsoft-com:office:office" xmlns:m="http://schemas.openxmlformats.org/officeDocument/2006/math" xmlns:v="urn:schemas-microsoft-com:vml" xmlns:r="http://schemas.openxmlformats.org/officeDocument/2006/relationships" xmlns:w14="http://schemas.microsoft.com/office/word/2010/wordml" xmlns:w="http://schemas.openxmlformats.org/wordprocessingml/2006/main"><w:zoom w:percent="100"/><w:doNotDisplayPageBoundaries/><w:proofState w:spelling="clean" w:grammar="clean"/><w:defaultTabStop w:val="720"/><w:characterSpacingControl w:val="doNotCompress"/><w:compat><w:compatSetting w:name="compatibilityMode" w:uri="http://schemas.microsoft.com/office/word" w:val="14"/><w:compatSetting w:name="overrideTableStyleFontSizeAndJustification" w:uri="http://schemas.microsoft.com/office/word" w:val="1"/><w:compatSetting w:name="enableOpenTypeFeatures" w:uri="http://schemas.microsoft.com/office/word" w:val="1"/><w:compatSetting w:name="doNotFlipMirrorIndents" w:uri="http://schemas.microsoft.com/office/word" w:val="1"/></w:compat><w:rsids><w:rsidRoot w:val="00F4432E"/><w:rsid w:val="00241617"/><w:rsid w:val="00313554"/><w:rsid w:val="00323806"/><w:rsid w:val="004B4D19"/><w:rsid w:val="004D0879"/><w:rsid w:val="008F3512"/><w:rsid w:val="00F4432E"/></w:rsids><m:mathPr><m:mathFont m:val="Cambria Math"/><m:brkBin m:val="before"/><m:brkBinSub m:val="--"/><m:smallFrac m:val="0"/><m:dispDef/><m:lMargin m:val="0"/><m:rMargin m:val="0"/><m:defJc m:val="centerGroup"/><m:wrapIndent m:val="1440"/><m:intLim m:val="subSup"/><m:naryLim m:val="undOvr"/></m:mathPr><w:themeFontLang w:val="en-GB"/><w:clrSchemeMapping w:bg1="light1" w:t1="dark1" w:bg2="light2" w:t2="dark2" w:accent1="accent1" w:accent2="accent2" w:accent3="accent3" w:accent4="accent4" w:accent5="accent5" w:accent6="accent6" w:hyperlink="hyperlink" w:followedHyperlink="followedHyperlink"/><w:shapeDefaults><o:shapedefaults v:ext="edit" spidmax="1026"/><o:shapelayout v:ext="edit"><o:idmap v:ext="edit" data="1"/></o:shapelayout></w:shapeDefaults><w:decimalSymbol w:val="."/><w:listSeparator w:val=","/><w15:docId w15:val="{1ABAF3E7-92F1-48E7-90F8-1B9C60503914}"/></w:settings></pkg:xmlData></pkg:part><pkg:part pkg:name="/word/fontTable.xml" pkg:contentType="application/vnd.openxmlformats-officedocument.wordprocessingml.fontTable+xml"><pkg:xmlData><w:fonts mc:Ignorable="w14 w15" xmlns:r="http://schemas.openxmlformats.org/officeDocument/2006/relationships" xmlns:mc="http://schemas.openxmlformats.org/markup-compatibility/2006" xmlns:w="http://schemas.openxmlformats.org/wordprocessingml/2006/main" xmlns:w14="http://schemas.microsoft.com/office/word/2010/wordml" xmlns:w15="http://schemas.microsoft.com/office/word/2012/wordml"><w:font w:name="Calibri"><w:panose1 w:val="020F0502020204030204"/><w:charset w:val="00"/><w:family w:val="swiss"/><w:pitch w:val="variable"/><w:sig w:usb0="E0002AFF" w:usb1="C000247B" w:usb2="00000009" w:usb3="00000000" w:csb0="000001FF" w:csb1="00000000"/></w:font><w:font w:name="Times New Roman"><w:panose1 w:val="02020603050405020304"/><w:charset w:val="00"/><w:family w:val="roman"/><w:pitch w:val="variable"/><w:sig w:usb0="E0002EFF" w:usb1="C000785B" w:usb2="00000009" w:usb3="00000000" w:csb0="000001FF" w:csb1="00000000"/></w:font><w:font w:name="Calibri Light"><w:panose1 w:val="020F0302020204030204"/><w:charset w:val="00"/><w:family w:val="swiss"/><w:pitch w:val="variable"/><w:sig w:usb0="E0002AFF" w:usb1="C000247B" w:usb2="00000009" w:usb3="00000000" w:csb0="000001FF" w:csb1="00000000"/></w:font></w:fonts></pkg:xmlData></pkg:part><pkg:part pkg:name="/word/webSettings.xml" pkg:contentType="application/vnd.openxmlformats-officedocument.wordprocessingml.webSettings+xml"><pkg:xmlData><w:webSettings mc:Ignorable="w14 w15" xmlns:r="http://schemas.openxmlformats.org/officeDocument/2006/relationships" xmlns:mc="http://schemas.openxmlformats.org/markup-compatibility/2006" xmlns:w="http://schemas.openxmlformats.org/wordprocessingml/2006/main" xmlns:w14="http://schemas.microsoft.com/office/word/2010/wordml" xmlns:w15="http://schemas.microsoft.com/office/word/2012/wordml"><w:divs><w:div w:id="1105155716"><w:bodyDiv w:val="1"/><w:marLeft w:val="0"/><w:marRight w:val="0"/><w:marTop w:val="0"/><w:marBottom w:val="0"/><w:divBdr><w:top w:val="none" w:sz="0" w:space="0" w:color="auto"/><w:left w:val="none" w:sz="0" w:space="0" w:color="auto"/><w:bottom w:val="none" w:sz="0" w:space="0" w:color="auto"/><w:right w:val="none" w:sz="0" w:space="0" w:color="auto"/></w:divBdr></w:div></w:divs><w:optimizeForBrowser/><w:allowPNG/></w:webSettings></pkg:xmlData></pkg:part><pkg:part pkg:name="/docProps/app.xml" pkg:contentType="application/vnd.openxmlformats-officedocument.extended-properties+xml" pkg:padding="256"><pkg:xmlData><Properties xmlns="http://schemas.openxmlformats.org/officeDocument/2006/extended-properties" xmlns:vt="http://schemas.openxmlformats.org/officeDocument/2006/docPropsVTypes"><Template>Normal</Template><TotalTime>1</TotalTime><Pages>2</Pages><Words>726</Words><Characters>4140</Characters><Application>Microsoft Office Word</Application><DocSecurity>0</DocSecurity><Lines>34</Lines><Paragraphs>9</Paragraphs><ScaleCrop>false</ScaleCrop><HeadingPairs><vt:vector size="2" baseType="variant"><vt:variant><vt:lpstr>Title</vt:lpstr></vt:variant><vt:variant><vt:i4>1</vt:i4></vt:variant></vt:vector></HeadingPairs><TitlesOfParts><vt:vector size="1" baseType="lpstr"><vt:lpstr/></vt:vector></TitlesOfParts><Company/><LinksUpToDate>false</LinksUpToDate><CharactersWithSpaces>4857</CharactersWithSpaces><SharedDoc>false</SharedDoc><HyperlinksChanged>false</HyperlinksChanged><AppVersion>15.0000</AppVersion></Properties></pkg:xmlData></pkg:part><pkg:part pkg:name="/docProps/core.xml" pkg:contentType="application/vnd.openxmlformats-package.core-properties+xml" pkg:padding="256"><pkg:xmlData><cp:coreProperties xmlns:dcterms="http://purl.org/dc/terms/" xmlns:dc="http://purl.org/dc/elements/1.1/" xmlns:cp="http://schemas.openxmlformats.org/package/2006/metadata/core-properties" xmlns:dcmitype="http://purl.org/dc/dcmitype/" xmlns:xsi="http://www.w3.org/2001/XMLSchema-instance"><dc:title/><dc:subject/><dc:creator>Craig</dc:creator><cp:keywords/><dc:description/><cp:lastModifiedBy>Stirling</cp:lastModifiedBy><cp:revision>3</cp:revision><dcterms:created xsi:type="dcterms:W3CDTF">2017-07-28T16:58:00Z</dcterms:created><dcterms:modified xsi:type="dcterms:W3CDTF">2017-07-28T18:14:00Z</dcterms:modified></cp:coreProperties></pkg:xmlData></pkg:part><pkg:part pkg:name="/word/styles.xml" pkg:contentType="application/vnd.openxmlformats-officedocument.wordprocessingml.styles+xml"><pkg:xmlData><w:styles mc:Ignorable="w14 w15" xmlns:r="http://schemas.openxmlformats.org/officeDocument/2006/relationships" xmlns:mc="http://schemas.openxmlformats.org/markup-compatibility/2006" xmlns:w="http://schemas.openxmlformats.org/wordprocessingml/2006/main" xmlns:w14="http://schemas.microsoft.com/office/word/2010/wordml" xmlns:w15="http://schemas.microsoft.com/office/word/2012/wordml"><w:docDefaults><w:rPrDefault><w:rPr><w:rFonts w:asciiTheme="minorHAnsi" w:eastAsiaTheme="minorHAnsi" w:hAnsiTheme="minorHAnsi" w:cstheme="minorBidi"/><w:sz w:val="22"/><w:szCs w:val="22"/><w:lang w:val="en-GB" w:eastAsia="en-US" w:bidi="ar-SA"/></w:rPr></w:rPrDefault><w:pPrDefault><w:pPr><w:spacing w:after="160" w:line="259" w:lineRule="auto"/></w:pPr></w:pPrDefault></w:docDefaults><w:latentStyles w:defLockedState="0" w:defUIPriority="99" w:defSemiHidden="0" w:defUnhideWhenUsed="0" w:defQFormat="0" w:count="371"><w:lsdException w:name="Normal" w:uiPriority="0" w:qFormat="1"/><w:lsdException w:name="heading 1" w:uiPriority="9" w:qFormat="1"/><w:lsdException w:name="heading 2" w:semiHidden="1" w:uiPriority="9" w:unhideWhenUsed="1" w:qFormat="1"/><w:lsdException w:name="heading 3" w:semiHidden="1" w:uiPriority="9" w:unhideWhenUsed="1" w:qFormat="1"/><w:lsdException w:name="heading 4" w:semiHidden="1" w:uiPriority="9" w:unhideWhenUsed="1" w:qFormat="1"/><w:lsdException w:name="heading 5" w:semiHidden="1" w:uiPriority="9" w:unhideWhenUsed="1" w:qFormat="1"/><w:lsdException w:name="heading 6" w:semiHidden="1" w:uiPriority="9" w:unhideWhenUsed="1" w:qFormat="1"/><w:lsdException w:name="heading 7" w:semiHidden="1" w:uiPriority="9" w:unhideWhenUsed="1" w:qFormat="1"/><w:lsdException w:name="heading 8" w:semiHidden="1" w:uiPriority="9" w:unhideWhenUsed="1" w:qFormat="1"/><w:lsdException w:name="heading 9" w:semiHidden="1" w:uiPriority="9" w:unhideWhenUsed="1" w:qFormat="1"/><w:lsdException w:name="index 1" w:semiHidden="1" w:unhideWhenUsed="1"/><w:lsdException w:name="index 2" w:semiHidden="1" w:unhideWhenUsed="1"/><w:lsdException w:name="index 3" w:semiHidden="1" w:unhideWhenUsed="1"/><w:lsdException w:name="index 4" w:semiHidden="1" w:unhideWhenUsed="1"/><w:lsdException w:name="index 5" w:semiHidden="1" w:unhideWhenUsed="1"/><w:lsdException w:name="index 6" w:semiHidden="1" w:unhideWhenUsed="1"/><w:lsdException w:name="index 7" w:semiHidden="1" w:unhideWhenUsed="1"/><w:lsdException w:name="index 8" w:semiHidden="1" w:unhideWhenUsed="1"/><w:lsdException w:name="index 9" w:semiHidden="1" w:unhideWhenUsed="1"/><w:lsdException w:name="toc 1" w:semiHidden="1" w:uiPriority="39" w:unhideWhenUsed="1"/><w:lsdException w:name="toc 2" w:semiHidden="1" w:uiPriority="39" w:unhideWhenUsed="1"/><w:lsdException w:name="toc 3" w:semiHidden="1" w:uiPriority="39" w:unhideWhenUsed="1"/><w:lsdException w:name="toc 4" w:semiHidden="1" w:uiPriority="39" w:unhideWhenUsed="1"/><w:lsdException w:name="toc 5" w:semiHidden="1" w:uiPriority="39" w:unhideWhenUsed="1"/><w:lsdException w:name="toc 6" w:semiHidden="1" w:uiPriority="39" w:unhideWhenUsed="1"/><w:lsdException w:name="toc 7" w:semiHidden="1" w:uiPriority="39" w:unhideWhenUsed="1"/><w:lsdException w:name="toc 8" w:semiHidden="1" w:uiPriority="39" w:unhideWhenUsed="1"/><w:lsdException w:name="toc 9" w:semiHidden="1" w:uiPriority="39" w:unhideWhenUsed="1"/><w:lsdException w:name="Normal Indent" w:semiHidden="1" w:unhideWhenUsed="1"/><w:lsdException w:name="footnote text" w:semiHidden="1" w:unhideWhenUsed="1"/><w:lsdException w:name="annotation text" w:semiHidden="1" w:unhideWhenUsed="1"/><w:lsdException w:name="header" w:semiHidden="1" w:unhideWhenUsed="1"/><w:lsdException w:name="footer" w:semiHidden="1" w:unhideWhenUsed="1"/><w:lsdException w:name="index heading" w:semiHidden="1" w:unhideWhenUsed="1"/><w:lsdException w:name="caption" w:semiHidden="1" w:uiPriority="35" w:unhideWhenUsed="1" w:qFormat="1"/><w:lsdException w:name="table of figures" w:semiHidden="1" w:unhideWhenUsed="1"/><w:lsdException w:name="envelope address" w:semiHidden="1" w:unhideWhenUsed="1"/><w:lsdException w:name="envelope return" w:semiHidden="1" w:unhideWhenUsed="1"/><w:lsdException w:name="footnote reference" w:semiHidden="1" w:unhideWhenUsed="1"/><w:lsdException w:name="annotation reference" w:semiHidden="1" w:unhideWhenUsed="1"/><w:lsdException w:name="line number" w:semiHidden="1" w:unhideWhenUsed="1"/><w:lsdException w:name="page number" w:semiHidden="1" w:unhideWhenUsed="1"/><w:lsdException w:name="endnote reference" w:semiHidden="1" w:unhideWhenUsed="1"/><w:lsdException w:name="endnote text" w:semiHidden="1" w:unhideWhenUsed="1"/><w:lsdException w:name="table of authorities" w:semiHidden="1" w:unhideWhenUsed="1"/><w:lsdException w:name="macro" w:semiHidden="1" w:unhideWhenUsed="1"/><w:lsdException w:name="toa heading" w:semiHidden="1" w:unhideWhenUsed="1"/><w:lsdException w:name="List" w:semiHidden="1" w:unhideWhenUsed="1"/><w:lsdException w:name="List Bullet" w:semiHidden="1" w:unhideWhenUsed="1"/><w:lsdException w:name="List Number" w:semiHidden="1" w:unhideWhenUsed="1"/><w:lsdException w:name="List 2" w:semiHidden="1" w:unhideWhenUsed="1"/><w:lsdException w:name="List 3" w:semiHidden="1" w:unhideWhenUsed="1"/><w:lsdException w:name="List 4" w:semiHidden="1" w:unhideWhenUsed="1"/><w:lsdException w:name="List 5" w:semiHidden="1" w:unhideWhenUsed="1"/><w:lsdException w:name="List Bullet 2" w:semiHidden="1" w:unhideWhenUsed="1"/><w:lsdException w:name="List Bullet 3" w:semiHidden="1" w:unhideWhenUsed="1"/><w:lsdException w:name="List Bullet 4" w:semiHidden="1" w:unhideWhenUsed="1"/><w:lsdException w:name="List Bullet 5" w:semiHidden="1" w:unhideWhenUsed="1"/><w:lsdException w:name="List Number 2" w:semiHidden="1" w:unhideWhenUsed="1"/><w:lsdException w:name="List Number 3" w:semiHidden="1" w:unhideWhenUsed="1"/><w:lsdException w:name="List Number 4" w:semiHidden="1" w:unhideWhenUsed="1"/><w:lsdException w:name="List Number 5" w:semiHidden="1" w:unhideWhenUsed="1"/><w:lsdException w:name="Title" w:uiPriority="10" w:qFormat="1"/><w:lsdException w:name="Closing" w:semiHidden="1" w:unhideWhenUsed="1"/><w:lsdException w:name="Signature" w:semiHidden="1" w:unhideWhenUsed="1"/><w:lsdException w:name="Default Paragraph Font" w:semiHidden="1" w:uiPriority="1" w:unhideWhenUsed="1"/><w:lsdException w:name="Body Text" w:semiHidden="1" w:unhideWhenUsed="1"/><w:lsdException w:name="Body Text Indent" w:semiHidden="1" w:unhideWhenUsed="1"/><w:lsdException w:name="List Continue" w:semiHidden="1" w:unhideWhenUsed="1"/><w:lsdException w:name="List Continue 2" w:semiHidden="1" w:unhideWhenUsed="1"/><w:lsdException w:name="List Continue 3" w:semiHidden="1" w:unhideWhenUsed="1"/><w:lsdException w:name="List Continue 4" w:semiHidden="1" w:unhideWhenUsed="1"/><w:lsdException w:name="List Continue 5" w:semiHidden="1" w:unhideWhenUsed="1"/><w:lsdException w:name="Message Header" w:semiHidden="1" w:unhideWhenUsed="1"/><w:lsdException w:name="Subtitle" w:uiPriority="11" w:qFormat="1"/><w:lsdException w:name="Salutation" w:semiHidden="1" w:unhideWhenUsed="1"/><w:lsdException w:name="Date" w:semiHidden="1" w:unhideWhenUsed="1"/><w:lsdException w:name="Body Text First Indent" w:semiHidden="1" w:unhideWhenUsed="1"/><w:lsdException w:name="Body Text First Indent 2" w:semiHidden="1" w:unhideWhenUsed="1"/><w:lsdException w:name="Note Heading" w:semiHidden="1" w:unhideWhenUsed="1"/><w:lsdException w:name="Body Text 2" w:semiHidden="1" w:unhideWhenUsed="1"/><w:lsdException w:name="Body Text 3" w:semiHidden="1" w:unhideWhenUsed="1"/><w:lsdException w:name="Body Text Indent 2" w:semiHidden="1" w:unhideWhenUsed="1"/><w:lsdException w:name="Body Text Indent 3" w:semiHidden="1" w:unhideWhenUsed="1"/><w:lsdException w:name="Block Text" w:semiHidden="1" w:unhideWhenUsed="1"/><w:lsdException w:name="Hyperlink" w:semiHidden="1" w:unhideWhenUsed="1"/><w:lsdException w:name="FollowedHyperlink" w:semiHidden="1" w:unhideWhenUsed="1"/><w:lsdException w:name="Strong" w:uiPriority="22" w:qFormat="1"/><w:lsdException w:name="Emphasis" w:uiPriority="20" w:qFormat="1"/><w:lsdException w:name="Document Map" w:semiHidden="1" w:unhideWhenUsed="1"/><w:lsdException w:name="Plain Text" w:semiHidden="1" w:unhideWhenUsed="1"/><w:lsdException w:name="E-mail Signature" w:semiHidden="1" w:unhideWhenUsed="1"/><w:lsdException w:name="HTML Top of Form" w:semiHidden="1" w:unhideWhenUsed="1"/><w:lsdException w:name="HTML Bottom of Form" w:semiHidden="1" w:unhideWhenUsed="1"/><w:lsdException w:name="Normal (Web)" w:semiHidden="1" w:unhideWhenUsed="1"/><w:lsdException w:name="HTML Acronym" w:semiHidden="1" w:unhideWhenUsed="1"/><w:lsdException w:name="HTML Address" w:semiHidden="1" w:unhideWhenUsed="1"/><w:lsdException w:name="HTML Cite" w:semiHidden="1" w:unhideWhenUsed="1"/><w:lsdException w:name="HTML Code" w:semiHidden="1" w:unhideWhenUsed="1"/><w:lsdException w:name="HTML Definition" w:semiHidden="1" w:unhideWhenUsed="1"/><w:lsdException w:name="HTML Keyboard" w:semiHidden="1" w:unhideWhenUsed="1"/><w:lsdException w:name="HTML Preformatted" w:semiHidden="1" w:unhideWhenUsed="1"/><w:lsdException w:name="HTML Sample" w:semiHidden="1" w:unhideWhenUsed="1"/><w:lsdException w:name="HTML Typewriter" w:semiHidden="1" w:unhideWhenUsed="1"/><w:lsdException w:name="HTML Variable" w:semiHidden="1" w:unhideWhenUsed="1"/><w:lsdException w:name="Normal Table" w:semiHidden="1" w:unhideWhenUsed="1"/><w:lsdException w:name="annotation subject" w:semiHidden="1" w:unhideWhenUsed="1"/><w:lsdException w:name="No List" w:semiHidden="1" w:unhideWhenUsed="1"/><w:lsdException w:name="Outline List 1" w:semiHidden="1" w:unhideWhenUsed="1"/><w:lsdException w:name="Outline List 2" w:semiHidden="1" w:unhideWhenUsed="1"/><w:lsdException w:name="Outline List 3" w:semiHidden="1" w:unhideWhenUsed="1"/><w:lsdException w:name="Table Simple 1" w:semiHidden="1" w:unhideWhenUsed="1"/><w:lsdException w:name="Table Simple 2" w:semiHidden="1" w:unhideWhenUsed="1"/><w:lsdException w:name="Table Simple 3" w:semiHidden="1" w:unhideWhenUsed="1"/><w:lsdException w:name="Table Classic 1" w:semiHidden="1" w:unhideWhenUsed="1"/><w:lsdException w:name="Table Classic 2" w:semiHidden="1" w:unhideWhenUsed="1"/><w:lsdException w:name="Table Classic 3" w:semiHidden="1" w:unhideWhenUsed="1"/><w:lsdException w:name="Table Classic 4" w:semiHidden="1" w:unhideWhenUsed="1"/><w:lsdException w:name="Table Colorful 1" w:semiHidden="1" w:unhideWhenUsed="1"/><w:lsdException w:name="Table Colorful 2" w:semiHidden="1" w:unhideWhenUsed="1"/><w:lsdException w:name="Table Colorful 3" w:semiHidden="1" w:unhideWhenUsed="1"/><w:lsdException w:name="Table Columns 1" w:semiHidden="1" w:unhideWhenUsed="1"/><w:lsdException w:name="Table Columns 2" w:semiHidden="1" w:unhideWhenUsed="1"/><w:lsdException w:name="Table Columns 3" w:semiHidden="1" w:unhideWhenUsed="1"/><w:lsdException w:name="Table Columns 4" w:semiHidden="1" w:unhideWhenUsed="1"/><w:lsdException w:name="Table Columns 5" w:semiHidden="1" w:unhideWhenUsed="1"/><w:lsdException w:name="Table Grid 1" w:semiHidden="1" w:unhideWhenUsed="1"/><w:lsdException w:name="Table Grid 2" w:semiHidden="1" w:unhideWhenUsed="1"/><w:lsdException w:name="Table Grid 3" w:semiHidden="1" w:unhideWhenUsed="1"/><w:lsdException w:name="Table Grid 4" w:semiHidden="1" w:unhideWhenUsed="1"/><w:lsdException w:name="Table Grid 5" w:semiHidden="1" w:unhideWhenUsed="1"/><w:lsdException w:name="Table Grid 6" w:semiHidden="1" w:unhideWhenUsed="1"/><w:lsdException w:name="Table Grid 7" w:semiHidden="1" w:unhideWhenUsed="1"/><w:lsdException w:name="Table Grid 8" w:semiHidden="1" w:unhideWhenUsed="1"/><w:lsdException w:name="Table List 1" w:semiHidden="1" w:unhideWhenUsed="1"/><w:lsdException w:name="Table List 2" w:semiHidden="1" w:unhideWhenUsed="1"/><w:lsdException w:name="Table List 3" w:semiHidden="1" w:unhideWhenUsed="1"/><w:lsdException w:name="Table List 4" w:semiHidden="1" w:unhideWhenUsed="1"/><w:lsdException w:name="Table List 5" w:semiHidden="1" w:unhideWhenUsed="1"/><w:lsdException w:name="Table List 6" w:semiHidden="1" w:unhideWhenUsed="1"/><w:lsdException w:name="Table List 7" w:semiHidden="1" w:unhideWhenUsed="1"/><w:lsdException w:name="Table List 8" w:semiHidden="1" w:unhideWhenUsed="1"/><w:lsdException w:name="Table 3D effects 1" w:semiHidden="1" w:unhideWhenUsed="1"/><w:lsdException w:name="Table 3D effects 2" w:semiHidden="1" w:unhideWhenUsed="1"/><w:lsdException w:name="Table 3D effects 3" w:semiHidden="1" w:unhideWhenUsed="1"/><w:lsdException w:name="Table Contemporary" w:semiHidden="1" w:unhideWhenUsed="1"/><w:lsdException w:name="Table Elegant" w:semiHidden="1" w:unhideWhenUsed="1"/><w:lsdException w:name="Table Professional" w:semiHidden="1" w:unhideWhenUsed="1"/><w:lsdException w:name="Table Subtle 1" w:semiHidden="1" w:unhideWhenUsed="1"/><w:lsdException w:name="Table Subtle 2" w:semiHidden="1" w:unhideWhenUsed="1"/><w:lsdException w:name="Table Web 1" w:semiHidden="1" w:unhideWhenUsed="1"/><w:lsdException w:name="Table Web 2" w:semiHidden="1" w:unhideWhenUsed="1"/><w:lsdException w:name="Table Web 3" w:semiHidden="1" w:unhideWhenUsed="1"/><w:lsdException w:name="Balloon Text" w:semiHidden="1" w:unhideWhenUsed="1"/><w:lsdException w:name="Table Grid" w:uiPriority="39"/><w:lsdException w:name="Table Theme" w:semiHidden="1" w:unhideWhenUsed="1"/><w:lsdException w:name="Placeholder Text" w:semiHidden="1"/><w:lsdException w:name="No Spacing" w:uiPriority="1" w:qFormat="1"/><w:lsdException w:name="Light Shading" w:uiPriority="60"/><w:lsdException w:name="Light List" w:uiPriority="61"/><w:lsdException w:name="Light Grid" w:uiPriority="62"/><w:lsdException w:name="Medium Shading 1" w:uiPriority="63"/><w:lsdException w:name="Medium Shading 2" w:uiPriority="64"/><w:lsdException w:name="Medium List 1" w:uiPriority="65"/><w:lsdException w:name="Medium List 2" w:uiPriority="66"/><w:lsdException w:name="Medium Grid 1" w:uiPriority="67"/><w:lsdException w:name="Medium Grid 2" w:uiPriority="68"/><w:lsdException w:name="Medium Grid 3" w:uiPriority="69"/><w:lsdException w:name="Dark List" w:uiPriority="70"/><w:lsdException w:name="Colorful Shading" w:uiPriority="71"/><w:lsdException w:name="Colorful List" w:uiPriority="72"/><w:lsdException w:name="Colorful Grid" w:uiPriority="73"/><w:lsdException w:name="Light Shading Accent 1" w:uiPriority="60"/><w:lsdException w:name="Light List Accent 1" w:uiPriority="61"/><w:lsdException w:name="Light Grid Accent 1" w:uiPriority="62"/><w:lsdException w:name="Medium Shading 1 Accent 1" w:uiPriority="63"/><w:lsdException w:name="Medium Shading 2 Accent 1" w:uiPriority="64"/><w:lsdException w:name="Medium List 1 Accent 1" w:uiPriority="65"/><w:lsdException w:name="Revision" w:semiHidden="1"/><w:lsdException w:name="List Paragraph" w:uiPriority="34" w:qFormat="1"/><w:lsdException w:name="Quote" w:uiPriority="29" w:qFormat="1"/><w:lsdException w:name="Intense Quote" w:uiPriority="30" w:qFormat="1"/><w:lsdException w:name="Medium List 2 Accent 1" w:uiPriority="66"/><w:lsdException w:name="Medium Grid 1 Accent 1" w:uiPriority="67"/><w:lsdException w:name="Medium Grid 2 Accent 1" w:uiPriority="68"/><w:lsdException w:name="Medium Grid 3 Accent 1" w:uiPriority="69"/><w:lsdException w:name="Dark List Accent 1" w:uiPriority="70"/><w:lsdException w:name="Colorful Shading Accent 1" w:uiPriority="71"/><w:lsdException w:name="Colorful List Accent 1" w:uiPriority="72"/><w:lsdException w:name="Colorful Grid Accent 1" w:uiPriority="73"/><w:lsdException w:name="Light Shading Accent 2" w:uiPriority="60"/><w:lsdException w:name="Light List Accent 2" w:uiPriority="61"/><w:lsdException w:name="Light Grid Accent 2" w:uiPriority="62"/><w:lsdException w:name="Medium Shading 1 Accent 2" w:uiPriority="63"/><w:lsdException w:name="Medium Shading 2 Accent 2" w:uiPriority="64"/><w:lsdException w:name="Medium List 1 Accent 2" w:uiPriority="65"/><w:lsdException w:name="Medium List 2 Accent 2" w:uiPriority="66"/><w:lsdException w:name="Medium Grid 1 Accent 2" w:uiPriority="67"/><w:lsdException w:name="Medium Grid 2 Accent 2" w:uiPriority="68"/><w:lsdException w:name="Medium Grid 3 Accent 2" w:uiPriority="69"/><w:lsdException w:name="Dark List Accent 2" w:uiPriority="70"/><w:lsdException w:name="Colorful Shading Accent 2" w:uiPriority="71"/><w:lsdException w:name="Colorful List Accent 2" w:uiPriority="72"/><w:lsdException w:name="Colorful Grid Accent 2" w:uiPriority="73"/><w:lsdException w:name="Light Shading Accent 3" w:uiPriority="60"/><w:lsdException w:name="Light List Accent 3" w:uiPriority="61"/><w:lsdException w:name="Light Grid Accent 3" w:uiPriority="62"/><w:lsdException w:name="Medium Shading 1 Accent 3" w:uiPriority="63"/><w:lsdException w:name="Medium Shading 2 Accent 3" w:uiPriority="64"/><w:lsdException w:name="Medium List 1 Accent 3" w:uiPriority="65"/><w:lsdException w:name="Medium List 2 Accent 3" w:uiPriority="66"/><w:lsdException w:name="Medium Grid 1 Accent 3" w:uiPriority="67"/><w:lsdException w:name="Medium Grid 2 Accent 3" w:uiPriority="68"/><w:lsdException w:name="Medium Grid 3 Accent 3" w:uiPriority="69"/><w:lsdException w:name="Dark List Accent 3" w:uiPriority="70"/><w:lsdException w:name="Colorful Shading Accent 3" w:uiPriority="71"/><w:lsdException w:name="Colorful List Accent 3" w:uiPriority="72"/><w:lsdException w:name="Colorful Grid Accent 3" w:uiPriority="73"/><w:lsdException w:name="Light Shading Accent 4" w:uiPriority="60"/><w:lsdException w:name="Light List Accent 4" w:uiPriority="61"/><w:lsdException w:name="Light Grid Accent 4" w:uiPriority="62"/><w:lsdException w:name="Medium Shading 1 Accent 4" w:uiPriority="63"/><w:lsdException w:name="Medium Shading 2 Accent 4" w:uiPriority="64"/><w:lsdException w:name="Medium List 1 Accent 4" w:uiPriority="65"/><w:lsdException w:name="Medium List 2 Accent 4" w:uiPriority="66"/><w:lsdException w:name="Medium Grid 1 Accent 4" w:uiPriority="67"/><w:lsdException w:name="Medium Grid 2 Accent 4" w:uiPriority="68"/><w:lsdException w:name="Medium Grid 3 Accent 4" w:uiPriority="69"/><w:lsdException w:name="Dark List Accent 4" w:uiPriority="70"/><w:lsdException w:name="Colorful Shading Accent 4" w:uiPriority="71"/><w:lsdException w:name="Colorful List Accent 4" w:uiPriority="72"/><w:lsdException w:name="Colorful Grid Accent 4" w:uiPriority="73"/><w:lsdException w:name="Light Shading Accent 5" w:uiPriority="60"/><w:lsdException w:name="Light List Accent 5" w:uiPriority="61"/><w:lsdException w:name="Light Grid Accent 5" w:uiPriority="62"/><w:lsdException w:name="Medium Shading 1 Accent 5" w:uiPriority="63"/><w:lsdException w:name="Medium Shading 2 Accent 5" w:uiPriority="64"/><w:lsdException w:name="Medium List 1 Accent 5" w:uiPriority="65"/><w:lsdException w:name="Medium List 2 Accent 5" w:uiPriority="66"/><w:lsdException w:name="Medium Grid 1 Accent 5" w:uiPriority="67"/><w:lsdException w:name="Medium Grid 2 Accent 5" w:uiPriority="68"/><w:lsdException w:name="Medium Grid 3 Accent 5" w:uiPriority="69"/><w:lsdException w:name="Dark List Accent 5" w:uiPriority="70"/><w:lsdException w:name="Colorful Shading Accent 5" w:uiPriority="71"/><w:lsdException w:name="Colorful List Accent 5" w:uiPriority="72"/><w:lsdException w:name="Colorful Grid Accent 5" w:uiPriority="73"/><w:lsdException w:name="Light Shading Accent 6" w:uiPriority="60"/><w:lsdException w:name="Light List Accent 6" w:uiPriority="61"/><w:lsdException w:name="Light Grid Accent 6" w:uiPriority="62"/><w:lsdException w:name="Medium Shading 1 Accent 6" w:uiPriority="63"/><w:lsdException w:name="Medium Shading 2 Accent 6" w:uiPriority="64"/><w:lsdException w:name="Medium List 1 Accent 6" w:uiPriority="65"/><w:lsdException w:name="Medium List 2 Accent 6" w:uiPriority="66"/><w:lsdException w:name="Medium Grid 1 Accent 6" w:uiPriority="67"/><w:lsdException w:name="Medium Grid 2 Accent 6" w:uiPriority="68"/><w:lsdException w:name="Medium Grid 3 Accent 6" w:uiPriority="69"/><w:lsdException w:name="Dark List Accent 6" w:uiPriority="70"/><w:lsdException w:name="Colorful Shading Accent 6" w:uiPriority="71"/><w:lsdException w:name="Colorful List Accent 6" w:uiPriority="72"/><w:lsdException w:name="Colorful Grid Accent 6" w:uiPriority="73"/><w:lsdException w:name="Subtle Emphasis" w:uiPriority="19" w:qFormat="1"/><w:lsdException w:name="Intense Emphasis" w:uiPriority="21" w:qFormat="1"/><w:lsdException w:name="Subtle Reference" w:uiPriority="31" w:qFormat="1"/><w:lsdException w:name="Intense Reference" w:uiPriority="32" w:qFormat="1"/><w:lsdException w:name="Book Title" w:uiPriority="33" w:qFormat="1"/><w:lsdException w:name="Bibliography" w:semiHidden="1" w:uiPriority="37" w:unhideWhenUsed="1"/><w:lsdException w:name="TOC Heading" w:semiHidden="1" w:uiPriority="39" w:unhideWhenUsed="1" w:qFormat="1"/><w:lsdException w:name="Plain Table 1" w:uiPriority="41"/><w:lsdException w:name="Plain Table 2" w:uiPriority="42"/><w:lsdException w:name="Plain Table 3" w:uiPriority="43"/><w:lsdException w:name="Plain Table 4" w:uiPriority="44"/><w:lsdException w:name="Plain Table 5" w:uiPriority="45"/><w:lsdException w:name="Grid Table Light" w:uiPriority="40"/><w:lsdException w:name="Grid Table 1 Light" w:uiPriority="46"/><w:lsdException w:name="Grid Table 2" w:uiPriority="47"/><w:lsdException w:name="Grid Table 3" w:uiPriority="48"/><w:lsdException w:name="Grid Table 4" w:uiPriority="49"/><w:lsdException w:name="Grid Table 5 Dark" w:uiPriority="50"/><w:lsdException w:name="Grid Table 6 Colorful" w:uiPriority="51"/><w:lsdException w:name="Grid Table 7 Colorful" w:uiPriority="52"/><w:lsdException w:name="Grid Table 1 Light Accent 1" w:uiPriority="46"/><w:lsdException w:name="Grid Table 2 Accent 1" w:uiPriority="47"/><w:lsdException w:name="Grid Table 3 Accent 1" w:uiPriority="48"/><w:lsdException w:name="Grid Table 4 Accent 1" w:uiPriority="49"/><w:lsdException w:name="Grid Table 5 Dark Accent 1" w:uiPriority="50"/><w:lsdException w:name="Grid Table 6 Colorful Accent 1" w:uiPriority="51"/><w:lsdException w:name="Grid Table 7 Colorful Accent 1" w:uiPriority="52"/><w:lsdException w:name="Grid Table 1 Light Accent 2" w:uiPriority="46"/><w:lsdException w:name="Grid Table 2 Accent 2" w:uiPriority="47"/><w:lsdException w:name="Grid Table 3 Accent 2" w:uiPriority="48"/><w:lsdException w:name="Grid Table 4 Accent 2" w:uiPriority="49"/><w:lsdException w:name="Grid Table 5 Dark Accent 2" w:uiPriority="50"/><w:lsdException w:name="Grid Table 6 Colorful Accent 2" w:uiPriority="51"/><w:lsdException w:name="Grid Table 7 Colorful Accent 2" w:uiPriority="52"/><w:lsdException w:name="Grid Table 1 Light Accent 3" w:uiPriority="46"/><w:lsdException w:name="Grid Table 2 Accent 3" w:uiPriority="47"/><w:lsdException w:name="Grid Table 3 Accent 3" w:uiPriority="48"/><w:lsdException w:name="Grid Table 4 Accent 3" w:uiPriority="49"/><w:lsdException w:name="Grid Table 5 Dark Accent 3" w:uiPriority="50"/><w:lsdException w:name="Grid Table 6 Colorful Accent 3" w:uiPriority="51"/><w:lsdException w:name="Grid Table 7 Colorful Accent 3" w:uiPriority="52"/><w:lsdException w:name="Grid Table 1 Light Accent 4" w:uiPriority="46"/><w:lsdException w:name="Grid Table 2 Accent 4" w:uiPriority="47"/><w:lsdException w:name="Grid Table 3 Accent 4" w:uiPriority="48"/><w:lsdException w:name="Grid Table 4 Accent 4" w:uiPriority="49"/><w:lsdException w:name="Grid Table 5 Dark Accent 4" w:uiPriority="50"/><w:lsdException w:name="Grid Table 6 Colorful Accent 4" w:uiPriority="51"/><w:lsdException w:name="Grid Table 7 Colorful Accent 4" w:uiPriority="52"/><w:lsdException w:name="Grid Table 1 Light Accent 5" w:uiPriority="46"/><w:lsdException w:name="Grid Table 2 Accent 5" w:uiPriority="47"/><w:lsdException w:name="Grid Table 3 Accent 5" w:uiPriority="48"/><w:lsdException w:name="Grid Table 4 Accent 5" w:uiPriority="49"/><w:lsdException w:name="Grid Table 5 Dark Accent 5" w:uiPriority="50"/><w:lsdException w:name="Grid Table 6 Colorful Accent 5" w:uiPriority="51"/><w:lsdException w:name="Grid Table 7 Colorful Accent 5" w:uiPriority="52"/><w:lsdException w:name="Grid Table 1 Light Accent 6" w:uiPriority="46"/><w:lsdException w:name="Grid Table 2 Accent 6" w:uiPriority="47"/><w:lsdException w:name="Grid Table 3 Accent 6" w:uiPriority="48"/><w:lsdException w:name="Grid Table 4 Accent 6" w:uiPriority="49"/><w:lsdException w:name="Grid Table 5 Dark Accent 6" w:uiPriority="50"/><w:lsdException w:name="Grid Table 6 Colorful Accent 6" w:uiPriority="51"/><w:lsdException w:name="Grid Table 7 Colorful Accent 6" w:uiPriority="52"/><w:lsdException w:name="List Table 1 Light" w:uiPriority="46"/><w:lsdException w:name="List Table 2" w:uiPriority="47"/><w:lsdException w:name="List Table 3" w:uiPriority="48"/><w:lsdException w:name="List Table 4" w:uiPriority="49"/><w:lsdException w:name="List Table 5 Dark" w:uiPriority="50"/><w:lsdException w:name="List Table 6 Colorful" w:uiPriority="51"/><w:lsdException w:name="List Table 7 Colorful" w:uiPriority="52"/><w:lsdException w:name="List Table 1 Light Accent 1" w:uiPriority="46"/><w:lsdException w:name="List Table 2 Accent 1" w:uiPriority="47"/><w:lsdException w:name="List Table 3 Accent 1" w:uiPriority="48"/><w:lsdException w:name="List Table 4 Accent 1" w:uiPriority="49"/><w:lsdException w:name="List Table 5 Dark Accent 1" w:uiPriority="50"/><w:lsdException w:name="List Table 6 Colorful Accent 1" w:uiPriority="51"/><w:lsdException w:name="List Table 7 Colorful Accent 1" w:uiPriority="52"/><w:lsdException w:name="List Table 1 Light Accent 2" w:uiPriority="46"/><w:lsdException w:name="List Table 2 Accent 2" w:uiPriority="47"/><w:lsdException w:name="List Table 3 Accent 2" w:uiPriority="48"/><w:lsdException w:name="List Table 4 Accent 2" w:uiPriority="49"/><w:lsdException w:name="List Table 5 Dark Accent 2" w:uiPriority="50"/><w:lsdException w:name="List Table 6 Colorful Accent 2" w:uiPriority="51"/><w:lsdException w:name="List Table 7 Colorful Accent 2" w:uiPriority="52"/><w:lsdException w:name="List Table 1 Light Accent 3" w:uiPriority="46"/><w:lsdException w:name="List Table 2 Accent 3" w:uiPriority="47"/><w:lsdException w:name="List Table 3 Accent 3" w:uiPriority="48"/><w:lsdException w:name="List Table 4 Accent 3" w:uiPriority="49"/><w:lsdException w:name="List Table 5 Dark Accent 3" w:uiPriority="50"/><w:lsdException w:name="List Table 6 Colorful Accent 3" w:uiPriority="51"/><w:lsdException w:name="List Table 7 Colorful Accent 3" w:uiPriority="52"/><w:lsdException w:name="List Table 1 Light Accent 4" w:uiPriority="46"/><w:lsdException w:name="List Table 2 Accent 4" w:uiPriority="47"/><w:lsdException w:name="List Table 3 Accent 4" w:uiPriority="48"/><w:lsdException w:name="List Table 4 Accent 4" w:uiPriority="49"/><w:lsdException w:name="List Table 5 Dark Accent 4" w:uiPriority="50"/><w:lsdException w:name="List Table 6 Colorful Accent 4" w:uiPriority="51"/><w:lsdException w:name="List Table 7 Colorful Accent 4" w:uiPriority="52"/><w:lsdException w:name="List Table 1 Light Accent 5" w:uiPriority="46"/><w:lsdException w:name="List Table 2 Accent 5" w:uiPriority="47"/><w:lsdException w:name="List Table 3 Accent 5" w:uiPriority="48"/><w:lsdException w:name="List Table 4 Accent 5" w:uiPriority="49"/><w:lsdException w:name="List Table 5 Dark Accent 5" w:uiPriority="50"/><w:lsdException w:name="List Table 6 Colorful Accent 5" w:uiPriority="51"/><w:lsdException w:name="List Table 7 Colorful Accent 5" w:uiPriority="52"/><w:lsdException w:name="List Table 1 Light Accent 6" w:uiPriority="46"/><w:lsdException w:name="List Table 2 Accent 6" w:uiPriority="47"/><w:lsdException w:name="List Table 3 Accent 6" w:uiPriority="48"/><w:lsdException w:name="List Table 4 Accent 6" w:uiPriority="49"/><w:lsdException w:name="List Table 5 Dark Accent 6" w:uiPriority="50"/><w:lsdException w:name="List Table 6 Colorful Accent 6" w:uiPriority="51"/><w:lsdException w:name="List Table 7 Colorful Accent 6" w:uiPriority="52"/></w:latentStyles><w:style w:type="paragraph" w:default="1" w:styleId="Normal"><w:name w:val="Normal"/><w:qFormat/><w:rsid w:val="00F4432E"/><w:pPr><w:spacing w:after="200" w:line="276" w:lineRule="auto"/></w:pPr></w:style><w:style w:type="character" w:default="1" w:styleId="DefaultParagraphFont"><w:name w:val="Default Paragraph Font"/><w:uiPriority w:val="1"/><w:semiHidden/><w:unhideWhenUsed/></w:style><w:style w:type="table" w:default="1" w:styleId="TableNormal"><w:name w:val="Normal Table"/><w:uiPriority w:val="99"/><w:semiHidden/><w:unhideWhenUsed/><w:tblPr><w:tblInd w:w="0" w:type="dxa"/><w:tblCellMar><w:top w:w="0" w:type="dxa"/><w:left w:w="108" w:type="dxa"/><w:bottom w:w="0" w:type="dxa"/><w:right w:w="108" w:type="dxa"/></w:tblCellMar></w:tblPr></w:style><w:style w:type="numbering" w:default="1" w:styleId="NoList"><w:name w:val="No List"/><w:uiPriority w:val="99"/><w:semiHidden/><w:unhideWhenUsed/></w:style><w:style w:type="paragraph" w:styleId="NoSpacing"><w:name w:val="No Spacing"/><w:uiPriority w:val="1"/><w:qFormat/><w:rsid w:val="00F4432E"/><w:pPr><w:spacing w:after="0" w:line="240" w:lineRule="auto"/></w:pPr></w:style></w:styles></pkg:xmlData></pkg:part></pkg:package>
