# Supplementary material for: Genetic variation in populations of the earthworm, Lumbricus rubellus, across contaminated mine sites
Source: BMC Genet. 2017 Nov 17;18:97. doi: 10.1186/s12863-017-0557-8 (PMC5693503; doi:10.1186/s12863-017-0557-8)
Supplement: Supplementary file 3 — Gene annotation data output by blastx as associated with SNPs considered to be most strongly under selection. Tab 1 lists annotations for 49 scaffolds containing SNPs differentiated between lineages A and B. Tab 2 lists annotations for 39 scaffolds containing SNPs differentiated between earthworms found on former mine sites and proximal control sites. (XML 80 kb) [file 12863_2017_557_MOESM3_ESM.xml]

<?xml version="1.0" encoding="UTF-8"?>
<?mso-application progid="Excel.Sheet"?><Workbook xmlns:o="urn:schemas-microsoft-com:office:office" xmlns:x="urn:schemas-microsoft-com:office:excel" xmlns:html="http://www.w3.org/TR/REC-html40" xmlns:ss="urn:schemas-microsoft-com:office:spreadsheet">
 <DocumentProperties xmlns="urn:schemas-microsoft-com:office:office">
  <Author>Craig Anderson</Author>
  <LastAuthor>Stirling</LastAuthor>
  <Created>2016-04-29T12:18:20Z</Created>
  <LastSaved>2017-06-28T10:34:03Z</LastSaved>
  <Company>University of Stirling</Company>
  <Version>15.00</Version>
 </DocumentProperties>
 <OfficeDocumentSettings xmlns="urn:schemas-microsoft-com:office:office">
  <AllowPNG/>
 </OfficeDocumentSettings>
 <ExcelWorkbook xmlns="urn:schemas-microsoft-com:office:excel">
  <WindowHeight>11820</WindowHeight>
  <WindowWidth>18195</WindowWidth>
  <WindowTopX>480</WindowTopX>
  <WindowTopY>75</WindowTopY>
  <ActiveSheet>1</ActiveSheet>
  <ProtectStructure>False</ProtectStructure>
  <ProtectWindows>False</ProtectWindows>
 </ExcelWorkbook>
 <Styles>
  <Style ss:ID="Default" ss:Name="Normal">
   <Alignment ss:Vertical="Bottom"/>
   <Borders/>
   <Font ss:FontName="Calibri" x:Family="Swiss" ss:Size="11" ss:Color="#000000"/>
   <Interior/>
   <NumberFormat/>
   <Protection/>
  </Style>
  <Style ss:ID="s16">
   <Alignment ss:Horizontal="Left" ss:Vertical="Bottom"/>
  </Style>
  <Style ss:ID="s17">
   <NumberFormat ss:Format="Scientific"/>
  </Style>
  <Style ss:ID="s18">
   <Alignment ss:Vertical="Bottom" ss:WrapText="1"/>
  </Style>
  <Style ss:ID="s19">
   <Alignment ss:Vertical="Bottom" ss:ReadingOrder="LeftToRight" ss:WrapText="1"/>
   <Borders>
    <Border ss:Position="Bottom" ss:LineStyle="Continuous" ss:Weight="1"/>
    <Border ss:Position="Left" ss:LineStyle="Continuous" ss:Weight="1"/>
    <Border ss:Position="Right" ss:LineStyle="Continuous" ss:Weight="1"/>
    <Border ss:Position="Top" ss:LineStyle="Continuous" ss:Weight="1"/>
   </Borders>
   <Font ss:FontName="Calibri" x:Family="Swiss" ss:Color="#000000"/>
   <Interior/>
  </Style>
  <Style ss:ID="s20">
   <Alignment ss:Vertical="Bottom" ss:ReadingOrder="LeftToRight"/>
   <Borders>
    <Border ss:Position="Bottom" ss:LineStyle="Continuous" ss:Weight="1"/>
    <Border ss:Position="Left" ss:LineStyle="Continuous" ss:Weight="1"/>
    <Border ss:Position="Right" ss:LineStyle="Continuous" ss:Weight="1"/>
    <Border ss:Position="Top" ss:LineStyle="Continuous" ss:Weight="1"/>
   </Borders>
   <Font ss:FontName="Calibri" x:Family="Swiss" ss:Color="#000000"/>
  </Style>
  <Style ss:ID="s21">
   <Alignment ss:Vertical="Bottom" ss:ReadingOrder="LeftToRight"/>
   <Font ss:FontName="Calibri" x:Family="Swiss" ss:Color="#000000"/>
  </Style>
  <Style ss:ID="s22">
   <Alignment ss:Vertical="Bottom" ss:ReadingOrder="LeftToRight"/>
   <Borders>
    <Border ss:Position="Bottom" ss:LineStyle="Continuous" ss:Weight="1"/>
    <Border ss:Position="Left" ss:LineStyle="Continuous" ss:Weight="1"/>
    <Border ss:Position="Right" ss:LineStyle="Continuous" ss:Weight="1"/>
    <Border ss:Position="Top" ss:LineStyle="Continuous" ss:Weight="1"/>
   </Borders>
   <Font ss:FontName="Calibri" x:Family="Swiss" ss:Color="#000000"/>
   <Interior/>
  </Style>
  <Style ss:ID="s23">
   <Alignment ss:Vertical="Bottom"/>
   <Interior ss:Color="#B7DEE8" ss:Pattern="Solid"/>
  </Style>
  <Style ss:ID="s24">
   <Alignment ss:Vertical="Bottom"/>
   <Interior ss:Color="#FCD5B4" ss:Pattern="Solid"/>
  </Style>
  <Style ss:ID="s25">
   <Alignment ss:Vertical="Bottom"/>
  </Style>
  <Style ss:ID="s26">
   <Alignment ss:Vertical="Bottom" ss:ReadingOrder="LeftToRight"/>
   <Borders>
    <Border ss:Position="Bottom" ss:LineStyle="Continuous" ss:Weight="1"/>
    <Border ss:Position="Left" ss:LineStyle="Continuous" ss:Weight="1"/>
    <Border ss:Position="Top" ss:LineStyle="Continuous" ss:Weight="1"/>
   </Borders>
   <Font ss:FontName="Calibri" x:Family="Swiss" ss:Color="#000000"/>
  </Style>
  <Style ss:ID="s27">
   <Borders>
    <Border ss:Position="Left" ss:LineStyle="Continuous" ss:Weight="1"/>
   </Borders>
  </Style>
  <Style ss:ID="s28">
   <Alignment ss:Horizontal="Left" ss:Vertical="Center"/>
   <Borders>
    <Border ss:Position="Left" ss:LineStyle="Continuous" ss:Weight="1"/>
   </Borders>
  </Style>
  <Style ss:ID="s29">
   <Borders/>
  </Style>
  <Style ss:ID="s30">
   <Alignment ss:Horizontal="Center" ss:Vertical="Center" ss:ReadingOrder="LeftToRight"/>
   <Borders>
    <Border ss:Position="Bottom" ss:LineStyle="Continuous" ss:Weight="1"/>
    <Border ss:Position="Left" ss:LineStyle="Continuous" ss:Weight="1"/>
    <Border ss:Position="Right" ss:LineStyle="Continuous" ss:Weight="1"/>
    <Border ss:Position="Top" ss:LineStyle="Continuous" ss:Weight="1"/>
   </Borders>
   <Font ss:FontName="Calibri" x:Family="Swiss" ss:Color="#000000"/>
   <Interior/>
  </Style>
  <Style ss:ID="s31">
   <Alignment ss:Horizontal="Center" ss:Vertical="Center" ss:ReadingOrder="LeftToRight"/>
   <Borders/>
   <Font ss:FontName="Calibri" x:Family="Swiss" ss:Color="#000000"/>
   <Interior/>
  </Style>
  <Style ss:ID="s32">
   <Alignment ss:Horizontal="Left" ss:Vertical="Center" ss:ReadingOrder="LeftToRight"/>
   <Borders/>
   <Font ss:FontName="Calibri" x:Family="Swiss" ss:Color="#000000"/>
   <Interior/>
  </Style>
  <Style ss:ID="s33">
   <Alignment ss:Horizontal="Left" ss:Vertical="Center" ss:ReadingOrder="LeftToRight"/>
   <Borders/>
   <Font ss:FontName="Calibri" x:Family="Swiss" ss:Color="#000000"/>
   <Interior/>
   <NumberFormat ss:Format="Scientific"/>
  </Style>
  <Style ss:ID="s34">
   <Alignment ss:Horizontal="Left" ss:Vertical="Center"/>
   <Borders/>
   <Font ss:FontName="Calibri" x:Family="Swiss" ss:Color="#000000"/>
   <Interior/>
   <NumberFormat ss:Format="0E+00"/>
  </Style>
  <Style ss:ID="s35">
   <Alignment ss:Horizontal="Left" ss:Vertical="Center"/>
   <Borders/>
   <Font ss:FontName="Calibri" x:Family="Swiss" ss:Color="#000000"/>
   <Interior/>
  </Style>
  <Style ss:ID="s36">
   <Alignment ss:Horizontal="Left" ss:Vertical="Center"/>
   <Borders/>
   <Font ss:FontName="Calibri" x:Family="Swiss" ss:Color="#000000"/>
   <Interior/>
   <NumberFormat ss:Format="Scientific"/>
  </Style>
  <Style ss:ID="s37">
   <Alignment ss:Vertical="Center" ss:ReadingOrder="LeftToRight"/>
   <Borders>
    <Border ss:Position="Bottom" ss:LineStyle="Continuous" ss:Weight="1"/>
    <Border ss:Position="Left" ss:LineStyle="Continuous" ss:Weight="1"/>
    <Border ss:Position="Right" ss:LineStyle="Continuous" ss:Weight="1"/>
    <Border ss:Position="Top" ss:LineStyle="Continuous" ss:Weight="1"/>
   </Borders>
  </Style>
  <Style ss:ID="s38">
   <Alignment ss:Horizontal="Center" ss:Vertical="Center" ss:ReadingOrder="LeftToRight"/>
   <Borders>
    <Border ss:Position="Bottom" ss:LineStyle="Continuous" ss:Weight="1"/>
    <Border ss:Position="Left" ss:LineStyle="Continuous" ss:Weight="1"/>
    <Border ss:Position="Top" ss:LineStyle="Continuous" ss:Weight="1"/>
   </Borders>
   <Font ss:FontName="Calibri" x:Family="Swiss" ss:Color="#000000"/>
   <Interior/>
  </Style>
  <Style ss:ID="s39">
   <Alignment ss:Horizontal="Left" ss:Vertical="Center" ss:ReadingOrder="LeftToRight"/>
   <Borders>
    <Border ss:Position="Left" ss:LineStyle="Continuous" ss:Weight="1"/>
   </Borders>
   <Font ss:FontName="Calibri" x:Family="Swiss" ss:Color="#000000"/>
   <Interior/>
  </Style>
  <Style ss:ID="s40">
   <Alignment ss:Horizontal="Left" ss:Vertical="Center"/>
   <Borders>
    <Border ss:Position="Left" ss:LineStyle="Continuous" ss:Weight="1"/>
   </Borders>
   <Font ss:FontName="Calibri" x:Family="Swiss" ss:Color="#000000"/>
   <Interior/>
  </Style>
  <Style ss:ID="s41">
   <Alignment ss:Horizontal="Left" ss:Vertical="Center"/>
   <Borders>
    <Border ss:Position="Left" ss:LineStyle="Continuous" ss:Weight="1"/>
   </Borders>
   <Font ss:FontName="Calibri" x:Family="Swiss" ss:Color="#000000"/>
   <Interior/>
  </Style>
  <Style ss:ID="s42">
   <Alignment ss:Horizontal="Left" ss:Vertical="Center"/>
   <Borders>
    <Border ss:Position="Left" ss:LineStyle="Continuous" ss:Weight="1"/>
   </Borders>
   <Font ss:FontName="Calibri" x:Family="Swiss" ss:Color="#222222"/>
   <Interior/>
  </Style>
 </Styles>
 <Worksheet ss:Name="A-B comparison">
  <Table ss:ExpandedColumnCount="16" ss:ExpandedRowCount="50" x:FullColumns="1" x:FullRows="1" ss:DefaultRowHeight="15">
   <Column ss:Index="2" ss:AutoFitWidth="0" ss:Width="79.5"/>
   <Column ss:Width="62.25"/>
   <Column ss:StyleID="s25" ss:AutoFitWidth="0" ss:Width="291.75"/>
   <Column ss:AutoFitWidth="0" ss:Width="89.25"/>
   <Column ss:Width="97.5"/>
   <Column ss:Width="76.5"/>
   <Column ss:AutoFitWidth="0" ss:Width="177"/>
   <Column ss:Index="10" ss:StyleID="s28" ss:Width="320.25"/>
   <Column ss:Index="12" ss:StyleID="s27" ss:Width="320.25"/>
   <Column ss:Index="14" ss:AutoFitWidth="0" ss:Width="143.25"/>
   <Row ss:Height="12.75" ss:StyleID="s21">
    <Cell ss:StyleID="s19"><Data ss:Type="String">SNP</Data></Cell>
    <Cell ss:StyleID="s19"><Data ss:Type="String">Scaffold</Data></Cell>
    <Cell ss:StyleID="s19"><Data ss:Type="String">Length (bp)</Data></Cell>
    <Cell ss:StyleID="s22"><Data ss:Type="String">Sequence description</Data></Cell>
    <Cell ss:StyleID="s19"><Data ss:Type="String">Minimum e-value</Data></Cell>
    <Cell ss:StyleID="s20"><Data ss:Type="String">Bayescan log10(PO)</Data></Cell>
    <Cell ss:StyleID="s20"><Data ss:Type="String">Pcadapt outlier</Data></Cell>
    <Cell ss:StyleID="s20"><Data ss:Type="String">Locus name</Data></Cell>
    <Cell ss:StyleID="s26"><Data ss:Type="String">SNP ID</Data></Cell>
    <Cell ss:StyleID="s19"><Data ss:Type="String">Alternative genes located nearby</Data></Cell>
    <Cell ss:StyleID="s26"><Data ss:Type="String">e-Value</Data></Cell>
    <Cell ss:StyleID="s19"><Data ss:Type="String">Alternative genes located nearby</Data></Cell>
    <Cell ss:StyleID="s20"><Data ss:Type="String">e-Value</Data></Cell>
    <Cell ss:StyleID="s19"><Data ss:Type="String">Alternative genes located nearby</Data></Cell>
    <Cell ss:StyleID="s20"><Data ss:Type="String">e-Value</Data></Cell>
   </Row>
   <Row>
    <Cell><Data ss:Type="Number">1</Data></Cell>
    <Cell ss:StyleID="s16"><Data ss:Type="String">scaffold694</Data></Cell>
    <Cell ss:StyleID="s16"><Data ss:Type="String">size35309</Data></Cell>
    <Cell ss:StyleID="s23"><Data ss:Type="String">lysine-specific demethylase 4A isoform X3</Data></Cell>
    <Cell ss:StyleID="s17"><Data ss:Type="Number">2.7196199999999999E-55</Data></Cell>
    <Cell ss:StyleID="s16"><Data ss:Type="Number">3.2214999999999998</Data></Cell>
    <Cell ss:StyleID="s16"><Data ss:Type="String">yes</Data></Cell>
    <Cell ss:StyleID="s16"><Data ss:Type="Number">3180</Data></Cell>
    <Cell ss:StyleID="s16"><Data ss:Type="Number">179703</Data></Cell>
    <Cell ss:StyleID="s27"><Data ss:Type="String">transcription elongation regulator 1-like</Data></Cell>
    <Cell ss:StyleID="s17"><Data ss:Type="Number">1.40477E-29</Data></Cell>
    <Cell ss:Index="13" ss:StyleID="s17"/>
   </Row>
   <Row>
    <Cell><Data ss:Type="Number">2</Data></Cell>
    <Cell ss:StyleID="s16"><Data ss:Type="String">scaffold626</Data></Cell>
    <Cell ss:StyleID="s16"><Data ss:Type="String">size36160</Data></Cell>
    <Cell ss:StyleID="s24"><Data ss:Type="String">collagen alpha-1(I) chain-like isoform X1</Data></Cell>
    <Cell ss:StyleID="s17"><Data ss:Type="Number">5.9930600000000004E-10</Data></Cell>
    <Cell ss:StyleID="s16"><Data ss:Type="Number">2.8532000000000002</Data></Cell>
    <Cell ss:StyleID="s16"><Data ss:Type="String">yes</Data></Cell>
    <Cell ss:StyleID="s16"><Data ss:Type="Number">18447</Data></Cell>
    <Cell ss:StyleID="s16"><Data ss:Type="Number">167936</Data></Cell>
    <Cell ss:StyleID="s27"><Data ss:Type="String">RNA-directed DNA polymerase from mobile element jockey-like</Data></Cell>
    <Cell ss:StyleID="s17"><Data ss:Type="Number">1.6049099999999999E-28</Data></Cell>
    <Cell><Data ss:Type="String">G- coupled receptor</Data></Cell>
    <Cell ss:StyleID="s17"><Data ss:Type="Number">3.21763E-19</Data></Cell>
   </Row>
   <Row>
    <Cell><Data ss:Type="Number">3</Data></Cell>
    <Cell ss:StyleID="s16"><Data ss:Type="String">scaffold84914</Data></Cell>
    <Cell ss:StyleID="s16"><Data ss:Type="String">size3222</Data></Cell>
    <Cell><Data ss:Type="String">&#45;&#45;-NA&#45;&#45;-</Data></Cell>
    <Cell ss:Index="6" ss:StyleID="s16"><Data ss:Type="Number">2.8532000000000002</Data></Cell>
    <Cell ss:StyleID="s16"><Data ss:Type="String">yes</Data></Cell>
    <Cell ss:StyleID="s16"><Data ss:Type="Number">8456</Data></Cell>
    <Cell ss:StyleID="s16"><Data ss:Type="Number">200665</Data></Cell>
    <Cell ss:StyleID="s27"/>
   </Row>
   <Row>
    <Cell><Data ss:Type="Number">4</Data></Cell>
    <Cell ss:StyleID="s16"><Data ss:Type="String">scaffold1008</Data></Cell>
    <Cell ss:StyleID="s16"><Data ss:Type="String">size32106</Data></Cell>
    <Cell><Data ss:Type="String">syntaxin-binding 1-like isoform X1</Data></Cell>
    <Cell ss:StyleID="s17"><Data ss:Type="Number">4.5460699999999995E-16</Data></Cell>
    <Cell ss:StyleID="s16"><Data ss:Type="Number">2.7951000000000001</Data></Cell>
    <Cell ss:StyleID="s16"><Data ss:Type="String">yes</Data></Cell>
    <Cell ss:StyleID="s16"><Data ss:Type="Number">1312</Data></Cell>
    <Cell ss:StyleID="s16"><Data ss:Type="Number">1375</Data></Cell>
    <Cell ss:StyleID="s27"><Data ss:Type="String">sodium potassium-transporting ATPase subunit beta-like</Data></Cell>
    <Cell ss:StyleID="s17"><Data ss:Type="Number">1.7343800000000001E-133</Data></Cell>
    <Cell><Data ss:Type="String">hypothetical protein CAPTEDRAFT_199057</Data></Cell>
    <Cell ss:StyleID="s17"><Data ss:Type="Number">1.8150700000000001E-109</Data></Cell>
   </Row>
   <Row>
    <Cell><Data ss:Type="Number">5</Data></Cell>
    <Cell ss:StyleID="s16"><Data ss:Type="String">scaffold486</Data></Cell>
    <Cell ss:StyleID="s16"><Data ss:Type="String">size38320</Data></Cell>
    <Cell><Data ss:Type="String">PREDICTED: uncharacterized protein LOC109476627</Data></Cell>
    <Cell ss:StyleID="s17"><Data ss:Type="Number">5.0627599999999996E-46</Data></Cell>
    <Cell ss:StyleID="s16"><Data ss:Type="Number">2.7951000000000001</Data></Cell>
    <Cell ss:StyleID="s16"><Data ss:Type="String">yes</Data></Cell>
    <Cell ss:StyleID="s16"><Data ss:Type="Number">7010</Data></Cell>
    <Cell ss:StyleID="s16"><Data ss:Type="Number">142411</Data></Cell>
    <Cell ss:StyleID="s27"><Data ss:Type="String">gastrula zinc finger -like isoform X1</Data></Cell>
    <Cell ss:StyleID="s17"><Data ss:Type="Number">2.0987300000000002E-80</Data></Cell>
    <Cell><Data ss:Type="String">RNA-directed DNA polymerase from mobile element jockey-</Data></Cell>
    <Cell ss:StyleID="s17"><Data ss:Type="Number">1.63442E-24</Data></Cell>
   </Row>
   <Row>
    <Cell><Data ss:Type="Number">6</Data></Cell>
    <Cell ss:StyleID="s16"><Data ss:Type="String">scaffold4171</Data></Cell>
    <Cell ss:StyleID="s16"><Data ss:Type="String">size29021</Data></Cell>
    <Cell><Data ss:Type="String">keratin-associated 12-2-like</Data></Cell>
    <Cell ss:StyleID="s17"><Data ss:Type="Number">6.0028100000000005E-8</Data></Cell>
    <Cell ss:StyleID="s16"><Data ss:Type="Number">2.7439</Data></Cell>
    <Cell ss:StyleID="s16"><Data ss:Type="String">yes</Data></Cell>
    <Cell ss:StyleID="s16"><Data ss:Type="Number">3664</Data></Cell>
    <Cell ss:StyleID="s16"><Data ss:Type="Number">127546</Data></Cell>
    <Cell ss:StyleID="s27"/>
    <Cell ss:StyleID="s17"/>
   </Row>
   <Row>
    <Cell><Data ss:Type="Number">7</Data></Cell>
    <Cell ss:StyleID="s16"><Data ss:Type="String">scaffold55819</Data></Cell>
    <Cell ss:StyleID="s16"><Data ss:Type="String">size5250</Data></Cell>
    <Cell><Data ss:Type="String">potassium voltage-gated channel Shab-like</Data></Cell>
    <Cell ss:StyleID="s17"><Data ss:Type="Number">3.7345700000000002E-60</Data></Cell>
    <Cell ss:StyleID="s16"><Data ss:Type="Number">2.6187</Data></Cell>
    <Cell ss:StyleID="s16"><Data ss:Type="String">yes</Data></Cell>
    <Cell ss:StyleID="s16"><Data ss:Type="Number">2945</Data></Cell>
    <Cell ss:StyleID="s16"><Data ss:Type="Number">155254</Data></Cell>
    <Cell ss:StyleID="s27"/>
   </Row>
   <Row>
    <Cell><Data ss:Type="Number">8</Data></Cell>
    <Cell ss:StyleID="s16"><Data ss:Type="String">scaffold14485</Data></Cell>
    <Cell ss:StyleID="s16"><Data ss:Type="String">size12918</Data></Cell>
    <Cell><Data ss:Type="String">ubiquitin thioesterase</Data></Cell>
    <Cell ss:StyleID="s17"><Data ss:Type="Number">4.8663100000000003E-11</Data></Cell>
    <Cell ss:StyleID="s16"><Data ss:Type="Number">2.5838000000000001</Data></Cell>
    <Cell ss:StyleID="s16"><Data ss:Type="String">yes</Data></Cell>
    <Cell ss:StyleID="s16"><Data ss:Type="Number">9644</Data></Cell>
    <Cell ss:StyleID="s16"><Data ss:Type="Number">38387</Data></Cell>
    <Cell ss:StyleID="s27"/>
   </Row>
   <Row>
    <Cell><Data ss:Type="Number">9</Data></Cell>
    <Cell ss:StyleID="s16"><Data ss:Type="String">scaffold14102</Data></Cell>
    <Cell ss:StyleID="s16"><Data ss:Type="String">size13094</Data></Cell>
    <Cell><Data ss:Type="String">hypothetical protein HELRODRAFT_80699</Data></Cell>
    <Cell ss:StyleID="s17"><Data ss:Type="Number">2.15554E-5</Data></Cell>
    <Cell ss:StyleID="s16"><Data ss:Type="Number">2.5215000000000001</Data></Cell>
    <Cell ss:StyleID="s16"><Data ss:Type="String">yes</Data></Cell>
    <Cell ss:StyleID="s16"><Data ss:Type="Number">9608</Data></Cell>
    <Cell ss:StyleID="s16"><Data ss:Type="Number">35526</Data></Cell>
    <Cell ss:StyleID="s27"/>
   </Row>
   <Row>
    <Cell><Data ss:Type="Number">10</Data></Cell>
    <Cell ss:StyleID="s16"><Data ss:Type="String">scaffold20298</Data></Cell>
    <Cell ss:StyleID="s16"><Data ss:Type="String">size10806</Data></Cell>
    <Cell><Data ss:Type="String">probable G- coupled receptor No9</Data></Cell>
    <Cell ss:StyleID="s17"><Data ss:Type="Number">2.07496E-67</Data></Cell>
    <Cell ss:StyleID="s16"><Data ss:Type="Number">2.4184999999999999</Data></Cell>
    <Cell ss:StyleID="s16"><Data ss:Type="String">yes</Data></Cell>
    <Cell ss:StyleID="s16"><Data ss:Type="Number">10177</Data></Cell>
    <Cell ss:StyleID="s16"><Data ss:Type="Number">65420</Data></Cell>
    <Cell ss:StyleID="s27"/>
   </Row>
   <Row>
    <Cell><Data ss:Type="Number">11</Data></Cell>
    <Cell ss:StyleID="s16"><Data ss:Type="String">scaffold14026</Data></Cell>
    <Cell ss:StyleID="s16"><Data ss:Type="String">size13130</Data></Cell>
    <Cell><Data ss:Type="String">&#45;&#45;-NA&#45;&#45;-</Data></Cell>
    <Cell ss:Index="6" ss:StyleID="s16"><Data ss:Type="Number">2.3961000000000001</Data></Cell>
    <Cell ss:StyleID="s16"><Data ss:Type="String">yes</Data></Cell>
    <Cell ss:StyleID="s16"><Data ss:Type="Number">9593</Data></Cell>
    <Cell ss:StyleID="s16"><Data ss:Type="Number">34863</Data></Cell>
    <Cell ss:StyleID="s27"/>
   </Row>
   <Row>
    <Cell><Data ss:Type="Number">12</Data></Cell>
    <Cell ss:StyleID="s16"><Data ss:Type="String">scaffold20796</Data></Cell>
    <Cell ss:StyleID="s16"><Data ss:Type="String">size10659</Data></Cell>
    <Cell><Data ss:Type="String">innexin unc-9-like isoform X2</Data></Cell>
    <Cell ss:StyleID="s17"><Data ss:Type="Number">1.71321E-59</Data></Cell>
    <Cell ss:StyleID="s16"><Data ss:Type="Number">2.2816000000000001</Data></Cell>
    <Cell ss:StyleID="s16"><Data ss:Type="String">yes</Data></Cell>
    <Cell ss:StyleID="s16"><Data ss:Type="Number">2019</Data></Cell>
    <Cell ss:StyleID="s16"><Data ss:Type="Number">67130</Data></Cell>
    <Cell ss:StyleID="s27"/>
   </Row>
   <Row>
    <Cell><Data ss:Type="Number">13</Data></Cell>
    <Cell ss:StyleID="s16"><Data ss:Type="String">scaffold71710</Data></Cell>
    <Cell ss:StyleID="s16"><Data ss:Type="String">size4017</Data></Cell>
    <Cell><Data ss:Type="String">&#45;&#45;-NA&#45;&#45;-</Data></Cell>
    <Cell ss:Index="6" ss:StyleID="s16"><Data ss:Type="Number">2.2816000000000001</Data></Cell>
    <Cell ss:StyleID="s16"><Data ss:Type="String">no</Data></Cell>
    <Cell ss:StyleID="s16"><Data ss:Type="Number">1070</Data></Cell>
    <Cell ss:StyleID="s16"><Data ss:Type="Number">183393</Data></Cell>
    <Cell ss:StyleID="s27"/>
   </Row>
   <Row>
    <Cell><Data ss:Type="Number">14</Data></Cell>
    <Cell ss:StyleID="s16"><Data ss:Type="String">scaffold3516</Data></Cell>
    <Cell ss:StyleID="s16"><Data ss:Type="String">size22469</Data></Cell>
    <Cell><Data ss:Type="String">splicing factor 3A subunit 3</Data></Cell>
    <Cell ss:StyleID="s17"><Data ss:Type="Number">4.8335199999999999E-16</Data></Cell>
    <Cell ss:StyleID="s16"><Data ss:Type="Number">2.2652000000000001</Data></Cell>
    <Cell ss:StyleID="s16"><Data ss:Type="String">yes</Data></Cell>
    <Cell ss:StyleID="s16"><Data ss:Type="Number">258907</Data></Cell>
    <Cell ss:StyleID="s16"><Data ss:Type="Number">111335</Data></Cell>
    <Cell ss:StyleID="s27"/>
   </Row>
   <Row>
    <Cell><Data ss:Type="Number">15</Data></Cell>
    <Cell ss:StyleID="s16"><Data ss:Type="String">scaffold42635</Data></Cell>
    <Cell ss:StyleID="s16"><Data ss:Type="String">size6620</Data></Cell>
    <Cell><Data ss:Type="String">&#45;&#45;-NA&#45;&#45;-</Data></Cell>
    <Cell ss:Index="6" ss:StyleID="s16"><Data ss:Type="Number">2.2492999999999999</Data></Cell>
    <Cell ss:StyleID="s16"><Data ss:Type="String">yes</Data></Cell>
    <Cell ss:StyleID="s16"><Data ss:Type="Number">6698</Data></Cell>
    <Cell ss:StyleID="s16"><Data ss:Type="Number">129591</Data></Cell>
    <Cell ss:StyleID="s27"/>
   </Row>
   <Row>
    <Cell><Data ss:Type="Number">16</Data></Cell>
    <Cell ss:StyleID="s16"><Data ss:Type="String">scaffold24805</Data></Cell>
    <Cell ss:StyleID="s16"><Data ss:Type="String">size9624</Data></Cell>
    <Cell><Data ss:Type="String">Fork head domain-containing crocodile</Data></Cell>
    <Cell ss:StyleID="s17"><Data ss:Type="Number">4.5798999999999996E-37</Data></Cell>
    <Cell ss:StyleID="s16"><Data ss:Type="Number">2.234</Data></Cell>
    <Cell ss:StyleID="s16"><Data ss:Type="String">yes</Data></Cell>
    <Cell ss:StyleID="s16"><Data ss:Type="Number">5543</Data></Cell>
    <Cell ss:StyleID="s16"><Data ss:Type="Number">81258</Data></Cell>
    <Cell ss:StyleID="s27"/>
   </Row>
   <Row>
    <Cell><Data ss:Type="Number">17</Data></Cell>
    <Cell ss:StyleID="s16"><Data ss:Type="String">scaffold56600</Data></Cell>
    <Cell ss:StyleID="s16"><Data ss:Type="String">size6294</Data></Cell>
    <Cell><Data ss:Type="String">protocadherin Fat 1</Data></Cell>
    <Cell ss:StyleID="s17"><Data ss:Type="Number">1.07682E-23</Data></Cell>
    <Cell ss:StyleID="s16"><Data ss:Type="Number">2.1775000000000002</Data></Cell>
    <Cell ss:StyleID="s16"><Data ss:Type="String">yes</Data></Cell>
    <Cell ss:StyleID="s16"><Data ss:Type="Number">18108</Data></Cell>
    <Cell ss:StyleID="s16"><Data ss:Type="Number">156588</Data></Cell>
    <Cell ss:StyleID="s27"/>
   </Row>
   <Row>
    <Cell><Data ss:Type="Number">18</Data></Cell>
    <Cell ss:StyleID="s16"><Data ss:Type="String">scaffold12351</Data></Cell>
    <Cell ss:StyleID="s16"><Data ss:Type="String">size13935</Data></Cell>
    <Cell><Data ss:Type="String">cysteine-rich PAK1 inhibitor-</Data></Cell>
    <Cell ss:StyleID="s17"><Data ss:Type="Number">3.1890699999999999E-12</Data></Cell>
    <Cell ss:StyleID="s16"><Data ss:Type="Number">2.1518000000000002</Data></Cell>
    <Cell ss:StyleID="s16"><Data ss:Type="String">yes</Data></Cell>
    <Cell ss:StyleID="s16"><Data ss:Type="Number">37348</Data></Cell>
    <Cell ss:StyleID="s16"><Data ss:Type="Number">21796</Data></Cell>
    <Cell ss:StyleID="s27"/>
   </Row>
   <Row>
    <Cell><Data ss:Type="Number">19</Data></Cell>
    <Cell ss:StyleID="s16"><Data ss:Type="String">scaffold13206</Data></Cell>
    <Cell ss:StyleID="s16"><Data ss:Type="String">size13530</Data></Cell>
    <Cell><Data ss:Type="String">zinc finger BED domain-containing DAYSLEEPER-like</Data></Cell>
    <Cell ss:StyleID="s17"><Data ss:Type="Number">1.3033100000000001E-10</Data></Cell>
    <Cell ss:StyleID="s16"><Data ss:Type="Number">2.1394000000000002</Data></Cell>
    <Cell ss:StyleID="s16"><Data ss:Type="String">yes</Data></Cell>
    <Cell ss:StyleID="s16"><Data ss:Type="Number">179</Data></Cell>
    <Cell ss:StyleID="s16"><Data ss:Type="Number">29511</Data></Cell>
    <Cell ss:StyleID="s27"/>
   </Row>
   <Row>
    <Cell><Data ss:Type="Number">20</Data></Cell>
    <Cell ss:StyleID="s16"><Data ss:Type="String">scaffold32319</Data></Cell>
    <Cell ss:StyleID="s16"><Data ss:Type="String">size11299</Data></Cell>
    <Cell ss:StyleID="s24"><Data ss:Type="String">Collagen-like sequence</Data></Cell>
    <Cell ss:StyleID="s17"><Data ss:Type="Number">3.5796099999999997E-8</Data></Cell>
    <Cell ss:StyleID="s16"><Data ss:Type="Number">2.1274999999999999</Data></Cell>
    <Cell ss:StyleID="s16"><Data ss:Type="String">yes</Data></Cell>
    <Cell ss:StyleID="s16"><Data ss:Type="Number">246692</Data></Cell>
    <Cell ss:StyleID="s16"><Data ss:Type="Number">103742</Data></Cell>
    <Cell ss:StyleID="s27"/>
   </Row>
   <Row>
    <Cell><Data ss:Type="Number">21</Data></Cell>
    <Cell ss:StyleID="s16"><Data ss:Type="String">scaffold68</Data></Cell>
    <Cell ss:StyleID="s16"><Data ss:Type="String">size56479</Data></Cell>
    <Cell><Data ss:Type="String">endonuclease-reverse transcriptase</Data></Cell>
    <Cell ss:StyleID="s17"><Data ss:Type="Number">3.6877699999999999E-60</Data></Cell>
    <Cell ss:StyleID="s16"><Data ss:Type="Number">2.1044</Data></Cell>
    <Cell ss:StyleID="s16"><Data ss:Type="String">yes</Data></Cell>
    <Cell ss:StyleID="s16"><Data ss:Type="Number">1051</Data></Cell>
    <Cell ss:StyleID="s16"><Data ss:Type="Number">178973</Data></Cell>
    <Cell ss:StyleID="s27"><Data ss:Type="String">ATP-binding cassette sub-family E member 1-like</Data></Cell>
    <Cell ss:StyleID="s17"><Data ss:Type="Number">4.5250599999999998E-32</Data></Cell>
    <Cell ss:Index="13" ss:StyleID="s17"/>
    <Cell ss:Index="16" ss:StyleID="s17"/>
   </Row>
   <Row>
    <Cell><Data ss:Type="Number">22</Data></Cell>
    <Cell ss:StyleID="s16"><Data ss:Type="String">scaffold108642</Data></Cell>
    <Cell ss:StyleID="s16"><Data ss:Type="String">size2152</Data></Cell>
    <Cell><Data ss:Type="String">&#45;&#45;-NA&#45;&#45;-</Data></Cell>
    <Cell ss:Index="6" ss:StyleID="s16"><Data ss:Type="Number">2.0825</Data></Cell>
    <Cell ss:StyleID="s16"><Data ss:Type="String">yes</Data></Cell>
    <Cell ss:StyleID="s16"><Data ss:Type="Number">13530</Data></Cell>
    <Cell ss:StyleID="s16"><Data ss:Type="Number">8394</Data></Cell>
    <Cell ss:StyleID="s27"/>
   </Row>
   <Row>
    <Cell><Data ss:Type="Number">23</Data></Cell>
    <Cell ss:StyleID="s16"><Data ss:Type="String">scaffold12968</Data></Cell>
    <Cell ss:StyleID="s16"><Data ss:Type="String">size16213</Data></Cell>
    <Cell><Data ss:Type="String">RNA-directed DNA polymerase from transposon X-element</Data></Cell>
    <Cell ss:StyleID="s17"><Data ss:Type="Number">4.9743499999999998E-8</Data></Cell>
    <Cell ss:StyleID="s16"><Data ss:Type="Number">2.0825</Data></Cell>
    <Cell ss:StyleID="s16"><Data ss:Type="String">yes</Data></Cell>
    <Cell ss:StyleID="s16"><Data ss:Type="Number">118594</Data></Cell>
    <Cell ss:StyleID="s16"><Data ss:Type="Number">27498</Data></Cell>
    <Cell ss:StyleID="s27"><Data ss:Type="String">hypothetical protein HELRODRAFT_171768</Data></Cell>
    <Cell ss:StyleID="s17"><Data ss:Type="Number">1.53649E-7</Data></Cell>
   </Row>
   <Row>
    <Cell><Data ss:Type="Number">24</Data></Cell>
    <Cell ss:StyleID="s16"><Data ss:Type="String">scaffold2887</Data></Cell>
    <Cell ss:StyleID="s16"><Data ss:Type="String">size23886</Data></Cell>
    <Cell><Data ss:Type="String">hypothetical protein HPCPY3281_0010</Data></Cell>
    <Cell ss:StyleID="s17"><Data ss:Type="Number">7.0792499999999997E-24</Data></Cell>
    <Cell ss:StyleID="s16"><Data ss:Type="Number">2.0825</Data></Cell>
    <Cell ss:StyleID="s16"><Data ss:Type="String">yes</Data></Cell>
    <Cell ss:StyleID="s16"><Data ss:Type="Number">57953</Data></Cell>
    <Cell ss:StyleID="s16"><Data ss:Type="Number">93637</Data></Cell>
    <Cell ss:StyleID="s27"><Data ss:Type="String">LBP BPI</Data></Cell>
    <Cell ss:StyleID="s17"><Data ss:Type="Number">6.9830699999999997E-6</Data></Cell>
   </Row>
   <Row>
    <Cell><Data ss:Type="Number">25</Data></Cell>
    <Cell ss:StyleID="s16"><Data ss:Type="String">scaffold15975</Data></Cell>
    <Cell ss:StyleID="s16"><Data ss:Type="String">size14290</Data></Cell>
    <Cell ss:StyleID="s24"><Data ss:Type="String">collagen-like surface</Data></Cell>
    <Cell ss:StyleID="s17"><Data ss:Type="Number">6.5276299999999998E-8</Data></Cell>
    <Cell ss:StyleID="s16"><Data ss:Type="Number">2.0720000000000001</Data></Cell>
    <Cell ss:StyleID="s16"><Data ss:Type="String">yes</Data></Cell>
    <Cell ss:StyleID="s16"><Data ss:Type="Number">153500</Data></Cell>
    <Cell ss:StyleID="s16"><Data ss:Type="Number">47643</Data></Cell>
    <Cell ss:StyleID="s27"/>
   </Row>
   <Row>
    <Cell><Data ss:Type="Number">26</Data></Cell>
    <Cell ss:StyleID="s16"><Data ss:Type="String">scaffold56761</Data></Cell>
    <Cell ss:StyleID="s16"><Data ss:Type="String">size5160</Data></Cell>
    <Cell><Data ss:Type="String">matrix metallo ase-14-like</Data></Cell>
    <Cell ss:StyleID="s17"><Data ss:Type="Number">4.1882599999999997E-11</Data></Cell>
    <Cell ss:StyleID="s16"><Data ss:Type="Number">2.0720000000000001</Data></Cell>
    <Cell ss:StyleID="s16"><Data ss:Type="String">yes</Data></Cell>
    <Cell ss:StyleID="s16"><Data ss:Type="Number">18121</Data></Cell>
    <Cell ss:StyleID="s16"><Data ss:Type="Number">156816</Data></Cell>
    <Cell ss:StyleID="s27"/>
   </Row>
   <Row>
    <Cell><Data ss:Type="Number">27</Data></Cell>
    <Cell ss:StyleID="s16"><Data ss:Type="String">scaffold63186</Data></Cell>
    <Cell ss:StyleID="s16"><Data ss:Type="String">size4620</Data></Cell>
    <Cell><Data ss:Type="String">hypothetical protein LOTGIDRAFT_177990</Data></Cell>
    <Cell ss:StyleID="s17"><Data ss:Type="Number">8.4557000000000002E-4</Data></Cell>
    <Cell ss:StyleID="s16"><Data ss:Type="Number">2.0617000000000001</Data></Cell>
    <Cell ss:StyleID="s16"><Data ss:Type="String">yes</Data></Cell>
    <Cell ss:StyleID="s16"><Data ss:Type="Number">7658</Data></Cell>
    <Cell ss:StyleID="s16"><Data ss:Type="Number">168914</Data></Cell>
    <Cell ss:StyleID="s27"/>
   </Row>
   <Row>
    <Cell><Data ss:Type="Number">28</Data></Cell>
    <Cell ss:StyleID="s16"><Data ss:Type="String">scaffold2274</Data></Cell>
    <Cell ss:StyleID="s16"><Data ss:Type="String">size31464</Data></Cell>
    <Cell><Data ss:Type="String">general vesicular transport factor p115-like</Data></Cell>
    <Cell ss:StyleID="s17"><Data ss:Type="Number">4.4912099999999999E-23</Data></Cell>
    <Cell ss:StyleID="s16"><Data ss:Type="Number">2.0516000000000001</Data></Cell>
    <Cell ss:StyleID="s16"><Data ss:Type="String">yes</Data></Cell>
    <Cell ss:StyleID="s16"><Data ss:Type="Number">198195</Data></Cell>
    <Cell ss:StyleID="s16"><Data ss:Type="Number">73427</Data></Cell>
    <Cell ss:StyleID="s27"><Data ss:Type="String">general vesicular transport factor p115-like isoform X2</Data></Cell>
    <Cell ss:StyleID="s17"><Data ss:Type="Number">7.1814699999999999E-16</Data></Cell>
    <Cell><Data ss:Type="String">RNA-directed DNA polymerase from mobile element jockey-like</Data></Cell>
    <Cell ss:StyleID="s17"><Data ss:Type="Number">1.1660600000000001E-11</Data></Cell>
   </Row>
   <Row>
    <Cell><Data ss:Type="Number">29</Data></Cell>
    <Cell ss:StyleID="s16"><Data ss:Type="String">scaffold43209</Data></Cell>
    <Cell ss:StyleID="s16"><Data ss:Type="String">size6550</Data></Cell>
    <Cell><Data ss:Type="String">&#45;&#45;-NA&#45;&#45;-</Data></Cell>
    <Cell ss:Index="6" ss:StyleID="s16"><Data ss:Type="Number">2.0516000000000001</Data></Cell>
    <Cell ss:StyleID="s16"><Data ss:Type="String">yes</Data></Cell>
    <Cell ss:StyleID="s16"><Data ss:Type="Number">17265</Data></Cell>
    <Cell ss:StyleID="s16"><Data ss:Type="Number">130776</Data></Cell>
    <Cell ss:StyleID="s27"/>
   </Row>
   <Row>
    <Cell><Data ss:Type="Number">30</Data></Cell>
    <Cell ss:StyleID="s16"><Data ss:Type="String">scaffold5749</Data></Cell>
    <Cell ss:StyleID="s16"><Data ss:Type="String">size19000</Data></Cell>
    <Cell><Data ss:Type="String">endonuclease-reverse transcriptase</Data></Cell>
    <Cell ss:StyleID="s17"><Data ss:Type="Number">3.5268599999999998E-33</Data></Cell>
    <Cell ss:StyleID="s16"><Data ss:Type="Number">2.0417000000000001</Data></Cell>
    <Cell ss:StyleID="s16"><Data ss:Type="String">yes</Data></Cell>
    <Cell ss:StyleID="s16"><Data ss:Type="Number">338871</Data></Cell>
    <Cell ss:StyleID="s16"><Data ss:Type="Number">158417</Data></Cell>
    <Cell ss:StyleID="s27"><Data ss:Type="String">RNA-directed DNA polymerase from mobile element jockey-like</Data></Cell>
    <Cell ss:StyleID="s17"><Data ss:Type="Number">2.97363E-22</Data></Cell>
   </Row>
   <Row>
    <Cell><Data ss:Type="Number">31</Data></Cell>
    <Cell ss:StyleID="s16"><Data ss:Type="String">scaffold18931</Data></Cell>
    <Cell ss:StyleID="s16"><Data ss:Type="String">size11214</Data></Cell>
    <Cell><Data ss:Type="String">glycerol-3-phosphate mitochondrial isoform X1</Data></Cell>
    <Cell ss:StyleID="s17"><Data ss:Type="Number">5.3310600000000003E-15</Data></Cell>
    <Cell ss:StyleID="s16"><Data ss:Type="Number">2.0226999999999999</Data></Cell>
    <Cell ss:StyleID="s16"><Data ss:Type="String">yes</Data></Cell>
    <Cell ss:StyleID="s16"><Data ss:Type="Number">175897</Data></Cell>
    <Cell ss:StyleID="s16"><Data ss:Type="Number">60108</Data></Cell>
    <Cell ss:StyleID="s27"/>
   </Row>
   <Row>
    <Cell><Data ss:Type="Number">32</Data></Cell>
    <Cell ss:StyleID="s16"><Data ss:Type="String">scaffold6314</Data></Cell>
    <Cell ss:StyleID="s16"><Data ss:Type="String">size18365</Data></Cell>
    <Cell><Data ss:Type="String">hypothetical protein HELRODRAFT_191885</Data></Cell>
    <Cell ss:StyleID="s17"><Data ss:Type="Number">3.5058500000000003E-8</Data></Cell>
    <Cell ss:StyleID="s16"><Data ss:Type="Number">2.0226999999999999</Data></Cell>
    <Cell ss:StyleID="s16"><Data ss:Type="String">yes</Data></Cell>
    <Cell ss:StyleID="s16"><Data ss:Type="Number">18471</Data></Cell>
    <Cell ss:StyleID="s16"><Data ss:Type="Number">168785</Data></Cell>
    <Cell ss:StyleID="s27"/>
   </Row>
   <Row>
    <Cell><Data ss:Type="Number">33</Data></Cell>
    <Cell ss:StyleID="s16"><Data ss:Type="String">scaffold726</Data></Cell>
    <Cell ss:StyleID="s16"><Data ss:Type="String">size34921</Data></Cell>
    <Cell><Data ss:Type="String">E3 ubiquitin- ligase RNF167 isoform X1</Data></Cell>
    <Cell ss:StyleID="s17"><Data ss:Type="Number">2.8907900000000002E-5</Data></Cell>
    <Cell ss:StyleID="s16"><Data ss:Type="Number">2.0135000000000001</Data></Cell>
    <Cell ss:StyleID="s16"><Data ss:Type="String">yes</Data></Cell>
    <Cell ss:StyleID="s16"><Data ss:Type="Number">383801</Data></Cell>
    <Cell ss:StyleID="s16"><Data ss:Type="Number">184648</Data></Cell>
    <Cell ss:StyleID="s27"><Data ss:Type="String">GRAM domain-containing 1B</Data></Cell>
    <Cell ss:StyleID="s17"><Data ss:Type="Number">4.19169E-10</Data></Cell>
   </Row>
   <Row>
    <Cell><Data ss:Type="Number">34</Data></Cell>
    <Cell ss:StyleID="s16"><Data ss:Type="String">scaffold13507</Data></Cell>
    <Cell ss:StyleID="s16"><Data ss:Type="String">size13384</Data></Cell>
    <Cell><Data ss:Type="String">disks large homolog 4-</Data></Cell>
    <Cell ss:StyleID="s17"><Data ss:Type="Number">6.90227E-15</Data></Cell>
    <Cell ss:StyleID="s16"><Data ss:Type="Number">2.0044</Data></Cell>
    <Cell ss:StyleID="s16"><Data ss:Type="String">yes</Data></Cell>
    <Cell ss:StyleID="s16"><Data ss:Type="Number">60165</Data></Cell>
    <Cell ss:StyleID="s16"><Data ss:Type="Number">31669</Data></Cell>
    <Cell ss:StyleID="s27"/>
   </Row>
   <Row>
    <Cell><Data ss:Type="Number">35</Data></Cell>
    <Cell ss:StyleID="s16"><Data ss:Type="String">scaffold14634</Data></Cell>
    <Cell ss:StyleID="s16"><Data ss:Type="String">size20512</Data></Cell>
    <Cell><Data ss:Type="String">dentin sialophospho</Data></Cell>
    <Cell ss:StyleID="s17"><Data ss:Type="Number">2.87946E-5</Data></Cell>
    <Cell ss:StyleID="s16"><Data ss:Type="Number">2.0044</Data></Cell>
    <Cell ss:StyleID="s16"><Data ss:Type="String">yes</Data></Cell>
    <Cell ss:StyleID="s16"><Data ss:Type="Number">139274</Data></Cell>
    <Cell ss:StyleID="s16"><Data ss:Type="Number">39234</Data></Cell>
    <Cell ss:StyleID="s27"/>
   </Row>
   <Row>
    <Cell><Data ss:Type="Number">36</Data></Cell>
    <Cell ss:StyleID="s16"><Data ss:Type="String">scaffold3648</Data></Cell>
    <Cell ss:StyleID="s16"><Data ss:Type="String">size30423</Data></Cell>
    <Cell><Data ss:Type="String">ankyrin repeat domain-containing 13C</Data></Cell>
    <Cell ss:StyleID="s17"><Data ss:Type="Number">1.0517900000000001E-15</Data></Cell>
    <Cell ss:StyleID="s16"><Data ss:Type="Number">2.0044</Data></Cell>
    <Cell ss:StyleID="s16"><Data ss:Type="String">yes</Data></Cell>
    <Cell ss:StyleID="s16"><Data ss:Type="Number">60782</Data></Cell>
    <Cell ss:StyleID="s16"><Data ss:Type="Number">114963</Data></Cell>
    <Cell ss:StyleID="s27"><Data ss:Type="String">actin-related 2 isoform X2</Data></Cell>
    <Cell ss:StyleID="s17"><Data ss:Type="Number">3.7642800000000004E-46</Data></Cell>
   </Row>
   <Row>
    <Cell><Data ss:Type="Number">37</Data></Cell>
    <Cell ss:StyleID="s16"><Data ss:Type="String">scaffold6951</Data></Cell>
    <Cell ss:StyleID="s16"><Data ss:Type="String">size17733</Data></Cell>
    <Cell><Data ss:Type="String">talin 1</Data></Cell>
    <Cell ss:StyleID="s17"><Data ss:Type="Number">5.5876299999999996E-17</Data></Cell>
    <Cell ss:StyleID="s16"><Data ss:Type="Number">2.0044</Data></Cell>
    <Cell ss:StyleID="s16"><Data ss:Type="String">yes</Data></Cell>
    <Cell ss:StyleID="s16"><Data ss:Type="Number">35015</Data></Cell>
    <Cell ss:StyleID="s16"><Data ss:Type="Number">179730</Data></Cell>
    <Cell ss:StyleID="s27"><Data ss:Type="String">endonuclease-reverse transcriptase</Data></Cell>
    <Cell ss:StyleID="s17"><Data ss:Type="Number">2.2902599999999998E-149</Data></Cell>
   </Row>
   <Row>
    <Cell><Data ss:Type="Number">38</Data></Cell>
    <Cell ss:StyleID="s16"><Data ss:Type="String">scaffold15</Data></Cell>
    <Cell ss:StyleID="s16"><Data ss:Type="String">size71781</Data></Cell>
    <Cell><Data ss:Type="String">helicase with zinc finger domain 2-like isoform X3</Data></Cell>
    <Cell><Data ss:Type="Number">0</Data></Cell>
    <Cell ss:StyleID="s16"><Data ss:Type="Number">1.9955000000000001</Data></Cell>
    <Cell ss:StyleID="s16"><Data ss:Type="String">yes</Data></Cell>
    <Cell ss:StyleID="s16"><Data ss:Type="Number">41548</Data></Cell>
    <Cell ss:StyleID="s16"><Data ss:Type="Number">47888</Data></Cell>
    <Cell ss:StyleID="s27"><Data ss:Type="String">adiponectin receptor</Data></Cell>
    <Cell ss:StyleID="s17"><Data ss:Type="Number">1.10851E-29</Data></Cell>
    <Cell><Data ss:Type="String">RNA-directed DNA polymerase from mobile element jockey-</Data></Cell>
    <Cell ss:StyleID="s17"><Data ss:Type="Number">1.6596300000000001E-34</Data></Cell>
    <Cell><Data ss:Type="String">scaffold15|size71781_4</Data></Cell>
    <Cell><Data ss:Type="String">T-complex 1 subunit delta</Data></Cell>
    <Cell ss:StyleID="s17"><Data ss:Type="Number">7.2601500000000001E-34</Data></Cell>
   </Row>
   <Row>
    <Cell><Data ss:Type="Number">39</Data></Cell>
    <Cell ss:StyleID="s16"><Data ss:Type="String">scaffold24596</Data></Cell>
    <Cell ss:StyleID="s16"><Data ss:Type="String">size9676</Data></Cell>
    <Cell><Data ss:Type="String">Spectrin beta non-erythrocytic</Data></Cell>
    <Cell ss:StyleID="s17"><Data ss:Type="Number">7.7513300000000002E-23</Data></Cell>
    <Cell ss:StyleID="s16"><Data ss:Type="Number">1.9955000000000001</Data></Cell>
    <Cell ss:StyleID="s16"><Data ss:Type="String">yes</Data></Cell>
    <Cell ss:StyleID="s16"><Data ss:Type="Number">44029</Data></Cell>
    <Cell ss:StyleID="s16"><Data ss:Type="Number">80575</Data></Cell>
    <Cell ss:StyleID="s27"/>
   </Row>
   <Row>
    <Cell><Data ss:Type="Number">40</Data></Cell>
    <Cell ss:StyleID="s16"><Data ss:Type="String">scaffold26777</Data></Cell>
    <Cell ss:StyleID="s16"><Data ss:Type="String">size15293</Data></Cell>
    <Cell><Data ss:Type="String">inhibitor of growth 1</Data></Cell>
    <Cell ss:StyleID="s17"><Data ss:Type="Number">9.8491299999999992E-16</Data></Cell>
    <Cell ss:StyleID="s16"><Data ss:Type="Number">1.9955000000000001</Data></Cell>
    <Cell ss:StyleID="s16"><Data ss:Type="String">yes</Data></Cell>
    <Cell ss:StyleID="s16"><Data ss:Type="Number">219177</Data></Cell>
    <Cell ss:StyleID="s16"><Data ss:Type="Number">87041</Data></Cell>
    <Cell ss:StyleID="s27"/>
   </Row>
   <Row>
    <Cell><Data ss:Type="Number">41</Data></Cell>
    <Cell ss:StyleID="s16"><Data ss:Type="String">scaffold151363</Data></Cell>
    <Cell ss:StyleID="s16"><Data ss:Type="String">size935</Data></Cell>
    <Cell><Data ss:Type="String">&#45;&#45;-NA&#45;&#45;-</Data></Cell>
    <Cell ss:Index="6" ss:StyleID="s16"><Data ss:Type="Number">1.9869000000000001</Data></Cell>
    <Cell ss:StyleID="s16"><Data ss:Type="String">yes</Data></Cell>
    <Cell ss:StyleID="s16"><Data ss:Type="Number">145524</Data></Cell>
    <Cell ss:StyleID="s16"><Data ss:Type="Number">43018</Data></Cell>
    <Cell ss:StyleID="s27"/>
   </Row>
   <Row>
    <Cell><Data ss:Type="Number">42</Data></Cell>
    <Cell ss:StyleID="s16"><Data ss:Type="String">scaffold6113</Data></Cell>
    <Cell ss:StyleID="s16"><Data ss:Type="String">size18580</Data></Cell>
    <Cell><Data ss:Type="String">Xin actin-binding repeat-containing 1</Data></Cell>
    <Cell ss:StyleID="s17"><Data ss:Type="Number">2.33277E-26</Data></Cell>
    <Cell ss:StyleID="s16"><Data ss:Type="Number">1.9869000000000001</Data></Cell>
    <Cell ss:StyleID="s16"><Data ss:Type="String">yes</Data></Cell>
    <Cell ss:StyleID="s16"><Data ss:Type="Number">68771</Data></Cell>
    <Cell ss:StyleID="s16"><Data ss:Type="Number">165256</Data></Cell>
    <Cell ss:StyleID="s27"/>
   </Row>
   <Row>
    <Cell ss:StyleID="s18"><Data ss:Type="Number">43</Data></Cell>
    <Cell ss:StyleID="s16"><Data ss:Type="String">scaffold666</Data></Cell>
    <Cell ss:StyleID="s16"><Data ss:Type="String">size37145</Data></Cell>
    <Cell><Data ss:Type="String">trans-1,2-dihydrobenzene-1,2-diol dehydrogenase-like</Data></Cell>
    <Cell ss:StyleID="s17"><Data ss:Type="Number">2.0370499999999999E-104</Data></Cell>
    <Cell ss:StyleID="s16"><Data ss:Type="Number">1.9782999999999999</Data></Cell>
    <Cell ss:StyleID="s16"><Data ss:Type="String">yes</Data></Cell>
    <Cell ss:StyleID="s16"><Data ss:Type="Number">12380</Data></Cell>
    <Cell ss:StyleID="s16"><Data ss:Type="Number">174216</Data></Cell>
    <Cell ss:StyleID="s27"><Data ss:Type="String">Antigen KI-67</Data></Cell>
    <Cell ss:StyleID="s17"><Data ss:Type="Number">2.34622E-48</Data></Cell>
    <Cell><Data ss:Type="String">antigen KI-67</Data></Cell>
    <Cell ss:StyleID="s17"><Data ss:Type="Number">8.6167400000000002E-8</Data></Cell>
   </Row>
   <Row>
    <Cell><Data ss:Type="Number">44</Data></Cell>
    <Cell ss:StyleID="s16"><Data ss:Type="String">scaffold6899</Data></Cell>
    <Cell ss:StyleID="s16"><Data ss:Type="String">size17783</Data></Cell>
    <Cell><Data ss:Type="String">Roundabout 2</Data></Cell>
    <Cell ss:StyleID="s17"><Data ss:Type="Number">1.80637E-21</Data></Cell>
    <Cell ss:StyleID="s16"><Data ss:Type="Number">1.9782999999999999</Data></Cell>
    <Cell ss:StyleID="s16"><Data ss:Type="String">yes</Data></Cell>
    <Cell ss:StyleID="s16"><Data ss:Type="Number">54199</Data></Cell>
    <Cell ss:StyleID="s16"><Data ss:Type="Number">178867</Data></Cell>
    <Cell ss:StyleID="s27"><Data ss:Type="String">roundabout homolog 2-like</Data></Cell>
    <Cell ss:StyleID="s17"><Data ss:Type="Number">1.9998400000000001E-18</Data></Cell>
   </Row>
   <Row>
    <Cell><Data ss:Type="Number">45</Data></Cell>
    <Cell ss:StyleID="s16"><Data ss:Type="String">scaffold19729</Data></Cell>
    <Cell ss:StyleID="s16"><Data ss:Type="String">size23904</Data></Cell>
    <Cell ss:StyleID="s24"><Data ss:Type="String">collagen alpha-2(I) chain</Data></Cell>
    <Cell ss:StyleID="s17"><Data ss:Type="Number">3.6086400000000002E-15</Data></Cell>
    <Cell ss:StyleID="s16"><Data ss:Type="Number">1.97</Data></Cell>
    <Cell ss:StyleID="s16"><Data ss:Type="String">yes</Data></Cell>
    <Cell ss:StyleID="s16"><Data ss:Type="Number">180334</Data></Cell>
    <Cell ss:StyleID="s16"><Data ss:Type="Number">62957</Data></Cell>
    <Cell ss:StyleID="s27"/>
   </Row>
   <Row>
    <Cell><Data ss:Type="Number">46</Data></Cell>
    <Cell ss:StyleID="s16"><Data ss:Type="String">scaffold37116</Data></Cell>
    <Cell ss:StyleID="s16"><Data ss:Type="String">size16843</Data></Cell>
    <Cell><Data ss:Type="String">cysteine-rich motor neuron 1 -like</Data></Cell>
    <Cell ss:StyleID="s17"><Data ss:Type="Number">2.8487800000000002E-74</Data></Cell>
    <Cell ss:StyleID="s16"><Data ss:Type="Number">1.97</Data></Cell>
    <Cell ss:StyleID="s16"><Data ss:Type="String">yes</Data></Cell>
    <Cell ss:StyleID="s16"><Data ss:Type="Number">267924</Data></Cell>
    <Cell ss:StyleID="s16"><Data ss:Type="Number">116619</Data></Cell>
    <Cell ss:StyleID="s27"/>
   </Row>
   <Row>
    <Cell><Data ss:Type="Number">47</Data></Cell>
    <Cell ss:StyleID="s16"><Data ss:Type="String">scaffold51111</Data></Cell>
    <Cell ss:StyleID="s16"><Data ss:Type="String">size5681</Data></Cell>
    <Cell><Data ss:Type="String">hypothetical protein HELRODRAFT_180676</Data></Cell>
    <Cell><Data ss:Type="Number">0</Data></Cell>
    <Cell ss:StyleID="s16"><Data ss:Type="Number">1.97</Data></Cell>
    <Cell ss:StyleID="s16"><Data ss:Type="String">yes</Data></Cell>
    <Cell ss:StyleID="s16"><Data ss:Type="Number">11831</Data></Cell>
    <Cell ss:StyleID="s16"><Data ss:Type="Number">146513</Data></Cell>
    <Cell ss:StyleID="s27"/>
   </Row>
   <Row>
    <Cell><Data ss:Type="Number">48</Data></Cell>
    <Cell ss:StyleID="s16"><Data ss:Type="String">scaffold56723</Data></Cell>
    <Cell ss:StyleID="s16"><Data ss:Type="String">size5164</Data></Cell>
    <Cell><Data ss:Type="String">1%2C4-alpha-galactosyltransferase ( )</Data></Cell>
    <Cell ss:StyleID="s17"><Data ss:Type="Number">1.12278E-4</Data></Cell>
    <Cell ss:StyleID="s16"><Data ss:Type="Number">1.97</Data></Cell>
    <Cell ss:StyleID="s16"><Data ss:Type="String">yes</Data></Cell>
    <Cell ss:StyleID="s16"><Data ss:Type="Number">2961</Data></Cell>
    <Cell ss:StyleID="s16"><Data ss:Type="Number">156792</Data></Cell>
    <Cell ss:StyleID="s27"/>
   </Row>
   <Row>
    <Cell><Data ss:Type="Number">49</Data></Cell>
    <Cell><Data ss:Type="String">scaffold10</Data></Cell>
    <Cell><Data ss:Type="String">size77177_1</Data></Cell>
    <Cell><Data ss:Type="String">protocadherin gamma-B1-like</Data></Cell>
    <Cell ss:StyleID="s17"><Data ss:Type="Number">6.1402399999999998E-25</Data></Cell>
    <Cell ss:StyleID="s16"><Data ss:Type="Number">1.9618</Data></Cell>
    <Cell ss:StyleID="s16"><Data ss:Type="String">yes</Data></Cell>
    <Cell ss:StyleID="s16"><Data ss:Type="Number">88764</Data></Cell>
    <Cell ss:StyleID="s16"><Data ss:Type="Number">9647</Data></Cell>
    <Cell ss:StyleID="s27"><Data ss:Type="String">endonuclease-reverse transcriptase</Data></Cell>
    <Cell ss:StyleID="s17"><Data ss:Type="Number">1.3900000000000001E-32</Data></Cell>
   </Row>
  </Table>
  <WorksheetOptions xmlns="urn:schemas-microsoft-com:office:excel">
   <PageSetup>
    <Header x:Margin="0.3"/>
    <Footer x:Margin="0.3"/>
    <PageMargins x:Bottom="0.75" x:Left="0.7" x:Right="0.7" x:Top="0.75"/>
   </PageSetup>
   <Print>
    <ValidPrinterInfo/>
    <PaperSizeIndex>9</PaperSizeIndex>
    <HorizontalResolution>600</HorizontalResolution>
    <VerticalResolution>600</VerticalResolution>
   </Print>
   <Zoom>85</Zoom>
   <Panes>
    <Pane>
     <Number>3</Number>
     <ActiveRow>7</ActiveRow>
     <ActiveCol>3</ActiveCol>
    </Pane>
   </Panes>
   <ProtectObjects>False</ProtectObjects>
   <ProtectScenarios>False</ProtectScenarios>
  </WorksheetOptions>
 </Worksheet>
 <Worksheet ss:Name="Mine site comparison">
  <Table ss:ExpandedColumnCount="13" ss:ExpandedRowCount="40" x:FullColumns="1" x:FullRows="1" ss:DefaultRowHeight="15">
   <Column ss:Index="2" ss:AutoFitWidth="0" ss:Width="76.5"/>
   <Column ss:Width="414.75"/>
   <Column ss:AutoFitWidth="0" ss:Width="54"/>
   <Column ss:Width="78"/>
   <Column ss:Index="7" ss:AutoFitWidth="0" ss:Width="67.5"/>
   <Column ss:StyleID="s27" ss:Width="263.25"/>
   <Column ss:Index="10" ss:StyleID="s27" ss:Width="282.75"/>
   <Column ss:Width="46.5"/>
   <Row ss:StyleID="s37">
    <Cell ss:StyleID="s30"><Data ss:Type="String">SNP</Data></Cell>
    <Cell ss:StyleID="s30"><Data ss:Type="String">Scaffold</Data></Cell>
    <Cell ss:StyleID="s30"><Data ss:Type="String">Sequence description</Data></Cell>
    <Cell ss:StyleID="s30"><Data ss:Type="String">Length (bp)</Data></Cell>
    <Cell ss:StyleID="s30"><Data ss:Type="String">Minimum e-value</Data></Cell>
    <Cell ss:StyleID="s30"><Data ss:Type="String">P-value</Data></Cell>
    <Cell ss:StyleID="s38"><Data ss:Type="String">Site and lineage</Data></Cell>
    <Cell ss:StyleID="s30"><Data ss:Type="String">Alternative genes located nearby</Data></Cell>
    <Cell ss:StyleID="s38"><Data ss:Type="String">E-value</Data></Cell>
    <Cell ss:StyleID="s30"><Data ss:Type="String">Blastn hit</Data></Cell>
    <Cell ss:StyleID="s30"><Data ss:Type="String">E-value</Data></Cell>
   </Row>
   <Row>
    <Cell ss:StyleID="s31"><Data ss:Type="Number">1</Data></Cell>
    <Cell ss:StyleID="s32"><Data ss:Type="String">scaffold596</Data></Cell>
    <Cell ss:StyleID="s32"><Data ss:Type="String">PREDICTED: uncharacterized protein LOC105439557</Data></Cell>
    <Cell ss:StyleID="s32"><Data ss:Type="Number">38917</Data></Cell>
    <Cell ss:StyleID="s33"><Data ss:Type="Number">1.0000000000000001E-114</Data></Cell>
    <Cell ss:StyleID="s33"><Data ss:Type="Number">2.4400000000000001E-7</Data></Cell>
    <Cell ss:StyleID="s32"><Data ss:Type="String">CWM A</Data></Cell>
    <Cell ss:StyleID="s39"><Data ss:Type="String">PREDICTED: poly [ADP-ribose] polymerase 14-like isoform X2 </Data></Cell>
    <Cell ss:StyleID="s34"><Data ss:Type="Number">1E-13</Data></Cell>
    <Cell ss:StyleID="s40"><Data ss:Type="String">palmitoyltransferase ZDHHC3</Data></Cell>
    <Cell ss:StyleID="s34"><Data ss:Type="Number">8.9999999999999995E-14</Data></Cell>
    <Cell ss:StyleID="s29"/>
    <Cell ss:StyleID="s29"/>
   </Row>
   <Row>
    <Cell ss:StyleID="s31"><Data ss:Type="Number">2</Data></Cell>
    <Cell ss:StyleID="s32"><Data ss:Type="String">scaffold90812</Data></Cell>
    <Cell ss:StyleID="s32"><Data ss:Type="String">&#45;&#45;-NA&#45;&#45;-</Data></Cell>
    <Cell ss:StyleID="s32"><Data ss:Type="Number">2919</Data></Cell>
    <Cell ss:StyleID="s32"><Data ss:Type="String">-</Data></Cell>
    <Cell ss:StyleID="s33"><Data ss:Type="Number">1.0499999999999999E-6</Data></Cell>
    <Cell ss:StyleID="s32"><Data ss:Type="String">CWM B</Data></Cell>
    <Cell ss:StyleID="s39"/>
    <Cell ss:StyleID="s32"/>
    <Cell ss:StyleID="s39"/>
    <Cell ss:StyleID="s32"/>
    <Cell ss:StyleID="s29"/>
    <Cell ss:StyleID="s29"/>
   </Row>
   <Row>
    <Cell ss:StyleID="s31"><Data ss:Type="Number">3</Data></Cell>
    <Cell ss:StyleID="s32"><Data ss:Type="String">scaffold51697</Data></Cell>
    <Cell ss:StyleID="s32"><Data ss:Type="String">glutamate receptor 1- partial</Data></Cell>
    <Cell ss:StyleID="s32"><Data ss:Type="Number">8321</Data></Cell>
    <Cell ss:StyleID="s33"><Data ss:Type="Number">0.49</Data></Cell>
    <Cell ss:StyleID="s33"><Data ss:Type="Number">1.55E-6</Data></Cell>
    <Cell ss:StyleID="s32"><Data ss:Type="String">CWM A</Data></Cell>
    <Cell ss:StyleID="s39"/>
    <Cell ss:StyleID="s32"/>
    <Cell ss:StyleID="s39"/>
    <Cell ss:StyleID="s35"/>
    <Cell ss:StyleID="s29"/>
    <Cell ss:StyleID="s29"/>
   </Row>
   <Row>
    <Cell ss:StyleID="s31"><Data ss:Type="Number">4</Data></Cell>
    <Cell ss:StyleID="s32"><Data ss:Type="String">scaffold114081</Data></Cell>
    <Cell ss:StyleID="s32"><Data ss:Type="String">ubiquitin thioesterase partial</Data></Cell>
    <Cell ss:StyleID="s32"><Data ss:Type="Number">3538</Data></Cell>
    <Cell ss:StyleID="s33"><Data ss:Type="Number">1.5E-9</Data></Cell>
    <Cell ss:StyleID="s33"><Data ss:Type="Number">1.7400000000000001E-6</Data></Cell>
    <Cell ss:StyleID="s32"><Data ss:Type="String">CWM A</Data></Cell>
    <Cell ss:StyleID="s39"/>
    <Cell ss:StyleID="s32"/>
    <Cell ss:StyleID="s39"/>
    <Cell ss:StyleID="s35"/>
    <Cell ss:StyleID="s29"/>
    <Cell ss:StyleID="s29"/>
   </Row>
   <Row>
    <Cell ss:StyleID="s31"><Data ss:Type="Number">5</Data></Cell>
    <Cell ss:StyleID="s32"><Data ss:Type="String">scaffold34161</Data></Cell>
    <Cell ss:StyleID="s32"><Data ss:Type="String">techylectin- partial</Data></Cell>
    <Cell ss:StyleID="s32"><Data ss:Type="Number">7815</Data></Cell>
    <Cell ss:StyleID="s33"><Data ss:Type="Number">2.0000000000000001E-26</Data></Cell>
    <Cell ss:StyleID="s33"><Data ss:Type="Number">2.3E-6</Data></Cell>
    <Cell ss:StyleID="s32"><Data ss:Type="String">CWM A</Data></Cell>
    <Cell ss:StyleID="s39"/>
    <Cell ss:StyleID="s32"/>
    <Cell ss:StyleID="s39"/>
    <Cell ss:StyleID="s35"/>
    <Cell ss:StyleID="s29"/>
    <Cell ss:StyleID="s29"/>
   </Row>
   <Row>
    <Cell ss:StyleID="s31"><Data ss:Type="Number">6</Data></Cell>
    <Cell ss:StyleID="s32"><Data ss:Type="String">scaffold7091</Data></Cell>
    <Cell ss:StyleID="s32"><Data ss:Type="String">organic cation transporter protein isoform x1</Data></Cell>
    <Cell ss:StyleID="s32"><Data ss:Type="Number">27562</Data></Cell>
    <Cell ss:StyleID="s33"><Data ss:Type="Number">1.5999999999999999E-6</Data></Cell>
    <Cell ss:StyleID="s33"><Data ss:Type="Number">2.9799999999999998E-6</Data></Cell>
    <Cell ss:StyleID="s32"><Data ss:Type="String">CWM A</Data></Cell>
    <Cell ss:StyleID="s39"/>
    <Cell ss:StyleID="s32"/>
    <Cell ss:StyleID="s39"/>
    <Cell ss:StyleID="s35"/>
    <Cell ss:StyleID="s29"/>
    <Cell ss:StyleID="s29"/>
   </Row>
   <Row>
    <Cell ss:StyleID="s31"><Data ss:Type="Number">7</Data></Cell>
    <Cell ss:StyleID="s32"><Data ss:Type="String">scaffold65438</Data></Cell>
    <Cell ss:StyleID="s32"><Data ss:Type="String">potassium voltage-gated channel subfamily a member 3-like</Data></Cell>
    <Cell ss:StyleID="s32"><Data ss:Type="Number">4451</Data></Cell>
    <Cell ss:StyleID="s33"><Data ss:Type="Number">0</Data></Cell>
    <Cell ss:StyleID="s33"><Data ss:Type="Number">6.6599999999999998E-6</Data></Cell>
    <Cell ss:StyleID="s32"><Data ss:Type="String">DGC B</Data></Cell>
    <Cell ss:StyleID="s39"/>
    <Cell ss:StyleID="s32"/>
    <Cell ss:StyleID="s39"/>
    <Cell ss:StyleID="s32"/>
    <Cell ss:StyleID="s29"/>
    <Cell ss:StyleID="s29"/>
   </Row>
   <Row>
    <Cell ss:StyleID="s31"><Data ss:Type="Number">8</Data></Cell>
    <Cell ss:StyleID="s32"><Data ss:Type="String">scaffold83338</Data></Cell>
    <Cell ss:StyleID="s32"><Data ss:Type="String">polypeptide n-acetylgalactosaminyltransferase-like partial</Data></Cell>
    <Cell ss:StyleID="s32"><Data ss:Type="Number">3307</Data></Cell>
    <Cell ss:StyleID="s33"><Data ss:Type="Number">8.4000000000000008E-9</Data></Cell>
    <Cell ss:StyleID="s33"><Data ss:Type="Number">7.4200000000000001E-6</Data></Cell>
    <Cell ss:StyleID="s32"><Data ss:Type="String">DGC B</Data></Cell>
    <Cell ss:StyleID="s39"/>
    <Cell ss:StyleID="s32"/>
    <Cell ss:StyleID="s39"/>
    <Cell ss:StyleID="s32"/>
    <Cell ss:StyleID="s29"/>
    <Cell ss:StyleID="s29"/>
   </Row>
   <Row>
    <Cell ss:StyleID="s31"><Data ss:Type="Number">9</Data></Cell>
    <Cell ss:StyleID="s32"><Data ss:Type="String">scaffold53218</Data></Cell>
    <Cell ss:StyleID="s32"><Data ss:Type="String">membrane metallo-endopeptidase-like partial</Data></Cell>
    <Cell ss:StyleID="s32"><Data ss:Type="Number">5489</Data></Cell>
    <Cell ss:StyleID="s33"><Data ss:Type="Number">4.6000000000000003E-11</Data></Cell>
    <Cell ss:StyleID="s33"><Data ss:Type="Number">7.9400000000000002E-6</Data></Cell>
    <Cell ss:StyleID="s32"><Data ss:Type="String">DGC B</Data></Cell>
    <Cell ss:StyleID="s39"/>
    <Cell ss:StyleID="s32"/>
    <Cell ss:StyleID="s39"/>
    <Cell ss:StyleID="s32"/>
    <Cell ss:StyleID="s29"/>
    <Cell ss:StyleID="s29"/>
   </Row>
   <Row>
    <Cell ss:StyleID="s31"><Data ss:Type="Number">10</Data></Cell>
    <Cell ss:StyleID="s32"><Data ss:Type="String">scaffold111638</Data></Cell>
    <Cell ss:StyleID="s32"><Data ss:Type="String">PREDICTED: uncharacterized protein LOC106143484</Data></Cell>
    <Cell ss:StyleID="s32"><Data ss:Type="Number">2040</Data></Cell>
    <Cell ss:StyleID="s33"><Data ss:Type="Number">1.9999999999999999E-39</Data></Cell>
    <Cell ss:StyleID="s33"><Data ss:Type="Number">7.9400000000000002E-6</Data></Cell>
    <Cell ss:StyleID="s32"><Data ss:Type="String">DGC B</Data></Cell>
    <Cell ss:StyleID="s39"/>
    <Cell ss:StyleID="s32"/>
    <Cell ss:StyleID="s39"/>
    <Cell ss:StyleID="s32"/>
    <Cell ss:StyleID="s29"/>
    <Cell ss:StyleID="s29"/>
   </Row>
   <Row>
    <Cell ss:StyleID="s31"><Data ss:Type="Number">11</Data></Cell>
    <Cell ss:StyleID="s32"><Data ss:Type="String">scaffold25846</Data></Cell>
    <Cell ss:StyleID="s32"><Data ss:Type="String">60 kda neurofilament</Data></Cell>
    <Cell ss:StyleID="s32"><Data ss:Type="Number">9384</Data></Cell>
    <Cell ss:StyleID="s33"><Data ss:Type="Number">2.4E-42</Data></Cell>
    <Cell ss:StyleID="s33"><Data ss:Type="Number">8.5299999999999996E-6</Data></Cell>
    <Cell ss:StyleID="s32"><Data ss:Type="String">CWM A</Data></Cell>
    <Cell ss:StyleID="s39"/>
    <Cell ss:StyleID="s32"/>
    <Cell ss:StyleID="s39"/>
    <Cell ss:StyleID="s35"/>
    <Cell ss:StyleID="s29"/>
    <Cell ss:StyleID="s29"/>
   </Row>
   <Row>
    <Cell ss:StyleID="s31"><Data ss:Type="Number">12</Data></Cell>
    <Cell ss:StyleID="s32"><Data ss:Type="String">scaffold29410</Data></Cell>
    <Cell ss:StyleID="s32"><Data ss:Type="String">l-rhamnonate dehydratase</Data></Cell>
    <Cell ss:StyleID="s32"><Data ss:Type="Number">17477</Data></Cell>
    <Cell ss:StyleID="s33"><Data ss:Type="Number">3.3000000000000002E-160</Data></Cell>
    <Cell ss:StyleID="s33"><Data ss:Type="Number">1.24E-5</Data></Cell>
    <Cell ss:StyleID="s32"><Data ss:Type="String">DGC B</Data></Cell>
    <Cell ss:StyleID="s39"/>
    <Cell ss:StyleID="s32"/>
    <Cell ss:StyleID="s42"><Data ss:Type="String">Lumbricus rubellus mt2B gene for metallothionein 2B, exons 1-4</Data></Cell>
    <Cell ss:StyleID="s33"><Data ss:Type="Number">5.0000000000000001E-147</Data></Cell>
    <Cell ss:StyleID="s29"/>
    <Cell ss:StyleID="s29"/>
   </Row>
   <Row>
    <Cell ss:StyleID="s31"><Data ss:Type="Number">13</Data></Cell>
    <Cell ss:StyleID="s32"><Data ss:Type="String">scaffold29685</Data></Cell>
    <Cell ss:StyleID="s32"><Data ss:Type="String">PREDICTED: uncharacterized protein LOC106131883 isoform X1</Data></Cell>
    <Cell ss:StyleID="s32"><Data ss:Type="Number">8592</Data></Cell>
    <Cell ss:StyleID="s33"><Data ss:Type="Number">1.2999999999999999E-66</Data></Cell>
    <Cell ss:StyleID="s33"><Data ss:Type="Number">1.24E-5</Data></Cell>
    <Cell ss:StyleID="s32"><Data ss:Type="String">DGC B</Data></Cell>
    <Cell ss:StyleID="s39"/>
    <Cell ss:StyleID="s32"/>
    <Cell ss:StyleID="s39"/>
    <Cell ss:StyleID="s32"/>
    <Cell ss:StyleID="s29"/>
    <Cell ss:StyleID="s29"/>
   </Row>
   <Row>
    <Cell ss:StyleID="s31"><Data ss:Type="Number">14</Data></Cell>
    <Cell ss:StyleID="s32"><Data ss:Type="String">scaffold65946</Data></Cell>
    <Cell ss:StyleID="s32"><Data ss:Type="String">basement membrane-specific heparan sulfate proteoglycan core</Data></Cell>
    <Cell ss:StyleID="s32"><Data ss:Type="Number">4415</Data></Cell>
    <Cell ss:StyleID="s33"><Data ss:Type="Number">3.2000000000000001E-12</Data></Cell>
    <Cell ss:StyleID="s33"><Data ss:Type="Number">1.45E-5</Data></Cell>
    <Cell ss:StyleID="s32"><Data ss:Type="String">CWM B</Data></Cell>
    <Cell ss:StyleID="s39"/>
    <Cell ss:StyleID="s32"/>
    <Cell ss:StyleID="s39"/>
    <Cell ss:StyleID="s32"/>
    <Cell ss:StyleID="s29"/>
    <Cell ss:StyleID="s29"/>
   </Row>
   <Row>
    <Cell ss:StyleID="s31"><Data ss:Type="Number">15</Data></Cell>
    <Cell ss:StyleID="s32"><Data ss:Type="String">scaffold36487</Data></Cell>
    <Cell ss:StyleID="s32"><Data ss:Type="String">suppressor of lurcher protein 1-like</Data></Cell>
    <Cell ss:StyleID="s32"><Data ss:Type="Number">7464</Data></Cell>
    <Cell ss:StyleID="s33"><Data ss:Type="Number">3.5999999999999999E-21</Data></Cell>
    <Cell ss:StyleID="s33"><Data ss:Type="Number">1.5299999999999999E-5</Data></Cell>
    <Cell ss:StyleID="s32"><Data ss:Type="String">CWM A</Data></Cell>
    <Cell ss:StyleID="s39"/>
    <Cell ss:StyleID="s32"/>
    <Cell ss:StyleID="s39"/>
    <Cell ss:StyleID="s35"/>
    <Cell ss:StyleID="s29"/>
    <Cell ss:StyleID="s29"/>
   </Row>
   <Row>
    <Cell ss:StyleID="s31"><Data ss:Type="Number">16</Data></Cell>
    <Cell ss:StyleID="s32"><Data ss:Type="String">scaffold9885</Data></Cell>
    <Cell ss:StyleID="s32"><Data ss:Type="String">negative elongation factor a-like</Data></Cell>
    <Cell ss:StyleID="s32"><Data ss:Type="Number">15357</Data></Cell>
    <Cell ss:StyleID="s33"><Data ss:Type="Number">8.0000000000000006E-15</Data></Cell>
    <Cell ss:StyleID="s33"><Data ss:Type="Number">1.59E-5</Data></Cell>
    <Cell ss:StyleID="s32"><Data ss:Type="String">CWM A</Data></Cell>
    <Cell ss:StyleID="s39"/>
    <Cell ss:StyleID="s32"/>
    <Cell ss:StyleID="s39"/>
    <Cell ss:StyleID="s35"/>
    <Cell ss:StyleID="s29"/>
    <Cell ss:StyleID="s29"/>
   </Row>
   <Row>
    <Cell ss:StyleID="s31"><Data ss:Type="Number">17</Data></Cell>
    <Cell ss:StyleID="s32"><Data ss:Type="String">scaffold35246</Data></Cell>
    <Cell ss:StyleID="s32"><Data ss:Type="String">hypothetical protein N339_09640, partial</Data></Cell>
    <Cell ss:StyleID="s32"><Data ss:Type="Number">7648</Data></Cell>
    <Cell ss:StyleID="s33"><Data ss:Type="Number">0.53</Data></Cell>
    <Cell ss:StyleID="s33"><Data ss:Type="Number">1.7E-5</Data></Cell>
    <Cell ss:StyleID="s32"><Data ss:Type="String">CWM A</Data></Cell>
    <Cell ss:StyleID="s39"/>
    <Cell ss:StyleID="s32"/>
    <Cell ss:StyleID="s39"/>
    <Cell ss:StyleID="s35"/>
    <Cell ss:StyleID="s29"/>
    <Cell ss:StyleID="s29"/>
   </Row>
   <Row>
    <Cell ss:StyleID="s31"><Data ss:Type="Number">18</Data></Cell>
    <Cell ss:StyleID="s32"><Data ss:Type="String">scaffold133956</Data></Cell>
    <Cell ss:StyleID="s32"><Data ss:Type="String">pls3 partial</Data></Cell>
    <Cell ss:StyleID="s32"><Data ss:Type="Number">1342</Data></Cell>
    <Cell ss:StyleID="s33"><Data ss:Type="Number">8E-14</Data></Cell>
    <Cell ss:StyleID="s33"><Data ss:Type="Number">1.7E-5</Data></Cell>
    <Cell ss:StyleID="s32"><Data ss:Type="String">DGC B</Data></Cell>
    <Cell ss:StyleID="s39"/>
    <Cell ss:StyleID="s32"/>
    <Cell ss:StyleID="s39"/>
    <Cell ss:StyleID="s32"/>
    <Cell ss:StyleID="s29"/>
    <Cell ss:StyleID="s29"/>
   </Row>
   <Row>
    <Cell ss:StyleID="s31"><Data ss:Type="Number">19</Data></Cell>
    <Cell ss:StyleID="s32"><Data ss:Type="String">scaffold4300</Data></Cell>
    <Cell ss:StyleID="s32"><Data ss:Type="String">discoidin domain-containing receptor 2-like isoform x1</Data></Cell>
    <Cell ss:StyleID="s32"><Data ss:Type="Number">21002</Data></Cell>
    <Cell ss:StyleID="s33"><Data ss:Type="Number">9.2999999999999996E-36</Data></Cell>
    <Cell ss:StyleID="s33"><Data ss:Type="Number">2.2200000000000001E-5</Data></Cell>
    <Cell ss:StyleID="s32"><Data ss:Type="String">DGC A</Data></Cell>
    <Cell ss:StyleID="s39"/>
    <Cell ss:StyleID="s32"/>
    <Cell ss:StyleID="s39"/>
    <Cell ss:StyleID="s32"/>
    <Cell ss:StyleID="s29"/>
    <Cell ss:StyleID="s29"/>
   </Row>
   <Row>
    <Cell ss:StyleID="s31"><Data ss:Type="Number">20</Data></Cell>
    <Cell ss:StyleID="s32"><Data ss:Type="String">scaffold86</Data></Cell>
    <Cell ss:StyleID="s32"><Data ss:Type="String">protein phosphatase 1l</Data></Cell>
    <Cell ss:StyleID="s32"><Data ss:Type="Number">54004</Data></Cell>
    <Cell ss:StyleID="s33"><Data ss:Type="Number">8.8999999999999993E-64</Data></Cell>
    <Cell ss:StyleID="s33"><Data ss:Type="Number">2.26E-5</Data></Cell>
    <Cell ss:StyleID="s32"><Data ss:Type="String">CWM A</Data></Cell>
    <Cell ss:StyleID="s40"><Data ss:Type="String">PREDICTED: beta-1,3-galactosyltransferase 1-like</Data></Cell>
    <Cell ss:StyleID="s36"><Data ss:Type="Number">9.9999999999999995E-45</Data></Cell>
    <Cell ss:StyleID="s39"/>
    <Cell ss:StyleID="s35"/>
    <Cell ss:StyleID="s29"/>
    <Cell ss:StyleID="s29"/>
   </Row>
   <Row>
    <Cell ss:StyleID="s31"><Data ss:Type="Number">21</Data></Cell>
    <Cell ss:StyleID="s32"><Data ss:Type="String">scaffold4351</Data></Cell>
    <Cell ss:StyleID="s32"><Data ss:Type="String">cg7430 partial</Data></Cell>
    <Cell ss:StyleID="s32"><Data ss:Type="Number">20920</Data></Cell>
    <Cell ss:StyleID="s33"><Data ss:Type="Number">2.8999999999999999E-24</Data></Cell>
    <Cell ss:StyleID="s33"><Data ss:Type="Number">2.2900000000000001E-5</Data></Cell>
    <Cell ss:StyleID="s32"><Data ss:Type="String">DGC B</Data></Cell>
    <Cell ss:StyleID="s39"/>
    <Cell ss:StyleID="s32"/>
    <Cell ss:StyleID="s39"/>
    <Cell ss:StyleID="s32"/>
    <Cell ss:StyleID="s29"/>
    <Cell ss:StyleID="s29"/>
   </Row>
   <Row>
    <Cell ss:StyleID="s31"><Data ss:Type="Number">22</Data></Cell>
    <Cell ss:StyleID="s32"><Data ss:Type="String">scaffold458</Data></Cell>
    <Cell ss:StyleID="s32"><Data ss:Type="String">metal regulatory transcription factor 1-like</Data></Cell>
    <Cell ss:StyleID="s32"><Data ss:Type="Number">38790</Data></Cell>
    <Cell ss:StyleID="s33"><Data ss:Type="Number">5.2000000000000002E-26</Data></Cell>
    <Cell ss:StyleID="s33"><Data ss:Type="Number">2.58E-5</Data></Cell>
    <Cell ss:StyleID="s32"><Data ss:Type="String">DGC A</Data></Cell>
    <Cell ss:StyleID="s39"/>
    <Cell ss:StyleID="s32"/>
    <Cell ss:StyleID="s42"><Data ss:Type="String">Lumbricus rubellus mt2B gene for metallothionein 2B, exons 1-4</Data></Cell>
    <Cell ss:StyleID="s33"><Data ss:Type="Number">7.0000000000000003E-40</Data></Cell>
    <Cell ss:StyleID="s29"/>
    <Cell ss:StyleID="s29"/>
   </Row>
   <Row>
    <Cell ss:StyleID="s31"><Data ss:Type="Number">23</Data></Cell>
    <Cell ss:StyleID="s32"><Data ss:Type="String">scaffold16451</Data></Cell>
    <Cell ss:StyleID="s32"><Data ss:Type="String">40s ribosomal protein s27</Data></Cell>
    <Cell ss:StyleID="s32"><Data ss:Type="Number">16103</Data></Cell>
    <Cell ss:StyleID="s33"><Data ss:Type="Number">1.3E-20</Data></Cell>
    <Cell ss:StyleID="s33"><Data ss:Type="Number">2.8E-5</Data></Cell>
    <Cell ss:StyleID="s32"><Data ss:Type="String">CWM B</Data></Cell>
    <Cell ss:StyleID="s39"/>
    <Cell ss:StyleID="s32"/>
    <Cell ss:StyleID="s39"/>
    <Cell ss:StyleID="s32"/>
    <Cell ss:StyleID="s29"/>
    <Cell ss:StyleID="s29"/>
   </Row>
   <Row>
    <Cell ss:StyleID="s31"><Data ss:Type="Number">24</Data></Cell>
    <Cell ss:StyleID="s32"><Data ss:Type="String">scaffold23962</Data></Cell>
    <Cell ss:StyleID="s32"><Data ss:Type="String">nhl repeat containing protein</Data></Cell>
    <Cell ss:StyleID="s32"><Data ss:Type="Number">9832</Data></Cell>
    <Cell ss:StyleID="s33"><Data ss:Type="Number">2.5000000000000001E-3</Data></Cell>
    <Cell ss:StyleID="s33"><Data ss:Type="Number">3.1900000000000003E-5</Data></Cell>
    <Cell ss:StyleID="s32"><Data ss:Type="String">CWM B</Data></Cell>
    <Cell ss:StyleID="s39"/>
    <Cell ss:StyleID="s32"/>
    <Cell ss:StyleID="s39"/>
    <Cell ss:StyleID="s32"/>
    <Cell ss:StyleID="s29"/>
    <Cell ss:StyleID="s29"/>
   </Row>
   <Row>
    <Cell ss:StyleID="s31"><Data ss:Type="Number">25</Data></Cell>
    <Cell ss:StyleID="s32"><Data ss:Type="String">scaffold39163</Data></Cell>
    <Cell ss:StyleID="s32"><Data ss:Type="String">3 beta-hydroxysteroid dehydrogenase delta 5&#45;-</Data></Cell>
    <Cell ss:StyleID="s32"><Data ss:Type="Number">7078</Data></Cell>
    <Cell ss:StyleID="s33"><Data ss:Type="Number">2.3000000000000001E-55</Data></Cell>
    <Cell ss:StyleID="s33"><Data ss:Type="Number">3.7400000000000001E-5</Data></Cell>
    <Cell ss:StyleID="s32"><Data ss:Type="String">CWM A</Data></Cell>
    <Cell ss:StyleID="s39"/>
    <Cell ss:StyleID="s32"/>
    <Cell ss:StyleID="s39"/>
    <Cell ss:StyleID="s35"/>
    <Cell ss:StyleID="s29"/>
    <Cell ss:StyleID="s29"/>
   </Row>
   <Row>
    <Cell ss:StyleID="s31"><Data ss:Type="Number">26</Data></Cell>
    <Cell ss:StyleID="s32"><Data ss:Type="String">scaffold134603</Data></Cell>
    <Cell ss:StyleID="s32"><Data ss:Type="String">hypothetical protein AMJ86_01645</Data></Cell>
    <Cell ss:StyleID="s32"><Data ss:Type="Number">1325</Data></Cell>
    <Cell ss:StyleID="s33"><Data ss:Type="Number">5.2</Data></Cell>
    <Cell ss:StyleID="s33"><Data ss:Type="Number">3.8500000000000001E-5</Data></Cell>
    <Cell ss:StyleID="s32"><Data ss:Type="String">DGC B</Data></Cell>
    <Cell ss:StyleID="s39"/>
    <Cell ss:StyleID="s32"/>
    <Cell ss:StyleID="s39"/>
    <Cell ss:StyleID="s32"/>
    <Cell ss:StyleID="s29"/>
    <Cell ss:StyleID="s29"/>
   </Row>
   <Row>
    <Cell ss:StyleID="s31"><Data ss:Type="Number">27</Data></Cell>
    <Cell ss:StyleID="s32"><Data ss:Type="String">scaffold911</Data></Cell>
    <Cell ss:StyleID="s32"><Data ss:Type="String">glutathione synthetase isoform x3</Data></Cell>
    <Cell ss:StyleID="s32"><Data ss:Type="Number">39230</Data></Cell>
    <Cell ss:StyleID="s33"><Data ss:Type="Number">2.2000000000000001E-26</Data></Cell>
    <Cell ss:StyleID="s33"><Data ss:Type="Number">4.6900000000000002E-5</Data></Cell>
    <Cell ss:StyleID="s32"><Data ss:Type="String">CWM B</Data></Cell>
    <Cell ss:StyleID="s39"/>
    <Cell ss:StyleID="s32"/>
    <Cell ss:StyleID="s39"/>
    <Cell ss:StyleID="s32"/>
    <Cell ss:StyleID="s29"/>
    <Cell ss:StyleID="s29"/>
   </Row>
   <Row>
    <Cell ss:StyleID="s31"><Data ss:Type="Number">28</Data></Cell>
    <Cell ss:StyleID="s32"><Data ss:Type="String">scaffold3653</Data></Cell>
    <Cell ss:StyleID="s32"><Data ss:Type="String">homeodomain transcription factor 2 isoform x1</Data></Cell>
    <Cell ss:StyleID="s32"><Data ss:Type="Number">22185</Data></Cell>
    <Cell ss:StyleID="s33"><Data ss:Type="Number">6.6000000000000006E-29</Data></Cell>
    <Cell ss:StyleID="s33"><Data ss:Type="Number">4.8699999999999998E-5</Data></Cell>
    <Cell ss:StyleID="s32"><Data ss:Type="String">CWM B</Data></Cell>
    <Cell ss:StyleID="s39"/>
    <Cell ss:StyleID="s32"/>
    <Cell ss:StyleID="s42"><Data ss:Type="String">Eisenia andrei iron regulatory protein</Data></Cell>
    <Cell ss:StyleID="s33"><Data ss:Type="Number">1.0000000000000001E-9</Data></Cell>
    <Cell ss:StyleID="s29"/>
    <Cell ss:StyleID="s29"/>
   </Row>
   <Row>
    <Cell ss:StyleID="s31"><Data ss:Type="Number">29</Data></Cell>
    <Cell ss:StyleID="s32"><Data ss:Type="String">scaffold3193</Data></Cell>
    <Cell ss:StyleID="s32"><Data ss:Type="String">beta- -galactosyl-o-glycosyl-glycoprotein beta- -n-acetylglucosaminyltransferase-like isoform x2</Data></Cell>
    <Cell ss:StyleID="s32"><Data ss:Type="Number">23133</Data></Cell>
    <Cell ss:StyleID="s33"><Data ss:Type="Number">6.0000000000000001E-74</Data></Cell>
    <Cell ss:StyleID="s33"><Data ss:Type="Number">5.3399999999999997E-5</Data></Cell>
    <Cell ss:StyleID="s32"><Data ss:Type="String">DGC B</Data></Cell>
    <Cell ss:StyleID="s39"/>
    <Cell ss:StyleID="s32"/>
    <Cell ss:StyleID="s39"/>
    <Cell ss:StyleID="s32"/>
    <Cell ss:StyleID="s29"/>
    <Cell ss:StyleID="s29"/>
   </Row>
   <Row>
    <Cell ss:StyleID="s31"><Data ss:Type="Number">30</Data></Cell>
    <Cell ss:StyleID="s32"><Data ss:Type="String">scaffold60067</Data></Cell>
    <Cell ss:StyleID="s32"><Data ss:Type="String">&#45;&#45;-NA&#45;&#45;-</Data></Cell>
    <Cell ss:StyleID="s32"><Data ss:Type="String">4875</Data></Cell>
    <Cell ss:StyleID="s32"><Data ss:Type="String">-</Data></Cell>
    <Cell ss:StyleID="s33"><Data ss:Type="Number">5.3900000000000002E-5</Data></Cell>
    <Cell ss:StyleID="s32"><Data ss:Type="String">CWM B</Data></Cell>
    <Cell ss:StyleID="s39"/>
    <Cell ss:StyleID="s32"/>
    <Cell ss:StyleID="s42"/>
    <Cell ss:StyleID="s32"/>
    <Cell ss:StyleID="s29"/>
    <Cell ss:StyleID="s29"/>
   </Row>
   <Row>
    <Cell ss:StyleID="s31"><Data ss:Type="Number">31</Data></Cell>
    <Cell ss:StyleID="s32"><Data ss:Type="String">scaffold77995</Data></Cell>
    <Cell ss:StyleID="s32"><Data ss:Type="String">translation initiation factor if-2</Data></Cell>
    <Cell ss:StyleID="s32"><Data ss:Type="Number">3615</Data></Cell>
    <Cell ss:StyleID="s33"><Data ss:Type="Number">2.1999999999999999E-10</Data></Cell>
    <Cell ss:StyleID="s33"><Data ss:Type="Number">5.3900000000000002E-5</Data></Cell>
    <Cell ss:StyleID="s32"><Data ss:Type="String">CWM B</Data></Cell>
    <Cell ss:StyleID="s39"/>
    <Cell ss:StyleID="s32"/>
    <Cell ss:StyleID="s39"/>
    <Cell ss:StyleID="s32"/>
    <Cell ss:StyleID="s29"/>
    <Cell ss:StyleID="s29"/>
   </Row>
   <Row>
    <Cell ss:StyleID="s31"><Data ss:Type="Number">32</Data></Cell>
    <Cell ss:StyleID="s32"><Data ss:Type="String">scaffold53988</Data></Cell>
    <Cell ss:StyleID="s32"><Data ss:Type="String">ubiquitin thioesterase partial</Data></Cell>
    <Cell ss:StyleID="s32"><Data ss:Type="Number">7451</Data></Cell>
    <Cell ss:StyleID="s33"><Data ss:Type="Number">1.2000000000000001E-11</Data></Cell>
    <Cell ss:StyleID="s33"><Data ss:Type="Number">5.3900000000000002E-5</Data></Cell>
    <Cell ss:StyleID="s32"><Data ss:Type="String">DGC B</Data></Cell>
    <Cell ss:StyleID="s39"/>
    <Cell ss:StyleID="s32"/>
    <Cell ss:StyleID="s39"/>
    <Cell ss:StyleID="s32"/>
    <Cell ss:StyleID="s29"/>
    <Cell ss:StyleID="s29"/>
   </Row>
   <Row>
    <Cell ss:StyleID="s31"><Data ss:Type="Number">33</Data></Cell>
    <Cell ss:StyleID="s32"><Data ss:Type="String">scaffold35194</Data></Cell>
    <Cell ss:StyleID="s32"><Data ss:Type="String">acetyl- partial</Data></Cell>
    <Cell ss:StyleID="s32"><Data ss:Type="Number">12276</Data></Cell>
    <Cell ss:StyleID="s33"><Data ss:Type="Number">8.5999999999999997E-13</Data></Cell>
    <Cell ss:StyleID="s33"><Data ss:Type="Number">6.1099999999999994E-5</Data></Cell>
    <Cell ss:StyleID="s32"><Data ss:Type="String">DGC B</Data></Cell>
    <Cell ss:StyleID="s39"/>
    <Cell ss:StyleID="s32"/>
    <Cell ss:StyleID="s39"/>
    <Cell ss:StyleID="s32"/>
    <Cell ss:StyleID="s29"/>
    <Cell ss:StyleID="s29"/>
   </Row>
   <Row>
    <Cell ss:StyleID="s31"><Data ss:Type="Number">34</Data></Cell>
    <Cell ss:StyleID="s32"><Data ss:Type="String">scaffold79</Data></Cell>
    <Cell ss:StyleID="s32"><Data ss:Type="String">beta-( )-xylosyltransferase-like</Data></Cell>
    <Cell ss:StyleID="s32"><Data ss:Type="Number">54609</Data></Cell>
    <Cell ss:StyleID="s33"><Data ss:Type="Number">5.8E-109</Data></Cell>
    <Cell ss:StyleID="s33"><Data ss:Type="Number">6.2100000000000005E-5</Data></Cell>
    <Cell ss:StyleID="s32"><Data ss:Type="String">CWM A</Data></Cell>
    <Cell ss:StyleID="s39"/>
    <Cell ss:StyleID="s32"/>
    <Cell ss:StyleID="s42"><Data ss:Type="String">Lumbricus rubellus mt2C gene for metallothionein 2C, exons 1-4</Data></Cell>
    <Cell ss:StyleID="s33"><Data ss:Type="Number">6.9999999999999996E-56</Data></Cell>
    <Cell ss:StyleID="s29"/>
    <Cell ss:StyleID="s29"/>
   </Row>
   <Row>
    <Cell ss:StyleID="s31"><Data ss:Type="Number">35</Data></Cell>
    <Cell ss:StyleID="s32"><Data ss:Type="String">scaffold2803</Data></Cell>
    <Cell ss:StyleID="s32"><Data ss:Type="String">creb-binding protein</Data></Cell>
    <Cell ss:StyleID="s32"><Data ss:Type="Number">25737</Data></Cell>
    <Cell ss:StyleID="s33"><Data ss:Type="Number">1.0999999999999999E-49</Data></Cell>
    <Cell ss:StyleID="s33"><Data ss:Type="Number">7.2100000000000004E-5</Data></Cell>
    <Cell ss:StyleID="s32"><Data ss:Type="String">CF B</Data></Cell>
    <Cell ss:StyleID="s41"/>
    <Cell ss:StyleID="s35"/>
    <Cell ss:StyleID="s42"><Data ss:Type="String">PREDICTED: Papilio machaon histone acetyltransferase p300-like&#160;</Data></Cell>
    <Cell ss:StyleID="s33"><Data ss:Type="Number">1.9999999999999999E-88</Data></Cell>
    <Cell ss:StyleID="s29"/>
    <Cell ss:StyleID="s29"/>
   </Row>
   <Row>
    <Cell ss:StyleID="s31"><Data ss:Type="Number">36</Data></Cell>
    <Cell ss:StyleID="s32"><Data ss:Type="String">scaffold79419</Data></Cell>
    <Cell ss:StyleID="s32"><Data ss:Type="String">neurexin-1-beta isoform x5</Data></Cell>
    <Cell ss:StyleID="s32"><Data ss:Type="Number">3534</Data></Cell>
    <Cell ss:StyleID="s33"><Data ss:Type="Number">7.6999999999999999E-2</Data></Cell>
    <Cell ss:StyleID="s33"><Data ss:Type="Number">8.14E-5</Data></Cell>
    <Cell ss:StyleID="s32"><Data ss:Type="String">CWM A</Data></Cell>
    <Cell ss:StyleID="s39"/>
    <Cell ss:StyleID="s32"/>
    <Cell ss:StyleID="s39"/>
    <Cell ss:StyleID="s32"/>
    <Cell ss:StyleID="s29"/>
    <Cell ss:StyleID="s29"/>
   </Row>
   <Row>
    <Cell ss:StyleID="s31"><Data ss:Type="Number">37</Data></Cell>
    <Cell ss:StyleID="s32"><Data ss:Type="String">scaffold40428</Data></Cell>
    <Cell ss:StyleID="s32"><Data ss:Type="String">retrovirus-related pol polyprotein from transposon partial</Data></Cell>
    <Cell ss:StyleID="s32"><Data ss:Type="Number">6903</Data></Cell>
    <Cell ss:StyleID="s33"><Data ss:Type="Number">7.5999999999999995E-20</Data></Cell>
    <Cell ss:StyleID="s33"><Data ss:Type="Number">8.6000000000000003E-5</Data></Cell>
    <Cell ss:StyleID="s32"><Data ss:Type="String">DGC B</Data></Cell>
    <Cell ss:StyleID="s39"/>
    <Cell ss:StyleID="s32"/>
    <Cell ss:StyleID="s39"/>
    <Cell ss:StyleID="s32"/>
    <Cell ss:StyleID="s29"/>
    <Cell ss:StyleID="s29"/>
   </Row>
   <Row>
    <Cell ss:StyleID="s31"><Data ss:Type="Number">38</Data></Cell>
    <Cell ss:StyleID="s32"><Data ss:Type="String">scaffold160479</Data></Cell>
    <Cell ss:StyleID="s32"><Data ss:Type="String">&#45;&#45;-NA&#45;&#45;-</Data></Cell>
    <Cell ss:StyleID="s32"><Data ss:Type="String">764</Data></Cell>
    <Cell ss:StyleID="s32"><Data ss:Type="String">-</Data></Cell>
    <Cell ss:StyleID="s33"><Data ss:Type="Number">8.6100000000000006E-5</Data></Cell>
    <Cell ss:StyleID="s32"><Data ss:Type="String">CWM A</Data></Cell>
    <Cell ss:StyleID="s39"/>
    <Cell ss:StyleID="s32"/>
    <Cell ss:StyleID="s39"/>
    <Cell ss:StyleID="s32"/>
    <Cell ss:StyleID="s29"/>
    <Cell ss:StyleID="s29"/>
   </Row>
   <Row>
    <Cell ss:StyleID="s31"><Data ss:Type="Number">39</Data></Cell>
    <Cell ss:StyleID="s32"><Data ss:Type="String">scaffold57636</Data></Cell>
    <Cell ss:StyleID="s32"><Data ss:Type="String">galanin receptor type 2</Data></Cell>
    <Cell ss:StyleID="s32"><Data ss:Type="Number">14246</Data></Cell>
    <Cell ss:StyleID="s33"><Data ss:Type="Number">5.1E-42</Data></Cell>
    <Cell ss:StyleID="s33"><Data ss:Type="Number">9.4900000000000003E-5</Data></Cell>
    <Cell ss:StyleID="s32"><Data ss:Type="String">DGC A</Data></Cell>
    <Cell ss:StyleID="s39"/>
    <Cell ss:StyleID="s32"/>
    <Cell ss:StyleID="s39"/>
    <Cell ss:StyleID="s32"/>
    <Cell ss:StyleID="s29"/>
    <Cell ss:StyleID="s29"/>
   </Row>
  </Table>
  <WorksheetOptions xmlns="urn:schemas-microsoft-com:office:excel">
   <PageSetup>
    <Header x:Margin="0.3"/>
    <Footer x:Margin="0.3"/>
    <PageMargins x:Bottom="0.75" x:Left="0.7" x:Right="0.7" x:Top="0.75"/>
   </PageSetup>
   <Selected/>
   <Panes>
    <Pane>
     <Number>3</Number>
     <ActiveRow>8</ActiveRow>
     <ActiveCol>5</ActiveCol>
    </Pane>
   </Panes>
   <ProtectObjects>False</ProtectObjects>
   <ProtectScenarios>False</ProtectScenarios>
  </WorksheetOptions>
 </Worksheet>
</Workbook>
