# Supplementary material for: Genetic variation in populations of the earthworm, Lumbricus rubellus, across contaminated mine sites
Source: BMC Genet. 2017 Nov 17;18:97. doi: 10.1186/s12863-017-0557-8 (PMC5693503; doi:10.1186/s12863-017-0557-8)
Supplement: Supplementary file 4 — Lineage B genome locations of all SNPs, including respective values output by Bayescan, PCAdapt and Fisher’s exact test when comparing populations for signals of selection. (ZIP 479 kb) [file 12863_2017_557_MOESM4_ESM.zip]

Archive with 1 entries (1 files):
- 12863_2017_557_MOESM4_ESM.xml
