# Supplementary material for: Genetic variation in populations of the earthworm, Lumbricus rubellus, across contaminated mine sites
Source: BMC Genet. 2017 Nov 17;18:97. doi: 10.1186/s12863-017-0557-8 (PMC5693503; doi:10.1186/s12863-017-0557-8)
Supplement: Supplementary file 4 — Lineage B genome locations of all SNPs, including respective values output by Bayescan, PCAdapt and Fisher’s exact test when comparing populations for signals of selection. (ZIP 479 kb) [file 12863_2017_557_MOESM4_ESM.zip › 12863_2017_557_MOESM4_ESM.xml]

<?xml version="1.0"?>
<?mso-application progid="Excel.Sheet"?>
<Workbook xmlns="urn:schemas-microsoft-com:office:spreadsheet"
 xmlns:o="urn:schemas-microsoft-com:office:office"
 xmlns:x="urn:schemas-microsoft-com:office:excel"
 xmlns:ss="urn:schemas-microsoft-com:office:spreadsheet"
 xmlns:html="http://www.w3.org/TR/REC-html40">
 <DocumentProperties xmlns="urn:schemas-microsoft-com:office:office">
  <Author>Stirling</Author>
  <LastAuthor>Stirling</LastAuthor>
  <Created>2017-06-24T15:08:52Z</Created>
  <LastSaved>2017-06-28T10:32:21Z</LastSaved>
  <Company>University of Stirling</Company>
  <Version>15.00</Version>
 </DocumentProperties>
 <OfficeDocumentSettings xmlns="urn:schemas-microsoft-com:office:office">
  <AllowPNG/>
 </OfficeDocumentSettings>
 <ExcelWorkbook xmlns="urn:schemas-microsoft-com:office:excel">
  <WindowHeight>7755</WindowHeight>
  <WindowWidth>20490</WindowWidth>
  <WindowTopX>0</WindowTopX>
  <WindowTopY>0</WindowTopY>
  <ProtectStructure>False</ProtectStructure>
  <ProtectWindows>False</ProtectWindows>
 </ExcelWorkbook>
 <Styles>
  <Style ss:ID="Default" ss:Name="Normal">
   <Alignment ss:Vertical="Bottom"/>
   <Borders/>
   <Font ss:FontName="Calibri" x:Family="Swiss" ss:Size="11" ss:Color="#000000"/>
   <Interior/>
   <NumberFormat/>
   <Protection/>
  </Style>
  <Style ss:ID="s16">
   <Alignment ss:Horizontal="Left" ss:Vertical="Bottom"/>
   <Font ss:FontName="Calibri" x:Family="Swiss" ss:Size="11" ss:Color="#000000"
    ss:Bold="1"/>
  </Style>
  <Style ss:ID="s17">
   <Alignment ss:Horizontal="Left" ss:Vertical="Bottom"/>
  </Style>
  <Style ss:ID="s19">
   <Alignment ss:Horizontal="Left" ss:Vertical="Bottom"/>
   <NumberFormat ss:Format="#,##0"/>
  </Style>
 </Styles>
 <Worksheet ss:Name="Sheet1">
  <Table ss:ExpandedColumnCount="13" ss:ExpandedRowCount="219547"
   x:FullColumns="1" x:FullRows="1" ss:DefaultRowHeight="15">
   <Column ss:StyleID="s17" ss:AutoFitWidth="0" ss:Width="63.75"/>
   <Column ss:StyleID="s17" ss:Width="36.75"/>
   <Column ss:StyleID="s17" ss:Width="139.5"/>
   <Column ss:StyleID="s17" ss:Width="97.5"/>
   <Column ss:StyleID="s17" ss:Width="76.5"/>
   <Column ss:StyleID="s17" ss:AutoFitWidth="0"/>
   <Column ss:StyleID="s17" ss:Width="63" ss:Span="1"/>
   <Row>
    <Cell ss:Index="4" ss:MergeAcross="4"><Data ss:Type="String">Comparison of lineage A and B</Data></Cell>
    <Cell ss:Index="13" ss:StyleID="s17"/>
   </Row>
   <Row>
    <Cell ss:StyleID="s16"><Data ss:Type="String">Locus name</Data></Cell>
    <Cell ss:StyleID="s16"><Data ss:Type="String">SNP ID</Data></Cell>
    <Cell ss:StyleID="s16"><Data ss:Type="String">Lineage B reference scaffold</Data></Cell>
    <Cell ss:StyleID="s16"><Data ss:Type="String">Bayescan log10(PO)</Data></Cell>
    <Cell ss:StyleID="s16"><Data ss:Type="String">Pcadapt outlier</Data></Cell>
    <Cell ss:StyleID="s16"><Data ss:Type="String">Fst</Data></Cell>
    <Cell ss:StyleID="s16"><Data ss:Type="String">Fisher's P</Data></Cell>
    <Cell ss:StyleID="s16"><Data ss:Type="String">Odds Ratio</Data></Cell>
   </Row>
   <Row>
    <Cell><Data ss:Type="Number">72398</Data></Cell>
    <Cell><Data ss:Type="Number">1</Data></Cell>
    <Cell><Data ss:Type="String">scaffold100034|size2500</Data></Cell>
    <Cell><Data ss:Type="Number">-1.0786199999999999</Data></Cell>
    <Cell><Data ss:Type="String">no</Data></Cell>
    <Cell ss:Index="13" ss:StyleID="s17"/>
   </Row>
   <Row>
    <Cell><Data ss:Type="Number">3709154</Data></Cell>
    <Cell><Data ss:Type="Number">2</Data></Cell>
    <Cell><Data ss:Type="String">scaffold100034|size2500</Data></Cell>
    <Cell><Data ss:Type="Number">-1.0286</Data></Cell>
    <Cell><Data ss:Type="String">no</Data></Cell>
    <Cell ss:Index="13" ss:StyleID="s17"/>
   </Row>
   <Row>
    <Cell><Data ss:Type="Number">72406</Data></Cell>
    <Cell><Data ss:Type="Number">3</Data></Cell>
    <Cell><Data ss:Type="String">scaffold100034|size2500</Data></Cell>
    <Cell><Data ss:Type="Number">-1.0286</Data></Cell>
    <Cell><Data ss:Type="String">no</Data></Cell>
    <Cell ss:Index="13" ss:StyleID="s17"/>
   </Row>
   <Row>
    <Cell><Data ss:Type="Number">72395</Data></Cell>
    <Cell><Data ss:Type="Number">4</Data></Cell>
    <Cell><Data ss:Type="String">scaffold100034|size2500</Data></Cell>
    <Cell><Data ss:Type="Number">-1.0408999999999999</Data></Cell>
    <Cell><Data ss:Type="String">no</Data></Cell>
    <Cell ss:Index="13" ss:StyleID="s17"/>
   </Row>
   <Row>
    <Cell><Data ss:Type="Number">1768698</Data></Cell>
    <Cell><Data ss:Type="Number">5</Data></Cell>
    <Cell><Data ss:Type="String">scaffold100034|size2500</Data></Cell>
    <Cell><Data ss:Type="Number">-1.0208999999999999</Data></Cell>
    <Cell><Data ss:Type="String">no</Data></Cell>
    <Cell ss:Index="13" ss:StyleID="s17"/>
   </Row>
   <Row>
    <Cell><Data ss:Type="Number">72415</Data></Cell>
    <Cell><Data ss:Type="Number">6</Data></Cell>
    <Cell><Data ss:Type="String">scaffold100034|size2500</Data></Cell>
    <Cell><Data ss:Type="Number">-1.0251999999999999</Data></Cell>
    <Cell><Data ss:Type="String">no</Data></Cell>
    <Cell ss:Index="13" ss:StyleID="s17"/>
   </Row>
   <Row>
    <Cell><Data ss:Type="Number">72416</Data></Cell>
    <Cell><Data ss:Type="Number">7</Data></Cell>
    <Cell><Data ss:Type="String">scaffold100034|size2500</Data></Cell>
    <Cell><Data ss:Type="Number">-1.0046999999999999</Data></Cell>
    <Cell><Data ss:Type="String">no</Data></Cell>
    <Cell ss:Index="13" ss:StyleID="s17"/>
   </Row>
   <Row>
    <Cell><Data ss:Type="Number">72418</Data></Cell>
    <Cell><Data ss:Type="Number">8</Data></Cell>
    <Cell><Data ss:Type="String">scaffold100034|size2500</Data></Cell>
    <Cell><Data ss:Type="Number">-0.99629000000000001</Data></Cell>
    <Cell><Data ss:Type="String">no</Data></Cell>
    <Cell ss:Index="13" ss:StyleID="s17"/>
   </Row>
   <Row>
    <Cell><Data ss:Type="Number">72401</Data></Cell>
    <Cell><Data ss:Type="Number">9</Data></Cell>
    <Cell><Data ss:Type="String">scaffold100034|size2500</Data></Cell>
    <Cell><Data ss:Type="Number">-1.0466</Data></Cell>
    <Cell><Data ss:Type="String">no</Data></Cell>
    <Cell ss:StyleID="s19"/>
    <Cell ss:StyleID="s19"/>
    <Cell ss:StyleID="s19"/>
    <Cell ss:Index="13" ss:StyleID="s17"/>
   </Row>
   <Row>
    <Cell><Data ss:Type="Number">72423</Data></Cell>
    <Cell><Data ss:Type="Number">10</Data></Cell>
    <Cell><Data ss:Type="String">scaffold100034|size2500</Data></Cell>
    <Cell><Data ss:Type="Number">-1.0208999999999999</Data></Cell>
    <Cell><Data ss:Type="String">no</Data></Cell>
    <Cell ss:Index="13" ss:StyleID="s17"/>
   </Row>
   <Row>
    <Cell><Data ss:Type="Number">13273</Data></Cell>
    <Cell><Data ss:Type="Number">11</Data></Cell>
    <Cell><Data ss:Type="String">scaffold100034|size2500</Data></Cell>
    <Cell><Data ss:Type="Number">-1.0079</Data></Cell>
    <Cell><Data ss:Type="String">no</Data></Cell>
    <Cell ss:Index="13" ss:StyleID="s17"/>
   </Row>
   <Row>
    <Cell><Data ss:Type="Number">13274</Data></Cell>
    <Cell><Data ss:Type="Number">12</Data></Cell>
    <Cell><Data ss:Type="String">scaffold100050|size2499</Data></Cell>
    <Cell><Data ss:Type="Number">-0.99838000000000005</Data></Cell>
    <Cell><Data ss:Type="String">no</Data></Cell>
    <Cell ss:Index="13" ss:StyleID="s17"/>
   </Row>
   <Row>
    <Cell><Data ss:Type="Number">992021</Data></Cell>
    <Cell><Data ss:Type="Number">13</Data></Cell>
    <Cell><Data ss:Type="String">scaffold100050|size2499</Data></Cell>
    <Cell><Data ss:Type="Number">-1.0208999999999999</Data></Cell>
    <Cell><Data ss:Type="String">no</Data></Cell>
    <Cell ss:Index="13" ss:StyleID="s17"/>
   </Row>
   <Row>
    <Cell><Data ss:Type="Number">42774</Data></Cell>
    <Cell><Data ss:Type="Number">14</Data></Cell>
    <Cell><Data ss:Type="String">scaffold100050|size2499</Data></Cell>
    <Cell><Data ss:Type="Number">-1.0642</Data></Cell>
    <Cell><Data ss:Type="String">no</Data></Cell>
    <Cell ss:Index="13" ss:StyleID="s17"/>
   </Row>
   <Row>
    <Cell><Data ss:Type="Number">72444</Data></Cell>
    <Cell><Data ss:Type="Number">15</Data></Cell>
    <Cell><Data ss:Type="String">scaffold100057|size4271</Data></Cell>
    <Cell><Data ss:Type="Number">-1.0341</Data></Cell>
    <Cell><Data ss:Type="String">no</Data></Cell>
    <Cell><Data ss:Type="Number">0.17460000000000001</Data></Cell>
    <Cell><Data ss:Type="Number">8.2000000000000006E-8</Data></Cell>
    <Cell><Data ss:Type="Number">39.666666667000001</Data></Cell>
    <Cell ss:Index="13" ss:StyleID="s17"/>
   </Row>
   <Row>
    <Cell><Data ss:Type="Number">992033</Data></Cell>
    <Cell><Data ss:Type="Number">16</Data></Cell>
    <Cell><Data ss:Type="String">scaffold100057|size4271</Data></Cell>
    <Cell><Data ss:Type="Number">-1.0165</Data></Cell>
    <Cell><Data ss:Type="String">no</Data></Cell>
    <Cell ss:Index="13" ss:StyleID="s17"/>
   </Row>
   <Row>
    <Cell><Data ss:Type="Number">3433341</Data></Cell>
    <Cell><Data ss:Type="Number">17</Data></Cell>
    <Cell><Data ss:Type="String">scaffold100057|size4271</Data></Cell>
    <Cell><Data ss:Type="Number">-1.0353000000000001</Data></Cell>
    <Cell><Data ss:Type="String">no</Data></Cell>
    <Cell ss:Index="13" ss:StyleID="s17"/>
   </Row>
   <Row>
    <Cell><Data ss:Type="Number">72439</Data></Cell>
    <Cell><Data ss:Type="Number">18</Data></Cell>
    <Cell><Data ss:Type="String">scaffold100057|size4271</Data></Cell>
    <Cell><Data ss:Type="Number">-0.99629000000000001</Data></Cell>
    <Cell><Data ss:Type="String">no</Data></Cell>
    <Cell ss:Index="13" ss:StyleID="s17"/>
   </Row>
   <Row>
    <Cell><Data ss:Type="Number">1036383</Data></Cell>
    <Cell><Data ss:Type="Number">19</Data></Cell>
    <Cell><Data ss:Type="String">scaffold100057|size4271</Data></Cell>
    <Cell><Data ss:Type="Number">-0.94647999999999999</Data></Cell>
    <Cell><Data ss:Type="String">no</Data></Cell>
    <Cell ss:Index="13" ss:StyleID="s17"/>
   </Row>
   <Row>
    <Cell><Data ss:Type="Number">72447</Data></Cell>
    <Cell><Data ss:Type="Number">20</Data></Cell>
    <Cell><Data ss:Type="String">scaffold100057|size4271</Data></Cell>
    <Cell><Data ss:Type="Number">-0.96487000000000001</Data></Cell>
    <Cell><Data ss:Type="String">no</Data></Cell>
    <Cell ss:Index="13" ss:StyleID="s17"/>
   </Row>
   <Row>
    <Cell><Data ss:Type="Number">3018258</Data></Cell>
    <Cell><Data ss:Type="Number">21</Data></Cell>
    <Cell><Data ss:Type="String">scaffold100057|size4271</Data></Cell>
    <Cell><Data ss:Type="Number">-0.98799999999999999</Data></Cell>
    <Cell><Data ss:Type="String">no</Data></Cell>
    <Cell ss:Index="13" ss:StyleID="s17"/>
   </Row>
   <Row>
    <Cell><Data ss:Type="Number">1146688</Data></Cell>
    <Cell><Data ss:Type="Number">22</Data></Cell>
    <Cell><Data ss:Type="String">scaffold100057|size4271</Data></Cell>
    <Cell><Data ss:Type="Number">-1.0015000000000001</Data></Cell>
    <Cell><Data ss:Type="String">no</Data></Cell>
    <Cell ss:Index="13" ss:StyleID="s17"/>
   </Row>
   <Row>
    <Cell><Data ss:Type="Number">552722</Data></Cell>
    <Cell><Data ss:Type="Number">23</Data></Cell>
    <Cell><Data ss:Type="String">scaffold100057|size4271</Data></Cell>
    <Cell><Data ss:Type="Number">-1.0329999999999999</Data></Cell>
    <Cell><Data ss:Type="String">no</Data></Cell>
    <Cell ss:Index="13" ss:StyleID="s17"/>
   </Row>
   <Row>
    <Cell><Data ss:Type="Number">2379607</Data></Cell>
    <Cell><Data ss:Type="Number">24</Data></Cell>
    <Cell><Data ss:Type="String">scaffold100057|size4271</Data></Cell>
    <Cell><Data ss:Type="Number">-1.0341</Data></Cell>
    <Cell><Data ss:Type="String">no</Data></Cell>
    <Cell ss:Index="13" ss:StyleID="s17"/>
   </Row>
   <Row>
    <Cell><Data ss:Type="Number">72469</Data></Cell>
    <Cell><Data ss:Type="Number">25</Data></Cell>
    <Cell><Data ss:Type="String">scaffold100057|size4271</Data></Cell>
    <Cell><Data ss:Type="Number">-1.0431999999999999</Data></Cell>
    <Cell><Data ss:Type="String">no</Data></Cell>
    <Cell ss:Index="13" ss:StyleID="s17"/>
   </Row>
   <Row>
    <Cell><Data ss:Type="Number">72458</Data></Cell>
    <Cell><Data ss:Type="Number">26</Data></Cell>
    <Cell><Data ss:Type="String">scaffold100057|size4271</Data></Cell>
    <Cell><Data ss:Type="Number">-1.0208999999999999</Data></Cell>
    <Cell><Data ss:Type="String">no</Data></Cell>
    <Cell ss:Index="13" ss:StyleID="s17"/>
   </Row>
   <Row>
    <Cell><Data ss:Type="Number">8909</Data></Cell>
    <Cell><Data ss:Type="Number">27</Data></Cell>
    <Cell><Data ss:Type="String">scaffold10005|size29918</Data></Cell>
    <Cell><Data ss:Type="Number">-1.0652999999999999</Data></Cell>
    <Cell><Data ss:Type="String">no</Data></Cell>
    <Cell ss:Index="13" ss:StyleID="s17"/>
   </Row>
   <Row>
    <Cell><Data ss:Type="Number">48812</Data></Cell>
    <Cell><Data ss:Type="Number">28</Data></Cell>
    <Cell><Data ss:Type="String">scaffold100065|size2499</Data></Cell>
    <Cell><Data ss:Type="Number">-1.1036999999999999</Data></Cell>
    <Cell><Data ss:Type="String">no</Data></Cell>
    <Cell ss:Index="13" ss:StyleID="s17"/>
   </Row>
   <Row>
    <Cell><Data ss:Type="Number">442710</Data></Cell>
    <Cell><Data ss:Type="Number">29</Data></Cell>
    <Cell><Data ss:Type="String">scaffold100065|size2499</Data></Cell>
    <Cell><Data ss:Type="Number">-1.0478000000000001</Data></Cell>
    <Cell><Data ss:Type="String">no</Data></Cell>
    <Cell ss:Index="13" ss:StyleID="s17"/>
   </Row>
   <Row>
    <Cell><Data ss:Type="Number">3433346</Data></Cell>
    <Cell><Data ss:Type="Number">30</Data></Cell>
    <Cell><Data ss:Type="String">scaffold100065|size2499</Data></Cell>
    <Cell><Data ss:Type="Number">-0.96387999999999996</Data></Cell>
    <Cell><Data ss:Type="String">no</Data></Cell>
    <Cell ss:Index="13" ss:StyleID="s17"/>
   </Row>
   <Row>
    <Cell><Data ss:Type="Number">1958781</Data></Cell>
    <Cell><Data ss:Type="Number">31</Data></Cell>
    <Cell><Data ss:Type="String">scaffold100065|size2499</Data></Cell>
    <Cell><Data ss:Type="Number">-1.022</Data></Cell>
    <Cell><Data ss:Type="String">no</Data></Cell>
    <Cell ss:Index="13" ss:StyleID="s17"/>
   </Row>
   <Row>
    <Cell><Data ss:Type="Number">13276</Data></Cell>
    <Cell><Data ss:Type="Number">32</Data></Cell>
    <Cell><Data ss:Type="String">scaffold100065|size2499</Data></Cell>
    <Cell><Data ss:Type="Number">-1.022</Data></Cell>
    <Cell><Data ss:Type="String">no</Data></Cell>
    <Cell ss:Index="13" ss:StyleID="s17"/>
   </Row>
   <Row>
    <Cell><Data ss:Type="Number">1517638</Data></Cell>
    <Cell><Data ss:Type="Number">33</Data></Cell>
    <Cell><Data ss:Type="String">scaffold100075|size2498</Data></Cell>
    <Cell><Data ss:Type="Number">-1.0536000000000001</Data></Cell>
    <Cell><Data ss:Type="String">no</Data></Cell>
    <Cell ss:Index="13" ss:StyleID="s17"/>
   </Row>
   <Row>
    <Cell><Data ss:Type="Number">3243083</Data></Cell>
    <Cell><Data ss:Type="Number">34</Data></Cell>
    <Cell><Data ss:Type="String">scaffold100075|size2498</Data></Cell>
    <Cell><Data ss:Type="Number">-1.0154000000000001</Data></Cell>
    <Cell><Data ss:Type="String">no</Data></Cell>
    <Cell ss:Index="13" ss:StyleID="s17"/>
   </Row>
   <Row>
    <Cell><Data ss:Type="Number">3243086</Data></Cell>
    <Cell><Data ss:Type="Number">35</Data></Cell>
    <Cell><Data ss:Type="String">scaffold100075|size2498</Data></Cell>
    <Cell><Data ss:Type="Number">-1.0046999999999999</Data></Cell>
    <Cell><Data ss:Type="String">no</Data></Cell>
    <Cell ss:Index="13" ss:StyleID="s17"/>
   </Row>
   <Row>
    <Cell><Data ss:Type="Number">1</Data></Cell>
    <Cell><Data ss:Type="Number">36</Data></Cell>
    <Cell><Data ss:Type="String">scaffold100075|size2498</Data></Cell>
    <Cell><Data ss:Type="Number">-0.98697000000000001</Data></Cell>
    <Cell><Data ss:Type="String">no</Data></Cell>
    <Cell ss:StyleID="s19"/>
    <Cell ss:StyleID="s19"/>
    <Cell ss:Index="13" ss:StyleID="s17"/>
   </Row>
   <Row>
    <Cell><Data ss:Type="Number">72492</Data></Cell>
    <Cell><Data ss:Type="Number">37</Data></Cell>
    <Cell><Data ss:Type="String">scaffold100078|size2498</Data></Cell>
    <Cell><Data ss:Type="Number">-1.0275000000000001</Data></Cell>
    <Cell><Data ss:Type="String">no</Data></Cell>
    <Cell ss:Index="13" ss:StyleID="s17"/>
   </Row>
   <Row>
    <Cell><Data ss:Type="Number">72497</Data></Cell>
    <Cell><Data ss:Type="Number">38</Data></Cell>
    <Cell><Data ss:Type="String">scaffold100078|size2498</Data></Cell>
    <Cell><Data ss:Type="Number">-1.0251999999999999</Data></Cell>
    <Cell><Data ss:Type="String">no</Data></Cell>
    <Cell ss:Index="13" ss:StyleID="s17"/>
   </Row>
   <Row>
    <Cell><Data ss:Type="Number">481220</Data></Cell>
    <Cell><Data ss:Type="Number">39</Data></Cell>
    <Cell><Data ss:Type="String">scaffold100078|size2498</Data></Cell>
    <Cell><Data ss:Type="Number">-1.0275000000000001</Data></Cell>
    <Cell><Data ss:Type="String">no</Data></Cell>
    <Cell ss:StyleID="s19"/>
    <Cell ss:StyleID="s19"/>
    <Cell ss:StyleID="s19"/>
    <Cell ss:Index="13" ss:StyleID="s17"/>
   </Row>
   <Row>
    <Cell><Data ss:Type="Number">552758</Data></Cell>
    <Cell><Data ss:Type="Number">40</Data></Cell>
    <Cell><Data ss:Type="String">scaffold100078|size2498</Data></Cell>
    <Cell><Data ss:Type="Number">-0.95511000000000001</Data></Cell>
    <Cell><Data ss:Type="String">no</Data></Cell>
    <Cell ss:Index="13" ss:StyleID="s17"/>
   </Row>
   <Row>
    <Cell><Data ss:Type="Number">933490</Data></Cell>
    <Cell><Data ss:Type="Number">41</Data></Cell>
    <Cell><Data ss:Type="String">scaffold100078|size2498</Data></Cell>
    <Cell><Data ss:Type="Number">-0.87851999999999997</Data></Cell>
    <Cell><Data ss:Type="String">no</Data></Cell>
    <Cell ss:Index="13" ss:StyleID="s17"/>
   </Row>
   <Row>
    <Cell><Data ss:Type="Number">72500</Data></Cell>
    <Cell><Data ss:Type="Number">42</Data></Cell>
    <Cell><Data ss:Type="String">scaffold100078|size2498</Data></Cell>
    <Cell><Data ss:Type="Number">-0.86109999999999998</Data></Cell>
    <Cell><Data ss:Type="String">no</Data></Cell>
    <Cell ss:Index="13" ss:StyleID="s17"/>
   </Row>
   <Row>
    <Cell><Data ss:Type="Number">72501</Data></Cell>
    <Cell><Data ss:Type="Number">43</Data></Cell>
    <Cell><Data ss:Type="String">scaffold100078|size2498</Data></Cell>
    <Cell><Data ss:Type="Number">-0.84104000000000001</Data></Cell>
    <Cell><Data ss:Type="String">no</Data></Cell>
    <Cell ss:Index="13" ss:StyleID="s17"/>
   </Row>
   <Row>
    <Cell><Data ss:Type="Number">481223</Data></Cell>
    <Cell><Data ss:Type="Number">44</Data></Cell>
    <Cell><Data ss:Type="String">scaffold100078|size2498</Data></Cell>
    <Cell><Data ss:Type="Number">-0.93705000000000005</Data></Cell>
    <Cell><Data ss:Type="String">no</Data></Cell>
    <Cell ss:Index="13" ss:StyleID="s17"/>
   </Row>
   <Row>
    <Cell><Data ss:Type="Number">72524</Data></Cell>
    <Cell><Data ss:Type="Number">45</Data></Cell>
    <Cell><Data ss:Type="String">scaffold100080|size2498</Data></Cell>
    <Cell><Data ss:Type="Number">-1.0111000000000001</Data></Cell>
    <Cell><Data ss:Type="String">no</Data></Cell>
    <Cell ss:Index="13" ss:StyleID="s17"/>
   </Row>
   <Row>
    <Cell><Data ss:Type="Number">1697044</Data></Cell>
    <Cell><Data ss:Type="Number">46</Data></Cell>
    <Cell><Data ss:Type="String">scaffold100080|size2498</Data></Cell>
    <Cell><Data ss:Type="Number">-1.0307999999999999</Data></Cell>
    <Cell><Data ss:Type="String">no</Data></Cell>
    <Cell ss:Index="13" ss:StyleID="s17"/>
   </Row>
   <Row>
    <Cell><Data ss:Type="Number">3433349</Data></Cell>
    <Cell><Data ss:Type="Number">47</Data></Cell>
    <Cell><Data ss:Type="String">scaffold100080|size2498</Data></Cell>
    <Cell><Data ss:Type="Number">-1.0264</Data></Cell>
    <Cell><Data ss:Type="String">no</Data></Cell>
    <Cell ss:Index="13" ss:StyleID="s17"/>
   </Row>
   <Row>
    <Cell><Data ss:Type="Number">72532</Data></Cell>
    <Cell><Data ss:Type="Number">48</Data></Cell>
    <Cell><Data ss:Type="String">scaffold100080|size2498</Data></Cell>
    <Cell><Data ss:Type="Number">-1.0606</Data></Cell>
    <Cell><Data ss:Type="String">no</Data></Cell>
    <Cell ss:Index="13" ss:StyleID="s17"/>
   </Row>
   <Row>
    <Cell><Data ss:Type="Number">1289954</Data></Cell>
    <Cell><Data ss:Type="Number">49</Data></Cell>
    <Cell><Data ss:Type="String">scaffold100082|size2498</Data></Cell>
    <Cell><Data ss:Type="Number">-1.0275000000000001</Data></Cell>
    <Cell><Data ss:Type="String">no</Data></Cell>
   </Row>
   <Row>
    <Cell><Data ss:Type="Number">2292335</Data></Cell>
    <Cell><Data ss:Type="Number">50</Data></Cell>
    <Cell><Data ss:Type="String">scaffold100082|size2498</Data></Cell>
    <Cell><Data ss:Type="Number">-1.0046999999999999</Data></Cell>
    <Cell><Data ss:Type="String">no</Data></Cell>
   </Row>
   <Row>
    <Cell><Data ss:Type="Number">1289958</Data></Cell>
    <Cell><Data ss:Type="Number">51</Data></Cell>
    <Cell><Data ss:Type="String">scaffold100082|size2498</Data></Cell>
    <Cell><Data ss:Type="Number">-0.99838000000000005</Data></Cell>
    <Cell><Data ss:Type="String">no</Data></Cell>
   </Row>
   <Row>
    <Cell><Data ss:Type="Number">3243100</Data></Cell>
    <Cell><Data ss:Type="Number">52</Data></Cell>
    <Cell><Data ss:Type="String">scaffold100084|size2498</Data></Cell>
    <Cell><Data ss:Type="Number">-1.0408999999999999</Data></Cell>
    <Cell><Data ss:Type="String">no</Data></Cell>
   </Row>
   <Row>
    <Cell><Data ss:Type="Number">3375062</Data></Cell>
    <Cell><Data ss:Type="Number">53</Data></Cell>
    <Cell><Data ss:Type="String">scaffold100084|size2498</Data></Cell>
    <Cell><Data ss:Type="Number">-0.98085</Data></Cell>
    <Cell><Data ss:Type="String">no</Data></Cell>
   </Row>
   <Row>
    <Cell><Data ss:Type="Number">72554</Data></Cell>
    <Cell><Data ss:Type="Number">54</Data></Cell>
    <Cell><Data ss:Type="String">scaffold100095|size2497</Data></Cell>
    <Cell><Data ss:Type="Number">-1.0046999999999999</Data></Cell>
    <Cell><Data ss:Type="String">no</Data></Cell>
    <Cell><Data ss:Type="Number">0.64640119299999999</Data></Cell>
    <Cell><Data ss:Type="Number">0</Data></Cell>
    <Cell><Data ss:Type="Number">77.461538461999993</Data></Cell>
   </Row>
   <Row>
    <Cell><Data ss:Type="Number">3243106</Data></Cell>
    <Cell><Data ss:Type="Number">55</Data></Cell>
    <Cell><Data ss:Type="String">scaffold100095|size2497</Data></Cell>
    <Cell><Data ss:Type="Number">-1.0111000000000001</Data></Cell>
    <Cell><Data ss:Type="String">no</Data></Cell>
   </Row>
   <Row>
    <Cell><Data ss:Type="Number">72555</Data></Cell>
    <Cell><Data ss:Type="Number">56</Data></Cell>
    <Cell><Data ss:Type="String">scaffold100095|size2497</Data></Cell>
    <Cell><Data ss:Type="Number">-1.0738000000000001</Data></Cell>
    <Cell><Data ss:Type="String">no</Data></Cell>
   </Row>
   <Row>
    <Cell><Data ss:Type="Number">72556</Data></Cell>
    <Cell><Data ss:Type="Number">57</Data></Cell>
    <Cell><Data ss:Type="String">scaffold100095|size2497</Data></Cell>
    <Cell><Data ss:Type="Number">-1.0186999999999999</Data></Cell>
    <Cell><Data ss:Type="String">no</Data></Cell>
   </Row>
   <Row>
    <Cell><Data ss:Type="Number">552772</Data></Cell>
    <Cell><Data ss:Type="Number">58</Data></Cell>
    <Cell><Data ss:Type="String">scaffold100095|size2497</Data></Cell>
    <Cell><Data ss:Type="Number">-1.0015000000000001</Data></Cell>
    <Cell><Data ss:Type="String">no</Data></Cell>
    <Cell><Data ss:Type="Number">0.43956044</Data></Cell>
    <Cell><Data ss:Type="Number">3.7172999999999998E-5</Data></Cell>
    <Cell><Data ss:Type="Number">31.571428570999998</Data></Cell>
   </Row>
   <Row>
    <Cell><Data ss:Type="Number">748928</Data></Cell>
    <Cell><Data ss:Type="Number">59</Data></Cell>
    <Cell><Data ss:Type="String">scaffold100095|size2497</Data></Cell>
    <Cell><Data ss:Type="Number">-1.022</Data></Cell>
    <Cell><Data ss:Type="String">no</Data></Cell>
   </Row>
   <Row>
    <Cell><Data ss:Type="Number">1718973</Data></Cell>
    <Cell><Data ss:Type="Number">60</Data></Cell>
    <Cell><Data ss:Type="String">scaffold100095|size2497</Data></Cell>
    <Cell><Data ss:Type="Number">-1.0241</Data></Cell>
    <Cell><Data ss:Type="String">no</Data></Cell>
   </Row>
   <Row>
    <Cell><Data ss:Type="Number">481234</Data></Cell>
    <Cell><Data ss:Type="Number">61</Data></Cell>
    <Cell><Data ss:Type="String">scaffold100095|size2497</Data></Cell>
    <Cell><Data ss:Type="Number">-0.98594999999999999</Data></Cell>
    <Cell><Data ss:Type="String">no</Data></Cell>
   </Row>
   <Row>
    <Cell><Data ss:Type="Number">1146746</Data></Cell>
    <Cell><Data ss:Type="Number">62</Data></Cell>
    <Cell><Data ss:Type="String">scaffold100095|size2497</Data></Cell>
    <Cell><Data ss:Type="Number">-0.95899000000000001</Data></Cell>
    <Cell><Data ss:Type="String">no</Data></Cell>
   </Row>
   <Row>
    <Cell><Data ss:Type="Number">2418167</Data></Cell>
    <Cell><Data ss:Type="Number">63</Data></Cell>
    <Cell><Data ss:Type="String">scaffold100095|size2497</Data></Cell>
    <Cell><Data ss:Type="Number">-0.96584999999999999</Data></Cell>
    <Cell><Data ss:Type="String">no</Data></Cell>
   </Row>
   <Row>
    <Cell><Data ss:Type="Number">821893</Data></Cell>
    <Cell><Data ss:Type="Number">64</Data></Cell>
    <Cell><Data ss:Type="String">scaffold100095|size2497</Data></Cell>
    <Cell><Data ss:Type="Number">-0.92045999999999994</Data></Cell>
    <Cell><Data ss:Type="String">no</Data></Cell>
   </Row>
   <Row>
    <Cell><Data ss:Type="Number">72558</Data></Cell>
    <Cell><Data ss:Type="Number">65</Data></Cell>
    <Cell><Data ss:Type="String">scaffold100095|size2497</Data></Cell>
    <Cell><Data ss:Type="Number">-1.0122</Data></Cell>
    <Cell><Data ss:Type="String">no</Data></Cell>
   </Row>
   <Row>
    <Cell><Data ss:Type="Number">748930</Data></Cell>
    <Cell><Data ss:Type="Number">66</Data></Cell>
    <Cell><Data ss:Type="String">scaffold100095|size2497</Data></Cell>
    <Cell><Data ss:Type="Number">-0.85704000000000002</Data></Cell>
    <Cell><Data ss:Type="String">no</Data></Cell>
   </Row>
   <Row>
    <Cell><Data ss:Type="Number">72574</Data></Cell>
    <Cell><Data ss:Type="Number">67</Data></Cell>
    <Cell><Data ss:Type="String">scaffold1000|size41533</Data></Cell>
    <Cell><Data ss:Type="Number">0.88105</Data></Cell>
    <Cell><Data ss:Type="String">no</Data></Cell>
   </Row>
   <Row>
    <Cell><Data ss:Type="Number">72577</Data></Cell>
    <Cell><Data ss:Type="Number">68</Data></Cell>
    <Cell><Data ss:Type="String">scaffold1000|size41533</Data></Cell>
    <Cell><Data ss:Type="Number">-0.52759999999999996</Data></Cell>
    <Cell><Data ss:Type="String">no</Data></Cell>
   </Row>
   <Row>
    <Cell><Data ss:Type="Number">442721</Data></Cell>
    <Cell><Data ss:Type="Number">69</Data></Cell>
    <Cell><Data ss:Type="String">scaffold1000|size41533</Data></Cell>
    <Cell><Data ss:Type="Number">-1.0488999999999999</Data></Cell>
    <Cell><Data ss:Type="String">no</Data></Cell>
   </Row>
   <Row>
    <Cell><Data ss:Type="Number">4271732</Data></Cell>
    <Cell><Data ss:Type="Number">70</Data></Cell>
    <Cell><Data ss:Type="String">scaffold1000|size41533</Data></Cell>
    <Cell><Data ss:Type="Number">-0.97882999999999998</Data></Cell>
    <Cell><Data ss:Type="String">no</Data></Cell>
   </Row>
   <Row>
    <Cell><Data ss:Type="Number">72570</Data></Cell>
    <Cell><Data ss:Type="Number">71</Data></Cell>
    <Cell><Data ss:Type="String">scaffold1000|size41533</Data></Cell>
    <Cell><Data ss:Type="Number">-0.97882999999999998</Data></Cell>
    <Cell><Data ss:Type="String">no</Data></Cell>
   </Row>
   <Row>
    <Cell><Data ss:Type="Number">3308188</Data></Cell>
    <Cell><Data ss:Type="Number">72</Data></Cell>
    <Cell><Data ss:Type="String">scaffold1000|size41533</Data></Cell>
    <Cell><Data ss:Type="Number">-0.95511000000000001</Data></Cell>
    <Cell><Data ss:Type="String">no</Data></Cell>
   </Row>
   <Row>
    <Cell><Data ss:Type="Number">72576</Data></Cell>
    <Cell><Data ss:Type="Number">73</Data></Cell>
    <Cell><Data ss:Type="String">scaffold1000|size41533</Data></Cell>
    <Cell><Data ss:Type="Number">-1.022</Data></Cell>
    <Cell><Data ss:Type="String">no</Data></Cell>
   </Row>
   <Row>
    <Cell><Data ss:Type="Number">3433354</Data></Cell>
    <Cell><Data ss:Type="Number">74</Data></Cell>
    <Cell><Data ss:Type="String">scaffold1000|size41533</Data></Cell>
    <Cell><Data ss:Type="Number">-0.97782000000000002</Data></Cell>
    <Cell><Data ss:Type="String">no</Data></Cell>
   </Row>
   <Row>
    <Cell><Data ss:Type="Number">48814</Data></Cell>
    <Cell><Data ss:Type="Number">75</Data></Cell>
    <Cell><Data ss:Type="String">scaffold1000|size41533</Data></Cell>
    <Cell><Data ss:Type="Number">-1.0046999999999999</Data></Cell>
    <Cell><Data ss:Type="String">no</Data></Cell>
    <Cell ss:StyleID="s19"/>
    <Cell ss:StyleID="s19"/>
    <Cell ss:StyleID="s19"/>
   </Row>
   <Row>
    <Cell><Data ss:Type="Number">72594</Data></Cell>
    <Cell><Data ss:Type="Number">76</Data></Cell>
    <Cell><Data ss:Type="String">scaffold1000|size41533</Data></Cell>
    <Cell><Data ss:Type="Number">-1.0364</Data></Cell>
    <Cell><Data ss:Type="String">no</Data></Cell>
   </Row>
   <Row>
    <Cell><Data ss:Type="Number">481243</Data></Cell>
    <Cell><Data ss:Type="Number">77</Data></Cell>
    <Cell><Data ss:Type="String">scaffold1000|size41533</Data></Cell>
    <Cell><Data ss:Type="Number">-0.98902999999999996</Data></Cell>
    <Cell><Data ss:Type="String">no</Data></Cell>
   </Row>
   <Row>
    <Cell><Data ss:Type="Number">3495872</Data></Cell>
    <Cell><Data ss:Type="Number">78</Data></Cell>
    <Cell><Data ss:Type="String">scaffold1000|size41533</Data></Cell>
    <Cell><Data ss:Type="Number">-1.0443</Data></Cell>
    <Cell><Data ss:Type="String">no</Data></Cell>
   </Row>
   <Row>
    <Cell><Data ss:Type="Number">1673479</Data></Cell>
    <Cell><Data ss:Type="Number">79</Data></Cell>
    <Cell><Data ss:Type="String">scaffold1000|size41533</Data></Cell>
    <Cell><Data ss:Type="Number">-1.0111000000000001</Data></Cell>
    <Cell><Data ss:Type="String">no</Data></Cell>
   </Row>
   <Row>
    <Cell><Data ss:Type="Number">748938</Data></Cell>
    <Cell><Data ss:Type="Number">80</Data></Cell>
    <Cell><Data ss:Type="String">scaffold1000|size41533</Data></Cell>
    <Cell><Data ss:Type="Number">-0.96782999999999997</Data></Cell>
    <Cell><Data ss:Type="String">no</Data></Cell>
   </Row>
   <Row>
    <Cell><Data ss:Type="Number">72609</Data></Cell>
    <Cell><Data ss:Type="Number">81</Data></Cell>
    <Cell><Data ss:Type="String">scaffold1000|size41533</Data></Cell>
    <Cell><Data ss:Type="Number">-0.98594999999999999</Data></Cell>
    <Cell><Data ss:Type="String">no</Data></Cell>
   </Row>
   <Row>
    <Cell><Data ss:Type="Number">72610</Data></Cell>
    <Cell><Data ss:Type="Number">82</Data></Cell>
    <Cell><Data ss:Type="String">scaffold1000|size41533</Data></Cell>
    <Cell><Data ss:Type="Number">-1.0701000000000001</Data></Cell>
    <Cell><Data ss:Type="String">no</Data></Cell>
   </Row>
   <Row>
    <Cell><Data ss:Type="Number">4097126</Data></Cell>
    <Cell><Data ss:Type="Number">83</Data></Cell>
    <Cell><Data ss:Type="String">scaffold1000|size41533</Data></Cell>
    <Cell><Data ss:Type="Number">-0.94457999999999998</Data></Cell>
    <Cell><Data ss:Type="String">no</Data></Cell>
   </Row>
   <Row>
    <Cell><Data ss:Type="Number">72612</Data></Cell>
    <Cell><Data ss:Type="Number">84</Data></Cell>
    <Cell><Data ss:Type="String">scaffold1000|size41533</Data></Cell>
    <Cell><Data ss:Type="Number">-0.92961000000000005</Data></Cell>
    <Cell><Data ss:Type="String">no</Data></Cell>
   </Row>
   <Row>
    <Cell><Data ss:Type="Number">19993</Data></Cell>
    <Cell><Data ss:Type="Number">85</Data></Cell>
    <Cell><Data ss:Type="String">scaffold1000|size41533</Data></Cell>
    <Cell><Data ss:Type="Number">-0.96980999999999995</Data></Cell>
    <Cell><Data ss:Type="String">no</Data></Cell>
   </Row>
   <Row>
    <Cell><Data ss:Type="Number">442719</Data></Cell>
    <Cell><Data ss:Type="Number">86</Data></Cell>
    <Cell><Data ss:Type="String">scaffold1000|size41533</Data></Cell>
    <Cell><Data ss:Type="Number">-1.0208999999999999</Data></Cell>
    <Cell><Data ss:Type="String">no</Data></Cell>
    <Cell><Data ss:Type="Number">0.77417361799999995</Data></Cell>
    <Cell><Data ss:Type="Number">5.471956E-3</Data></Cell>
    <Cell><Data ss:Type="Number">4.9295775E-2</Data></Cell>
   </Row>
   <Row>
    <Cell><Data ss:Type="Number">57112</Data></Cell>
    <Cell><Data ss:Type="Number">87</Data></Cell>
    <Cell><Data ss:Type="String">scaffold1000|size41533</Data></Cell>
    <Cell><Data ss:Type="Number">-0.95801999999999998</Data></Cell>
    <Cell><Data ss:Type="String">yes</Data></Cell>
   </Row>
   <Row>
    <Cell><Data ss:Type="Number">48813</Data></Cell>
    <Cell><Data ss:Type="Number">88</Data></Cell>
    <Cell><Data ss:Type="String">scaffold1000|size41533</Data></Cell>
    <Cell><Data ss:Type="Number">-1.0677000000000001</Data></Cell>
    <Cell><Data ss:Type="String">no</Data></Cell>
   </Row>
   <Row>
    <Cell><Data ss:Type="Number">481236</Data></Cell>
    <Cell><Data ss:Type="Number">89</Data></Cell>
    <Cell><Data ss:Type="String">scaffold1000|size41533</Data></Cell>
    <Cell><Data ss:Type="Number">-1.0618000000000001</Data></Cell>
    <Cell><Data ss:Type="String">no</Data></Cell>
   </Row>
   <Row>
    <Cell><Data ss:Type="Number">1383613</Data></Cell>
    <Cell><Data ss:Type="Number">90</Data></Cell>
    <Cell><Data ss:Type="String">scaffold1000|size41533</Data></Cell>
    <Cell><Data ss:Type="Number">-0.91864999999999997</Data></Cell>
    <Cell><Data ss:Type="String">no</Data></Cell>
   </Row>
   <Row>
    <Cell><Data ss:Type="Number">552777</Data></Cell>
    <Cell><Data ss:Type="Number">91</Data></Cell>
    <Cell><Data ss:Type="String">scaffold1000|size41533</Data></Cell>
    <Cell><Data ss:Type="Number">-0.94933999999999996</Data></Cell>
    <Cell><Data ss:Type="String">no</Data></Cell>
   </Row>
   <Row>
    <Cell><Data ss:Type="Number">552788</Data></Cell>
    <Cell><Data ss:Type="Number">92</Data></Cell>
    <Cell><Data ss:Type="String">scaffold1000|size41533</Data></Cell>
    <Cell><Data ss:Type="Number">-1.0251999999999999</Data></Cell>
    <Cell><Data ss:Type="String">no</Data></Cell>
   </Row>
   <Row>
    <Cell><Data ss:Type="Number">481239</Data></Cell>
    <Cell><Data ss:Type="Number">93</Data></Cell>
    <Cell><Data ss:Type="String">scaffold1000|size41533</Data></Cell>
    <Cell><Data ss:Type="Number">-1.0860000000000001</Data></Cell>
    <Cell><Data ss:Type="String">no</Data></Cell>
   </Row>
   <Row>
    <Cell><Data ss:Type="Number">1628628</Data></Cell>
    <Cell><Data ss:Type="Number">94</Data></Cell>
    <Cell><Data ss:Type="String">scaffold1000|size41533</Data></Cell>
    <Cell><Data ss:Type="Number">-0.99419999999999997</Data></Cell>
    <Cell><Data ss:Type="String">no</Data></Cell>
   </Row>
   <Row>
    <Cell><Data ss:Type="Number">933503</Data></Cell>
    <Cell><Data ss:Type="Number">95</Data></Cell>
    <Cell><Data ss:Type="String">scaffold1000|size41533</Data></Cell>
    <Cell><Data ss:Type="Number">-1.0286</Data></Cell>
    <Cell><Data ss:Type="String">no</Data></Cell>
   </Row>
   <Row>
    <Cell><Data ss:Type="Number">3018267</Data></Cell>
    <Cell><Data ss:Type="Number">96</Data></Cell>
    <Cell><Data ss:Type="String">scaffold1000|size41533</Data></Cell>
    <Cell><Data ss:Type="Number">-1.0089999999999999</Data></Cell>
    <Cell><Data ss:Type="String">no</Data></Cell>
   </Row>
   <Row>
    <Cell><Data ss:Type="Number">3881660</Data></Cell>
    <Cell><Data ss:Type="Number">97</Data></Cell>
    <Cell><Data ss:Type="String">scaffold1000|size41533</Data></Cell>
    <Cell><Data ss:Type="Number">-1.0186999999999999</Data></Cell>
    <Cell><Data ss:Type="String">no</Data></Cell>
   </Row>
   <Row>
    <Cell><Data ss:Type="Number">19995</Data></Cell>
    <Cell><Data ss:Type="Number">98</Data></Cell>
    <Cell><Data ss:Type="String">scaffold1000|size41533</Data></Cell>
    <Cell><Data ss:Type="Number">0.79771999999999998</Data></Cell>
    <Cell><Data ss:Type="String">no</Data></Cell>
   </Row>
   <Row>
    <Cell><Data ss:Type="Number">2</Data></Cell>
    <Cell><Data ss:Type="Number">99</Data></Cell>
    <Cell><Data ss:Type="String">scaffold10010|size15271</Data></Cell>
    <Cell><Data ss:Type="Number">-1.0004999999999999</Data></Cell>
    <Cell><Data ss:Type="String">no</Data></Cell>
   </Row>
   <Row>
    <Cell><Data ss:Type="Number">821915</Data></Cell>
    <Cell><Data ss:Type="Number">100</Data></Cell>
    <Cell><Data ss:Type="String">scaffold10010|size15271</Data></Cell>
    <Cell><Data ss:Type="Number">-1.022</Data></Cell>
    <Cell><Data ss:Type="String">no</Data></Cell>
   </Row>
   <Row>
    <Cell><Data ss:Type="Number">72623</Data></Cell>
    <Cell><Data ss:Type="Number">101</Data></Cell>
    <Cell><Data ss:Type="String">scaffold10010|size15271</Data></Cell>
    <Cell><Data ss:Type="Number">-0.98289000000000004</Data></Cell>
    <Cell><Data ss:Type="String">no</Data></Cell>
    <Cell><Data ss:Type="Number">-4.7001668000000003E-2</Data></Cell>
    <Cell><Data ss:Type="Number">0.68730533699999996</Data></Cell>
    <Cell><Data ss:Type="Number">1.851851852</Data></Cell>
   </Row>
   <Row>
    <Cell><Data ss:Type="Number">3243112</Data></Cell>
    <Cell><Data ss:Type="Number">102</Data></Cell>
    <Cell><Data ss:Type="String">scaffold10010|size15271</Data></Cell>
    <Cell><Data ss:Type="Number">-1.0960000000000001</Data></Cell>
    <Cell><Data ss:Type="String">no</Data></Cell>
   </Row>
   <Row>
    <Cell><Data ss:Type="Number">3709173</Data></Cell>
    <Cell><Data ss:Type="Number">103</Data></Cell>
    <Cell><Data ss:Type="String">scaffold10010|size15271</Data></Cell>
    <Cell><Data ss:Type="Number">-1.0079</Data></Cell>
    <Cell><Data ss:Type="String">no</Data></Cell>
   </Row>
   <Row>
    <Cell><Data ss:Type="Number">2678000</Data></Cell>
    <Cell><Data ss:Type="Number">104</Data></Cell>
    <Cell><Data ss:Type="String">scaffold10010|size15271</Data></Cell>
    <Cell><Data ss:Type="Number">-0.95704999999999996</Data></Cell>
    <Cell><Data ss:Type="String">no</Data></Cell>
   </Row>
   <Row>
    <Cell><Data ss:Type="Number">821918</Data></Cell>
    <Cell><Data ss:Type="Number">105</Data></Cell>
    <Cell><Data ss:Type="String">scaffold10010|size15271</Data></Cell>
    <Cell><Data ss:Type="Number">-1.0198</Data></Cell>
    <Cell><Data ss:Type="String">no</Data></Cell>
   </Row>
   <Row>
    <Cell><Data ss:Type="Number">442728</Data></Cell>
    <Cell><Data ss:Type="Number">106</Data></Cell>
    <Cell><Data ss:Type="String">scaffold10010|size15271</Data></Cell>
    <Cell><Data ss:Type="Number">-0.97080999999999995</Data></Cell>
    <Cell><Data ss:Type="String">no</Data></Cell>
   </Row>
   <Row>
    <Cell><Data ss:Type="Number">2678002</Data></Cell>
    <Cell><Data ss:Type="Number">107</Data></Cell>
    <Cell><Data ss:Type="String">scaffold10010|size15271</Data></Cell>
    <Cell><Data ss:Type="Number">-0.97782000000000002</Data></Cell>
    <Cell><Data ss:Type="String">no</Data></Cell>
   </Row>
   <Row>
    <Cell><Data ss:Type="Number">72631</Data></Cell>
    <Cell><Data ss:Type="Number">108</Data></Cell>
    <Cell><Data ss:Type="String">scaffold10010|size15271</Data></Cell>
    <Cell><Data ss:Type="Number">-1.0176000000000001</Data></Cell>
    <Cell><Data ss:Type="String">no</Data></Cell>
   </Row>
   <Row>
    <Cell><Data ss:Type="Number">57113</Data></Cell>
    <Cell><Data ss:Type="Number">109</Data></Cell>
    <Cell><Data ss:Type="String">scaffold100119|size2496</Data></Cell>
    <Cell><Data ss:Type="Number">-0.93054000000000003</Data></Cell>
    <Cell><Data ss:Type="String">no</Data></Cell>
   </Row>
   <Row>
    <Cell><Data ss:Type="Number">481253</Data></Cell>
    <Cell><Data ss:Type="Number">110</Data></Cell>
    <Cell><Data ss:Type="String">scaffold100119|size2496</Data></Cell>
    <Cell><Data ss:Type="Number">-0.50239999999999996</Data></Cell>
    <Cell><Data ss:Type="String">no</Data></Cell>
   </Row>
   <Row>
    <Cell><Data ss:Type="Number">70632</Data></Cell>
    <Cell><Data ss:Type="Number">111</Data></Cell>
    <Cell><Data ss:Type="String">scaffold100119|size2496</Data></Cell>
    <Cell><Data ss:Type="Number">-1.0341</Data></Cell>
    <Cell><Data ss:Type="String">no</Data></Cell>
   </Row>
   <Row>
    <Cell><Data ss:Type="Number">3433365</Data></Cell>
    <Cell><Data ss:Type="Number">112</Data></Cell>
    <Cell><Data ss:Type="String">scaffold100119|size2496</Data></Cell>
    <Cell><Data ss:Type="Number">-0.99943000000000004</Data></Cell>
    <Cell><Data ss:Type="String">no</Data></Cell>
   </Row>
   <Row>
    <Cell><Data ss:Type="Number">1289972</Data></Cell>
    <Cell><Data ss:Type="Number">113</Data></Cell>
    <Cell><Data ss:Type="String">scaffold100119|size2496</Data></Cell>
    <Cell><Data ss:Type="Number">-1.0089999999999999</Data></Cell>
    <Cell><Data ss:Type="String">no</Data></Cell>
   </Row>
   <Row>
    <Cell><Data ss:Type="Number">1289971</Data></Cell>
    <Cell><Data ss:Type="Number">114</Data></Cell>
    <Cell><Data ss:Type="String">scaffold100119|size2496</Data></Cell>
    <Cell><Data ss:Type="Number">-1.0375000000000001</Data></Cell>
    <Cell><Data ss:Type="String">no</Data></Cell>
   </Row>
   <Row>
    <Cell><Data ss:Type="Number">3659110</Data></Cell>
    <Cell><Data ss:Type="Number">115</Data></Cell>
    <Cell><Data ss:Type="String">scaffold100119|size2496</Data></Cell>
    <Cell><Data ss:Type="Number">-1.0297000000000001</Data></Cell>
    <Cell><Data ss:Type="String">no</Data></Cell>
   </Row>
   <Row>
    <Cell><Data ss:Type="Number">4170207</Data></Cell>
    <Cell><Data ss:Type="Number">116</Data></Cell>
    <Cell><Data ss:Type="String">scaffold100119|size2496</Data></Cell>
    <Cell><Data ss:Type="Number">-1.0067999999999999</Data></Cell>
    <Cell><Data ss:Type="String">no</Data></Cell>
   </Row>
   <Row>
    <Cell><Data ss:Type="Number">1146771</Data></Cell>
    <Cell><Data ss:Type="Number">117</Data></Cell>
    <Cell><Data ss:Type="String">scaffold100119|size2496</Data></Cell>
    <Cell><Data ss:Type="Number">-1.0122</Data></Cell>
    <Cell><Data ss:Type="String">no</Data></Cell>
   </Row>
   <Row>
    <Cell><Data ss:Type="Number">3433368</Data></Cell>
    <Cell><Data ss:Type="Number">118</Data></Cell>
    <Cell><Data ss:Type="String">scaffold100119|size2496</Data></Cell>
    <Cell><Data ss:Type="Number">-1.0241</Data></Cell>
    <Cell><Data ss:Type="String">no</Data></Cell>
   </Row>
   <Row>
    <Cell><Data ss:Type="Number">42775</Data></Cell>
    <Cell><Data ss:Type="Number">119</Data></Cell>
    <Cell><Data ss:Type="String">scaffold100119|size2496</Data></Cell>
    <Cell><Data ss:Type="Number">-1.0241</Data></Cell>
    <Cell><Data ss:Type="String">no</Data></Cell>
   </Row>
   <Row>
    <Cell><Data ss:Type="Number">3433382</Data></Cell>
    <Cell><Data ss:Type="Number">120</Data></Cell>
    <Cell><Data ss:Type="String">scaffold10011|size15270</Data></Cell>
    <Cell><Data ss:Type="Number">-1.0176000000000001</Data></Cell>
    <Cell><Data ss:Type="String">no</Data></Cell>
   </Row>
   <Row>
    <Cell><Data ss:Type="Number">1036459</Data></Cell>
    <Cell><Data ss:Type="Number">121</Data></Cell>
    <Cell><Data ss:Type="String">scaffold10011|size15270</Data></Cell>
    <Cell><Data ss:Type="Number">-0.98799999999999999</Data></Cell>
    <Cell><Data ss:Type="String">no</Data></Cell>
   </Row>
   <Row>
    <Cell><Data ss:Type="Number">552818</Data></Cell>
    <Cell><Data ss:Type="Number">122</Data></Cell>
    <Cell><Data ss:Type="String">scaffold10011|size15270</Data></Cell>
    <Cell><Data ss:Type="Number">-0.99006000000000005</Data></Cell>
    <Cell><Data ss:Type="String">no</Data></Cell>
   </Row>
   <Row>
    <Cell><Data ss:Type="Number">19997</Data></Cell>
    <Cell><Data ss:Type="Number">123</Data></Cell>
    <Cell><Data ss:Type="String">scaffold100130|size2495</Data></Cell>
    <Cell><Data ss:Type="Number">-1.0606</Data></Cell>
    <Cell><Data ss:Type="String">no</Data></Cell>
   </Row>
   <Row>
    <Cell><Data ss:Type="Number">23552</Data></Cell>
    <Cell><Data ss:Type="Number">124</Data></Cell>
    <Cell><Data ss:Type="String">scaffold100130|size2495</Data></Cell>
    <Cell><Data ss:Type="Number">-1.0275000000000001</Data></Cell>
    <Cell><Data ss:Type="String">no</Data></Cell>
   </Row>
   <Row>
    <Cell><Data ss:Type="Number">29188</Data></Cell>
    <Cell><Data ss:Type="Number">125</Data></Cell>
    <Cell><Data ss:Type="String">scaffold100130|size2495</Data></Cell>
    <Cell><Data ss:Type="Number">-1.0455000000000001</Data></Cell>
    <Cell><Data ss:Type="String">no</Data></Cell>
   </Row>
   <Row>
    <Cell><Data ss:Type="Number">48816</Data></Cell>
    <Cell><Data ss:Type="Number">126</Data></Cell>
    <Cell><Data ss:Type="String">scaffold100130|size2495</Data></Cell>
    <Cell><Data ss:Type="Number">-1.0665</Data></Cell>
    <Cell><Data ss:Type="String">no</Data></Cell>
   </Row>
   <Row>
    <Cell><Data ss:Type="Number">2056320</Data></Cell>
    <Cell><Data ss:Type="Number">127</Data></Cell>
    <Cell><Data ss:Type="String">scaffold100130|size2495</Data></Cell>
    <Cell><Data ss:Type="Number">-0.61843000000000004</Data></Cell>
    <Cell><Data ss:Type="String">yes</Data></Cell>
   </Row>
   <Row>
    <Cell><Data ss:Type="Number">821943</Data></Cell>
    <Cell><Data ss:Type="Number">128</Data></Cell>
    <Cell><Data ss:Type="String">scaffold100130|size2495</Data></Cell>
    <Cell><Data ss:Type="Number">-1.0046999999999999</Data></Cell>
    <Cell><Data ss:Type="String">no</Data></Cell>
   </Row>
   <Row>
    <Cell><Data ss:Type="Number">72648</Data></Cell>
    <Cell><Data ss:Type="Number">129</Data></Cell>
    <Cell><Data ss:Type="String">scaffold100130|size2495</Data></Cell>
    <Cell><Data ss:Type="Number">-1.0025999999999999</Data></Cell>
    <Cell><Data ss:Type="String">no</Data></Cell>
   </Row>
   <Row>
    <Cell><Data ss:Type="Number">1036470</Data></Cell>
    <Cell><Data ss:Type="Number">130</Data></Cell>
    <Cell><Data ss:Type="String">scaffold100130|size2495</Data></Cell>
    <Cell><Data ss:Type="Number">-1.0208999999999999</Data></Cell>
    <Cell><Data ss:Type="String">no</Data></Cell>
   </Row>
   <Row>
    <Cell><Data ss:Type="Number">3433395</Data></Cell>
    <Cell><Data ss:Type="Number">131</Data></Cell>
    <Cell><Data ss:Type="String">scaffold100130|size2495</Data></Cell>
    <Cell><Data ss:Type="Number">-0.98697000000000001</Data></Cell>
    <Cell><Data ss:Type="String">no</Data></Cell>
   </Row>
   <Row>
    <Cell><Data ss:Type="Number">4285179</Data></Cell>
    <Cell><Data ss:Type="Number">132</Data></Cell>
    <Cell><Data ss:Type="String">scaffold100130|size2495</Data></Cell>
    <Cell><Data ss:Type="Number">-0.99838000000000005</Data></Cell>
    <Cell><Data ss:Type="String">no</Data></Cell>
   </Row>
   <Row>
    <Cell><Data ss:Type="Number">552828</Data></Cell>
    <Cell><Data ss:Type="Number">133</Data></Cell>
    <Cell><Data ss:Type="String">scaffold100130|size2495</Data></Cell>
    <Cell><Data ss:Type="Number">-1.0251999999999999</Data></Cell>
    <Cell><Data ss:Type="String">no</Data></Cell>
   </Row>
   <Row>
    <Cell><Data ss:Type="Number">72645</Data></Cell>
    <Cell><Data ss:Type="Number">134</Data></Cell>
    <Cell><Data ss:Type="String">scaffold100130|size2495</Data></Cell>
    <Cell><Data ss:Type="Number">-1.0111000000000001</Data></Cell>
    <Cell><Data ss:Type="String">no</Data></Cell>
   </Row>
   <Row>
    <Cell><Data ss:Type="Number">552835</Data></Cell>
    <Cell><Data ss:Type="Number">135</Data></Cell>
    <Cell><Data ss:Type="String">scaffold100130|size2495</Data></Cell>
    <Cell><Data ss:Type="Number">-1.0421</Data></Cell>
    <Cell><Data ss:Type="String">no</Data></Cell>
   </Row>
   <Row>
    <Cell><Data ss:Type="Number">72646</Data></Cell>
    <Cell><Data ss:Type="Number">136</Data></Cell>
    <Cell><Data ss:Type="String">scaffold100130|size2495</Data></Cell>
    <Cell><Data ss:Type="Number">-0.99629000000000001</Data></Cell>
    <Cell><Data ss:Type="String">no</Data></Cell>
   </Row>
   <Row>
    <Cell><Data ss:Type="Number">2558086</Data></Cell>
    <Cell><Data ss:Type="Number">137</Data></Cell>
    <Cell><Data ss:Type="String">scaffold100130|size2495</Data></Cell>
    <Cell><Data ss:Type="Number">-1.0642</Data></Cell>
    <Cell><Data ss:Type="String">no</Data></Cell>
    <Cell ss:StyleID="s19"/>
    <Cell ss:StyleID="s19"/>
    <Cell ss:StyleID="s19"/>
   </Row>
   <Row>
    <Cell><Data ss:Type="Number">2890724</Data></Cell>
    <Cell><Data ss:Type="Number">138</Data></Cell>
    <Cell><Data ss:Type="String">scaffold100130|size2495</Data></Cell>
    <Cell><Data ss:Type="Number">-1.0079</Data></Cell>
    <Cell><Data ss:Type="String">no</Data></Cell>
   </Row>
   <Row>
    <Cell><Data ss:Type="Number">1981516</Data></Cell>
    <Cell><Data ss:Type="Number">139</Data></Cell>
    <Cell><Data ss:Type="String">scaffold10013|size17358</Data></Cell>
    <Cell><Data ss:Type="Number">-1.0133000000000001</Data></Cell>
    <Cell><Data ss:Type="String">no</Data></Cell>
   </Row>
   <Row>
    <Cell><Data ss:Type="Number">72678</Data></Cell>
    <Cell><Data ss:Type="Number">140</Data></Cell>
    <Cell><Data ss:Type="String">scaffold100161|size2494</Data></Cell>
    <Cell><Data ss:Type="Number">-1.0559000000000001</Data></Cell>
    <Cell><Data ss:Type="String">no</Data></Cell>
   </Row>
   <Row>
    <Cell><Data ss:Type="Number">72679</Data></Cell>
    <Cell><Data ss:Type="Number">141</Data></Cell>
    <Cell><Data ss:Type="String">scaffold100161|size2494</Data></Cell>
    <Cell><Data ss:Type="Number">-1.0058</Data></Cell>
    <Cell><Data ss:Type="String">no</Data></Cell>
   </Row>
   <Row>
    <Cell><Data ss:Type="Number">72704</Data></Cell>
    <Cell><Data ss:Type="Number">142</Data></Cell>
    <Cell><Data ss:Type="String">scaffold100161|size2494</Data></Cell>
    <Cell><Data ss:Type="Number">-1.0364</Data></Cell>
    <Cell><Data ss:Type="String">no</Data></Cell>
   </Row>
   <Row>
    <Cell><Data ss:Type="Number">72705</Data></Cell>
    <Cell><Data ss:Type="Number">143</Data></Cell>
    <Cell><Data ss:Type="String">scaffold100161|size2494</Data></Cell>
    <Cell><Data ss:Type="Number">-1.0455000000000001</Data></Cell>
    <Cell><Data ss:Type="String">no</Data></Cell>
   </Row>
   <Row>
    <Cell><Data ss:Type="Number">72707</Data></Cell>
    <Cell><Data ss:Type="Number">144</Data></Cell>
    <Cell><Data ss:Type="String">scaffold100161|size2494</Data></Cell>
    <Cell><Data ss:Type="Number">-1.0375000000000001</Data></Cell>
    <Cell><Data ss:Type="String">no</Data></Cell>
    <Cell ss:StyleID="s19"/>
    <Cell ss:StyleID="s19"/>
    <Cell ss:StyleID="s19"/>
   </Row>
   <Row>
    <Cell><Data ss:Type="Number">35524</Data></Cell>
    <Cell><Data ss:Type="Number">145</Data></Cell>
    <Cell><Data ss:Type="String">scaffold10017|size15268</Data></Cell>
    <Cell><Data ss:Type="Number">-1.0297000000000001</Data></Cell>
    <Cell><Data ss:Type="String">no</Data></Cell>
   </Row>
   <Row>
    <Cell><Data ss:Type="Number">3697</Data></Cell>
    <Cell><Data ss:Type="Number">146</Data></Cell>
    <Cell><Data ss:Type="String">scaffold100183|size2493</Data></Cell>
    <Cell><Data ss:Type="Number">-0.99943000000000004</Data></Cell>
    <Cell><Data ss:Type="String">no</Data></Cell>
   </Row>
   <Row>
    <Cell><Data ss:Type="Number">19998</Data></Cell>
    <Cell><Data ss:Type="Number">147</Data></Cell>
    <Cell><Data ss:Type="String">scaffold100183|size2493</Data></Cell>
    <Cell><Data ss:Type="Number">-1.0478000000000001</Data></Cell>
    <Cell><Data ss:Type="String">no</Data></Cell>
   </Row>
   <Row>
    <Cell><Data ss:Type="Number">3659118</Data></Cell>
    <Cell><Data ss:Type="Number">148</Data></Cell>
    <Cell><Data ss:Type="String">scaffold100183|size2493</Data></Cell>
    <Cell><Data ss:Type="Number">-1.0133000000000001</Data></Cell>
    <Cell><Data ss:Type="String">no</Data></Cell>
   </Row>
   <Row>
    <Cell><Data ss:Type="Number">1289984</Data></Cell>
    <Cell><Data ss:Type="Number">149</Data></Cell>
    <Cell><Data ss:Type="String">scaffold100197|size2492</Data></Cell>
    <Cell><Data ss:Type="Number">-0.99838000000000005</Data></Cell>
    <Cell><Data ss:Type="String">no</Data></Cell>
   </Row>
   <Row>
    <Cell><Data ss:Type="Number">8912</Data></Cell>
    <Cell><Data ss:Type="Number">150</Data></Cell>
    <Cell><Data ss:Type="String">scaffold10019|size15267</Data></Cell>
    <Cell><Data ss:Type="Number">-1.0593999999999999</Data></Cell>
    <Cell><Data ss:Type="String">no</Data></Cell>
   </Row>
   <Row>
    <Cell><Data ss:Type="Number">72740</Data></Cell>
    <Cell><Data ss:Type="Number">151</Data></Cell>
    <Cell><Data ss:Type="String">scaffold10019|size15267</Data></Cell>
    <Cell><Data ss:Type="Number">-1.0375000000000001</Data></Cell>
    <Cell><Data ss:Type="String">no</Data></Cell>
    <Cell><Data ss:Type="Number">0.713966879</Data></Cell>
    <Cell><Data ss:Type="Number">1.8961410000000001E-3</Data></Cell>
    <Cell><Data ss:Type="Number">4.7887324000000002E-2</Data></Cell>
   </Row>
   <Row>
    <Cell><Data ss:Type="Number">72741</Data></Cell>
    <Cell><Data ss:Type="Number">152</Data></Cell>
    <Cell><Data ss:Type="String">scaffold10019|size15267</Data></Cell>
    <Cell><Data ss:Type="Number">-1.0387</Data></Cell>
    <Cell><Data ss:Type="String">no</Data></Cell>
    <Cell ss:StyleID="s19"/>
    <Cell ss:StyleID="s19"/>
    <Cell ss:StyleID="s19"/>
   </Row>
   <Row>
    <Cell><Data ss:Type="Number">72745</Data></Cell>
    <Cell><Data ss:Type="Number">153</Data></Cell>
    <Cell><Data ss:Type="String">scaffold10019|size15267</Data></Cell>
    <Cell><Data ss:Type="Number">-0.9839</Data></Cell>
    <Cell><Data ss:Type="String">no</Data></Cell>
   </Row>
   <Row>
    <Cell><Data ss:Type="Number">72736</Data></Cell>
    <Cell><Data ss:Type="Number">154</Data></Cell>
    <Cell><Data ss:Type="String">scaffold10019|size15267</Data></Cell>
    <Cell><Data ss:Type="Number">-0.92137000000000002</Data></Cell>
    <Cell><Data ss:Type="String">no</Data></Cell>
   </Row>
   <Row>
    <Cell><Data ss:Type="Number">1886245</Data></Cell>
    <Cell><Data ss:Type="Number">155</Data></Cell>
    <Cell><Data ss:Type="String">scaffold10019|size15267</Data></Cell>
    <Cell><Data ss:Type="Number">-0.99838000000000005</Data></Cell>
    <Cell><Data ss:Type="String">no</Data></Cell>
   </Row>
   <Row>
    <Cell><Data ss:Type="Number">1547911</Data></Cell>
    <Cell><Data ss:Type="Number">156</Data></Cell>
    <Cell><Data ss:Type="String">scaffold10019|size15267</Data></Cell>
    <Cell><Data ss:Type="Number">-1.0375000000000001</Data></Cell>
    <Cell><Data ss:Type="String">no</Data></Cell>
   </Row>
   <Row>
    <Cell><Data ss:Type="Number">72753</Data></Cell>
    <Cell><Data ss:Type="Number">157</Data></Cell>
    <Cell><Data ss:Type="String">scaffold10019|size15267</Data></Cell>
    <Cell><Data ss:Type="Number">-0.90968000000000004</Data></Cell>
    <Cell><Data ss:Type="String">no</Data></Cell>
   </Row>
   <Row>
    <Cell><Data ss:Type="Number">481269</Data></Cell>
    <Cell><Data ss:Type="Number">158</Data></Cell>
    <Cell><Data ss:Type="String">scaffold10019|size15267</Data></Cell>
    <Cell><Data ss:Type="Number">-0.99109000000000003</Data></Cell>
    <Cell><Data ss:Type="String">no</Data></Cell>
   </Row>
   <Row>
    <Cell><Data ss:Type="Number">72754</Data></Cell>
    <Cell><Data ss:Type="Number">159</Data></Cell>
    <Cell><Data ss:Type="String">scaffold10019|size15267</Data></Cell>
    <Cell><Data ss:Type="Number">-1.0341</Data></Cell>
    <Cell><Data ss:Type="String">no</Data></Cell>
   </Row>
   <Row>
    <Cell><Data ss:Type="Number">72755</Data></Cell>
    <Cell><Data ss:Type="Number">160</Data></Cell>
    <Cell><Data ss:Type="String">scaffold10019|size15267</Data></Cell>
    <Cell><Data ss:Type="Number">-1.0547</Data></Cell>
    <Cell><Data ss:Type="String">no</Data></Cell>
   </Row>
   <Row>
    <Cell><Data ss:Type="Number">72756</Data></Cell>
    <Cell><Data ss:Type="Number">161</Data></Cell>
    <Cell><Data ss:Type="String">scaffold10019|size15267</Data></Cell>
    <Cell><Data ss:Type="Number">-1.0165</Data></Cell>
    <Cell><Data ss:Type="String">no</Data></Cell>
   </Row>
   <Row>
    <Cell><Data ss:Type="Number">1146796</Data></Cell>
    <Cell><Data ss:Type="Number">162</Data></Cell>
    <Cell><Data ss:Type="String">scaffold10019|size15267</Data></Cell>
    <Cell><Data ss:Type="Number">-1.0241</Data></Cell>
    <Cell><Data ss:Type="String">no</Data></Cell>
   </Row>
   <Row>
    <Cell><Data ss:Type="Number">72757</Data></Cell>
    <Cell><Data ss:Type="Number">163</Data></Cell>
    <Cell><Data ss:Type="String">scaffold10019|size15267</Data></Cell>
    <Cell><Data ss:Type="Number">-1.0275000000000001</Data></Cell>
    <Cell><Data ss:Type="String">no</Data></Cell>
   </Row>
   <Row>
    <Cell><Data ss:Type="Number">4271746</Data></Cell>
    <Cell><Data ss:Type="Number">164</Data></Cell>
    <Cell><Data ss:Type="String">scaffold10019|size15267</Data></Cell>
    <Cell><Data ss:Type="Number">-1.0067999999999999</Data></Cell>
    <Cell><Data ss:Type="String">no</Data></Cell>
   </Row>
   <Row>
    <Cell><Data ss:Type="Number">3308202</Data></Cell>
    <Cell><Data ss:Type="Number">165</Data></Cell>
    <Cell><Data ss:Type="String">scaffold10019|size15267</Data></Cell>
    <Cell><Data ss:Type="Number">-0.96882000000000001</Data></Cell>
    <Cell><Data ss:Type="String">no</Data></Cell>
   </Row>
   <Row>
    <Cell><Data ss:Type="Number">552865</Data></Cell>
    <Cell><Data ss:Type="Number">166</Data></Cell>
    <Cell><Data ss:Type="String">scaffold10019|size15267</Data></Cell>
    <Cell><Data ss:Type="Number">-0.94933999999999996</Data></Cell>
    <Cell><Data ss:Type="String">no</Data></Cell>
   </Row>
   <Row>
    <Cell><Data ss:Type="Number">2991245</Data></Cell>
    <Cell><Data ss:Type="Number">167</Data></Cell>
    <Cell><Data ss:Type="String">scaffold10019|size15267</Data></Cell>
    <Cell><Data ss:Type="Number">-0.99419999999999997</Data></Cell>
    <Cell><Data ss:Type="String">no</Data></Cell>
   </Row>
   <Row>
    <Cell><Data ss:Type="Number">4259635</Data></Cell>
    <Cell><Data ss:Type="Number">168</Data></Cell>
    <Cell><Data ss:Type="String">scaffold10019|size15267</Data></Cell>
    <Cell><Data ss:Type="Number">-0.96882000000000001</Data></Cell>
    <Cell><Data ss:Type="String">no</Data></Cell>
   </Row>
   <Row>
    <Cell><Data ss:Type="Number">72760</Data></Cell>
    <Cell><Data ss:Type="Number">169</Data></Cell>
    <Cell><Data ss:Type="String">scaffold10019|size15267</Data></Cell>
    <Cell><Data ss:Type="Number">-0.67091000000000001</Data></Cell>
    <Cell><Data ss:Type="String">no</Data></Cell>
   </Row>
   <Row>
    <Cell><Data ss:Type="Number">72808</Data></Cell>
    <Cell><Data ss:Type="Number">170</Data></Cell>
    <Cell><Data ss:Type="String">scaffold1001|size44468</Data></Cell>
    <Cell><Data ss:Type="Number">-0.99733000000000005</Data></Cell>
    <Cell><Data ss:Type="String">no</Data></Cell>
   </Row>
   <Row>
    <Cell><Data ss:Type="Number">3433405</Data></Cell>
    <Cell><Data ss:Type="Number">171</Data></Cell>
    <Cell><Data ss:Type="String">scaffold1001|size44468</Data></Cell>
    <Cell><Data ss:Type="Number">-0.97782000000000002</Data></Cell>
    <Cell><Data ss:Type="String">no</Data></Cell>
   </Row>
   <Row>
    <Cell><Data ss:Type="Number">72813</Data></Cell>
    <Cell><Data ss:Type="Number">172</Data></Cell>
    <Cell><Data ss:Type="String">scaffold1001|size44468</Data></Cell>
    <Cell><Data ss:Type="Number">-1.0198</Data></Cell>
    <Cell><Data ss:Type="String">no</Data></Cell>
   </Row>
   <Row>
    <Cell><Data ss:Type="Number">72816</Data></Cell>
    <Cell><Data ss:Type="Number">173</Data></Cell>
    <Cell><Data ss:Type="String">scaffold1001|size44468</Data></Cell>
    <Cell><Data ss:Type="Number">-0.97680999999999996</Data></Cell>
    <Cell><Data ss:Type="String">no</Data></Cell>
    <Cell ss:StyleID="s19"/>
    <Cell ss:StyleID="s19"/>
    <Cell ss:StyleID="s19"/>
   </Row>
   <Row>
    <Cell><Data ss:Type="Number">13278</Data></Cell>
    <Cell><Data ss:Type="Number">174</Data></Cell>
    <Cell><Data ss:Type="String">scaffold1001|size44468</Data></Cell>
    <Cell><Data ss:Type="Number">-1.0896999999999999</Data></Cell>
    <Cell><Data ss:Type="String">no</Data></Cell>
   </Row>
   <Row>
    <Cell><Data ss:Type="Number">3243118</Data></Cell>
    <Cell><Data ss:Type="Number">175</Data></Cell>
    <Cell><Data ss:Type="String">scaffold1001|size44468</Data></Cell>
    <Cell><Data ss:Type="Number">-1.0229999999999999</Data></Cell>
    <Cell><Data ss:Type="String">no</Data></Cell>
   </Row>
   <Row>
    <Cell><Data ss:Type="Number">1517656</Data></Cell>
    <Cell><Data ss:Type="Number">176</Data></Cell>
    <Cell><Data ss:Type="String">scaffold1001|size44468</Data></Cell>
    <Cell><Data ss:Type="Number">-0.9748</Data></Cell>
    <Cell><Data ss:Type="String">no</Data></Cell>
    <Cell ss:Index="8" ss:StyleID="s19"/>
   </Row>
   <Row>
    <Cell><Data ss:Type="Number">3207506</Data></Cell>
    <Cell><Data ss:Type="Number">177</Data></Cell>
    <Cell><Data ss:Type="String">scaffold1001|size44468</Data></Cell>
    <Cell><Data ss:Type="Number">-0.91415000000000002</Data></Cell>
    <Cell><Data ss:Type="String">no</Data></Cell>
   </Row>
   <Row>
    <Cell><Data ss:Type="Number">29189</Data></Cell>
    <Cell><Data ss:Type="Number">178</Data></Cell>
    <Cell><Data ss:Type="String">scaffold1001|size44468</Data></Cell>
    <Cell><Data ss:Type="Number">-1.0122</Data></Cell>
    <Cell><Data ss:Type="String">no</Data></Cell>
   </Row>
   <Row>
    <Cell><Data ss:Type="Number">72864</Data></Cell>
    <Cell><Data ss:Type="Number">179</Data></Cell>
    <Cell><Data ss:Type="String">scaffold100201|size2492</Data></Cell>
    <Cell><Data ss:Type="Number">-0.99838000000000005</Data></Cell>
    <Cell><Data ss:Type="String">no</Data></Cell>
   </Row>
   <Row>
    <Cell><Data ss:Type="Number">72865</Data></Cell>
    <Cell><Data ss:Type="Number">180</Data></Cell>
    <Cell><Data ss:Type="String">scaffold100201|size2492</Data></Cell>
    <Cell><Data ss:Type="Number">-1.0111000000000001</Data></Cell>
    <Cell><Data ss:Type="String">no</Data></Cell>
    <Cell ss:StyleID="s19"/>
    <Cell ss:StyleID="s19"/>
    <Cell ss:StyleID="s19"/>
   </Row>
   <Row>
    <Cell><Data ss:Type="Number">13279</Data></Cell>
    <Cell><Data ss:Type="Number">181</Data></Cell>
    <Cell><Data ss:Type="String">scaffold100201|size2492</Data></Cell>
    <Cell><Data ss:Type="Number">-1.0524</Data></Cell>
    <Cell><Data ss:Type="String">no</Data></Cell>
   </Row>
   <Row>
    <Cell><Data ss:Type="Number">4227921</Data></Cell>
    <Cell><Data ss:Type="Number">182</Data></Cell>
    <Cell><Data ss:Type="String">scaffold100201|size2492</Data></Cell>
    <Cell><Data ss:Type="Number">-1.0176000000000001</Data></Cell>
    <Cell><Data ss:Type="String">no</Data></Cell>
    <Cell ss:StyleID="s19"/>
    <Cell ss:StyleID="s19"/>
    <Cell ss:StyleID="s19"/>
   </Row>
   <Row>
    <Cell><Data ss:Type="Number">72880</Data></Cell>
    <Cell><Data ss:Type="Number">183</Data></Cell>
    <Cell><Data ss:Type="String">scaffold100201|size2492</Data></Cell>
    <Cell><Data ss:Type="Number">-0.99629000000000001</Data></Cell>
    <Cell><Data ss:Type="String">no</Data></Cell>
   </Row>
   <Row>
    <Cell><Data ss:Type="Number">821961</Data></Cell>
    <Cell><Data ss:Type="Number">184</Data></Cell>
    <Cell><Data ss:Type="String">scaffold100201|size2492</Data></Cell>
    <Cell><Data ss:Type="Number">-1.0408999999999999</Data></Cell>
    <Cell><Data ss:Type="String">no</Data></Cell>
   </Row>
   <Row>
    <Cell><Data ss:Type="Number">72871</Data></Cell>
    <Cell><Data ss:Type="Number">185</Data></Cell>
    <Cell><Data ss:Type="String">scaffold100201|size2492</Data></Cell>
    <Cell><Data ss:Type="Number">-1.0122</Data></Cell>
    <Cell><Data ss:Type="String">no</Data></Cell>
   </Row>
   <Row>
    <Cell><Data ss:Type="Number">72873</Data></Cell>
    <Cell><Data ss:Type="Number">186</Data></Cell>
    <Cell><Data ss:Type="String">scaffold100201|size2492</Data></Cell>
    <Cell><Data ss:Type="Number">-0.99524000000000001</Data></Cell>
    <Cell><Data ss:Type="String">no</Data></Cell>
   </Row>
   <Row>
    <Cell><Data ss:Type="Number">13280</Data></Cell>
    <Cell><Data ss:Type="Number">187</Data></Cell>
    <Cell><Data ss:Type="String">scaffold100201|size2492</Data></Cell>
    <Cell><Data ss:Type="Number">-1.0353000000000001</Data></Cell>
    <Cell><Data ss:Type="String">no</Data></Cell>
   </Row>
   <Row>
    <Cell><Data ss:Type="Number">63724</Data></Cell>
    <Cell><Data ss:Type="Number">188</Data></Cell>
    <Cell><Data ss:Type="String">scaffold100237|size2491</Data></Cell>
    <Cell><Data ss:Type="Number">-1.0810999999999999</Data></Cell>
    <Cell><Data ss:Type="String">no</Data></Cell>
   </Row>
   <Row>
    <Cell><Data ss:Type="Number">72943</Data></Cell>
    <Cell><Data ss:Type="Number">189</Data></Cell>
    <Cell><Data ss:Type="String">scaffold100237|size2491</Data></Cell>
    <Cell><Data ss:Type="Number">-1.0046999999999999</Data></Cell>
    <Cell><Data ss:Type="String">no</Data></Cell>
   </Row>
   <Row>
    <Cell><Data ss:Type="Number">72945</Data></Cell>
    <Cell><Data ss:Type="Number">190</Data></Cell>
    <Cell><Data ss:Type="String">scaffold100237|size2491</Data></Cell>
    <Cell><Data ss:Type="Number">-1.0208999999999999</Data></Cell>
    <Cell><Data ss:Type="String">no</Data></Cell>
   </Row>
   <Row>
    <Cell><Data ss:Type="Number">1146828</Data></Cell>
    <Cell><Data ss:Type="Number">191</Data></Cell>
    <Cell><Data ss:Type="String">scaffold100237|size2491</Data></Cell>
    <Cell><Data ss:Type="Number">-1.0319</Data></Cell>
    <Cell><Data ss:Type="String">no</Data></Cell>
   </Row>
   <Row>
    <Cell><Data ss:Type="Number">72929</Data></Cell>
    <Cell><Data ss:Type="Number">192</Data></Cell>
    <Cell><Data ss:Type="String">scaffold100237|size2491</Data></Cell>
    <Cell><Data ss:Type="Number">-1.0133000000000001</Data></Cell>
    <Cell><Data ss:Type="String">no</Data></Cell>
   </Row>
   <Row>
    <Cell><Data ss:Type="Number">72931</Data></Cell>
    <Cell><Data ss:Type="Number">193</Data></Cell>
    <Cell><Data ss:Type="String">scaffold100237|size2491</Data></Cell>
    <Cell><Data ss:Type="Number">-0.99524000000000001</Data></Cell>
    <Cell><Data ss:Type="String">no</Data></Cell>
   </Row>
   <Row>
    <Cell><Data ss:Type="Number">72932</Data></Cell>
    <Cell><Data ss:Type="Number">194</Data></Cell>
    <Cell><Data ss:Type="String">scaffold100237|size2491</Data></Cell>
    <Cell><Data ss:Type="Number">-1.0375000000000001</Data></Cell>
    <Cell><Data ss:Type="String">no</Data></Cell>
   </Row>
   <Row>
    <Cell><Data ss:Type="Number">72936</Data></Cell>
    <Cell><Data ss:Type="Number">195</Data></Cell>
    <Cell><Data ss:Type="String">scaffold100237|size2491</Data></Cell>
    <Cell><Data ss:Type="Number">-1.022</Data></Cell>
    <Cell><Data ss:Type="String">no</Data></Cell>
   </Row>
   <Row>
    <Cell><Data ss:Type="Number">72938</Data></Cell>
    <Cell><Data ss:Type="Number">196</Data></Cell>
    <Cell><Data ss:Type="String">scaffold100237|size2491</Data></Cell>
    <Cell><Data ss:Type="Number">-1.0443</Data></Cell>
    <Cell><Data ss:Type="String">no</Data></Cell>
   </Row>
   <Row>
    <Cell><Data ss:Type="Number">13282</Data></Cell>
    <Cell><Data ss:Type="Number">197</Data></Cell>
    <Cell><Data ss:Type="String">scaffold100237|size2491</Data></Cell>
    <Cell><Data ss:Type="Number">-1.0186999999999999</Data></Cell>
    <Cell><Data ss:Type="String">no</Data></Cell>
    <Cell ss:StyleID="s19"/>
    <Cell ss:StyleID="s19"/>
    <Cell ss:StyleID="s19"/>
   </Row>
   <Row>
    <Cell><Data ss:Type="Number">821995</Data></Cell>
    <Cell><Data ss:Type="Number">198</Data></Cell>
    <Cell><Data ss:Type="String">scaffold100248|size2490</Data></Cell>
    <Cell><Data ss:Type="Number">-1.022</Data></Cell>
    <Cell><Data ss:Type="String">no</Data></Cell>
   </Row>
   <Row>
    <Cell><Data ss:Type="Number">72975</Data></Cell>
    <Cell><Data ss:Type="Number">199</Data></Cell>
    <Cell><Data ss:Type="String">scaffold100248|size2490</Data></Cell>
    <Cell><Data ss:Type="Number">1.091</Data></Cell>
    <Cell><Data ss:Type="String">yes</Data></Cell>
    <Cell><Data ss:Type="Number">1</Data></Cell>
    <Cell><Data ss:Type="Number">0</Data></Cell>
    <Cell><Data ss:Type="Number">741</Data></Cell>
   </Row>
   <Row>
    <Cell><Data ss:Type="Number">72983</Data></Cell>
    <Cell><Data ss:Type="Number">200</Data></Cell>
    <Cell><Data ss:Type="String">scaffold100248|size2490</Data></Cell>
    <Cell><Data ss:Type="Number">-1.0241</Data></Cell>
    <Cell><Data ss:Type="String">no</Data></Cell>
   </Row>
   <Row>
    <Cell><Data ss:Type="Number">72990</Data></Cell>
    <Cell><Data ss:Type="Number">201</Data></Cell>
    <Cell><Data ss:Type="String">scaffold100248|size2490</Data></Cell>
    <Cell><Data ss:Type="Number">-1.0689</Data></Cell>
    <Cell><Data ss:Type="String">no</Data></Cell>
   </Row>
   <Row>
    <Cell><Data ss:Type="Number">2418219</Data></Cell>
    <Cell><Data ss:Type="Number">202</Data></Cell>
    <Cell><Data ss:Type="String">scaffold100248|size2490</Data></Cell>
    <Cell><Data ss:Type="Number">-1.0198</Data></Cell>
    <Cell><Data ss:Type="String">no</Data></Cell>
   </Row>
   <Row>
    <Cell><Data ss:Type="Number">42779</Data></Cell>
    <Cell><Data ss:Type="Number">203</Data></Cell>
    <Cell><Data ss:Type="String">scaffold100248|size2490</Data></Cell>
    <Cell><Data ss:Type="Number">-1.0143</Data></Cell>
    <Cell><Data ss:Type="String">no</Data></Cell>
   </Row>
   <Row>
    <Cell><Data ss:Type="Number">20000</Data></Cell>
    <Cell><Data ss:Type="Number">204</Data></Cell>
    <Cell><Data ss:Type="String">scaffold100249|size2490</Data></Cell>
    <Cell><Data ss:Type="Number">-1.022</Data></Cell>
    <Cell><Data ss:Type="String">no</Data></Cell>
    <Cell ss:StyleID="s19"/>
    <Cell ss:StyleID="s19"/>
   </Row>
   <Row>
    <Cell><Data ss:Type="Number">73005</Data></Cell>
    <Cell><Data ss:Type="Number">205</Data></Cell>
    <Cell><Data ss:Type="String">scaffold100249|size2490</Data></Cell>
    <Cell><Data ss:Type="Number">-1.0004999999999999</Data></Cell>
    <Cell><Data ss:Type="String">no</Data></Cell>
   </Row>
   <Row>
    <Cell><Data ss:Type="Number">73006</Data></Cell>
    <Cell><Data ss:Type="Number">206</Data></Cell>
    <Cell><Data ss:Type="String">scaffold100249|size2490</Data></Cell>
    <Cell><Data ss:Type="Number">-1.0186999999999999</Data></Cell>
    <Cell><Data ss:Type="String">no</Data></Cell>
   </Row>
   <Row>
    <Cell><Data ss:Type="Number">933560</Data></Cell>
    <Cell><Data ss:Type="Number">207</Data></Cell>
    <Cell><Data ss:Type="String">scaffold100249|size2490</Data></Cell>
    <Cell><Data ss:Type="Number">-1.0455000000000001</Data></Cell>
    <Cell><Data ss:Type="String">no</Data></Cell>
   </Row>
   <Row>
    <Cell><Data ss:Type="Number">822008</Data></Cell>
    <Cell><Data ss:Type="Number">208</Data></Cell>
    <Cell><Data ss:Type="String">scaffold100249|size2490</Data></Cell>
    <Cell><Data ss:Type="Number">-0.86355999999999999</Data></Cell>
    <Cell><Data ss:Type="String">no</Data></Cell>
   </Row>
   <Row>
    <Cell><Data ss:Type="Number">1886283</Data></Cell>
    <Cell><Data ss:Type="Number">209</Data></Cell>
    <Cell><Data ss:Type="String">scaffold100249|size2490</Data></Cell>
    <Cell><Data ss:Type="Number">-0.98187000000000002</Data></Cell>
    <Cell><Data ss:Type="String">no</Data></Cell>
   </Row>
   <Row>
    <Cell><Data ss:Type="Number">552992</Data></Cell>
    <Cell><Data ss:Type="Number">210</Data></Cell>
    <Cell><Data ss:Type="String">scaffold100249|size2490</Data></Cell>
    <Cell><Data ss:Type="Number">-1.0186999999999999</Data></Cell>
    <Cell><Data ss:Type="String">no</Data></Cell>
   </Row>
   <Row>
    <Cell><Data ss:Type="Number">73018</Data></Cell>
    <Cell><Data ss:Type="Number">211</Data></Cell>
    <Cell><Data ss:Type="String">scaffold100249|size2490</Data></Cell>
    <Cell><Data ss:Type="Number">-0.97680999999999996</Data></Cell>
    <Cell><Data ss:Type="String">no</Data></Cell>
   </Row>
   <Row>
    <Cell><Data ss:Type="Number">2464012</Data></Cell>
    <Cell><Data ss:Type="Number">212</Data></Cell>
    <Cell><Data ss:Type="String">scaffold100249|size2490</Data></Cell>
    <Cell><Data ss:Type="Number">-0.94838999999999996</Data></Cell>
    <Cell><Data ss:Type="String">no</Data></Cell>
   </Row>
   <Row>
    <Cell><Data ss:Type="Number">73027</Data></Cell>
    <Cell><Data ss:Type="Number">213</Data></Cell>
    <Cell><Data ss:Type="String">scaffold100249|size2490</Data></Cell>
    <Cell><Data ss:Type="Number">-0.88273999999999997</Data></Cell>
    <Cell><Data ss:Type="String">no</Data></Cell>
    <Cell ss:StyleID="s19"/>
    <Cell ss:StyleID="s19"/>
    <Cell ss:StyleID="s19"/>
   </Row>
   <Row>
    <Cell><Data ss:Type="Number">481279</Data></Cell>
    <Cell><Data ss:Type="Number">214</Data></Cell>
    <Cell><Data ss:Type="String">scaffold100249|size2490</Data></Cell>
    <Cell><Data ss:Type="Number">-1.0122</Data></Cell>
    <Cell><Data ss:Type="String">no</Data></Cell>
   </Row>
   <Row>
    <Cell><Data ss:Type="Number">73028</Data></Cell>
    <Cell><Data ss:Type="Number">215</Data></Cell>
    <Cell><Data ss:Type="String">scaffold100249|size2490</Data></Cell>
    <Cell><Data ss:Type="Number">-0.84262000000000004</Data></Cell>
    <Cell><Data ss:Type="String">no</Data></Cell>
   </Row>
   <Row>
    <Cell><Data ss:Type="Number">552993</Data></Cell>
    <Cell><Data ss:Type="Number">216</Data></Cell>
    <Cell><Data ss:Type="String">scaffold100249|size2490</Data></Cell>
    <Cell><Data ss:Type="Number">-1.0329999999999999</Data></Cell>
    <Cell><Data ss:Type="String">no</Data></Cell>
   </Row>
   <Row>
    <Cell><Data ss:Type="Number">1886284</Data></Cell>
    <Cell><Data ss:Type="Number">217</Data></Cell>
    <Cell><Data ss:Type="String">scaffold100249|size2490</Data></Cell>
    <Cell><Data ss:Type="Number">-0.89561000000000002</Data></Cell>
    <Cell><Data ss:Type="String">no</Data></Cell>
   </Row>
   <Row>
    <Cell><Data ss:Type="Number">552995</Data></Cell>
    <Cell><Data ss:Type="Number">218</Data></Cell>
    <Cell><Data ss:Type="String">scaffold100249|size2490</Data></Cell>
    <Cell><Data ss:Type="Number">-0.98492999999999997</Data></Cell>
    <Cell><Data ss:Type="String">no</Data></Cell>
   </Row>
   <Row>
    <Cell><Data ss:Type="Number">2590396</Data></Cell>
    <Cell><Data ss:Type="Number">219</Data></Cell>
    <Cell><Data ss:Type="String">scaffold100249|size2490</Data></Cell>
    <Cell><Data ss:Type="Number">-1.0176000000000001</Data></Cell>
    <Cell><Data ss:Type="String">no</Data></Cell>
   </Row>
   <Row>
    <Cell><Data ss:Type="Number">4097189</Data></Cell>
    <Cell><Data ss:Type="Number">220</Data></Cell>
    <Cell><Data ss:Type="String">scaffold100249|size2490</Data></Cell>
    <Cell><Data ss:Type="Number">-0.99212999999999996</Data></Cell>
    <Cell><Data ss:Type="String">no</Data></Cell>
   </Row>
   <Row>
    <Cell><Data ss:Type="Number">73013</Data></Cell>
    <Cell><Data ss:Type="Number">221</Data></Cell>
    <Cell><Data ss:Type="String">scaffold100249|size2490</Data></Cell>
    <Cell><Data ss:Type="Number">-0.99109000000000003</Data></Cell>
    <Cell><Data ss:Type="String">no</Data></Cell>
   </Row>
   <Row>
    <Cell><Data ss:Type="Number">3433414</Data></Cell>
    <Cell><Data ss:Type="Number">222</Data></Cell>
    <Cell><Data ss:Type="String">scaffold100249|size2490</Data></Cell>
    <Cell><Data ss:Type="Number">-1.0133000000000001</Data></Cell>
    <Cell><Data ss:Type="String">no</Data></Cell>
   </Row>
   <Row>
    <Cell><Data ss:Type="Number">1146851</Data></Cell>
    <Cell><Data ss:Type="Number">223</Data></Cell>
    <Cell><Data ss:Type="String">scaffold10025|size29935</Data></Cell>
    <Cell><Data ss:Type="Number">-1.0067999999999999</Data></Cell>
    <Cell><Data ss:Type="String">no</Data></Cell>
   </Row>
   <Row>
    <Cell><Data ss:Type="Number">73053</Data></Cell>
    <Cell><Data ss:Type="Number">224</Data></Cell>
    <Cell><Data ss:Type="String">scaffold100266|size2490</Data></Cell>
    <Cell><Data ss:Type="Number">-1.0058</Data></Cell>
    <Cell><Data ss:Type="String">no</Data></Cell>
   </Row>
   <Row>
    <Cell><Data ss:Type="Number">3976118</Data></Cell>
    <Cell><Data ss:Type="Number">225</Data></Cell>
    <Cell><Data ss:Type="String">scaffold100266|size2490</Data></Cell>
    <Cell><Data ss:Type="Number">-1.0186999999999999</Data></Cell>
    <Cell><Data ss:Type="String">no</Data></Cell>
   </Row>
   <Row>
    <Cell><Data ss:Type="Number">73061</Data></Cell>
    <Cell><Data ss:Type="Number">226</Data></Cell>
    <Cell><Data ss:Type="String">scaffold100266|size2490</Data></Cell>
    <Cell><Data ss:Type="Number">-1.0046999999999999</Data></Cell>
    <Cell><Data ss:Type="String">no</Data></Cell>
   </Row>
   <Row>
    <Cell><Data ss:Type="Number">73062</Data></Cell>
    <Cell><Data ss:Type="Number">227</Data></Cell>
    <Cell><Data ss:Type="String">scaffold100266|size2490</Data></Cell>
    <Cell><Data ss:Type="Number">-1.0264</Data></Cell>
    <Cell><Data ss:Type="String">no</Data></Cell>
   </Row>
   <Row>
    <Cell><Data ss:Type="Number">73065</Data></Cell>
    <Cell><Data ss:Type="Number">228</Data></Cell>
    <Cell><Data ss:Type="String">scaffold100266|size2490</Data></Cell>
    <Cell><Data ss:Type="Number">-1.0319</Data></Cell>
    <Cell><Data ss:Type="String">no</Data></Cell>
   </Row>
   <Row>
    <Cell><Data ss:Type="Number">63726</Data></Cell>
    <Cell><Data ss:Type="Number">229</Data></Cell>
    <Cell><Data ss:Type="String">scaffold100268|size2490</Data></Cell>
    <Cell><Data ss:Type="Number">-1.0186999999999999</Data></Cell>
    <Cell><Data ss:Type="String">no</Data></Cell>
    <Cell><Data ss:Type="Number">0.67469879499999996</Data></Cell>
    <Cell><Data ss:Type="Number">0.222222222</Data></Cell>
    <Cell><Data ss:Type="Number">0.14035087700000001</Data></Cell>
   </Row>
   <Row>
    <Cell><Data ss:Type="Number">63727</Data></Cell>
    <Cell><Data ss:Type="Number">230</Data></Cell>
    <Cell><Data ss:Type="String">scaffold100268|size2490</Data></Cell>
    <Cell><Data ss:Type="Number">-1.0058</Data></Cell>
    <Cell><Data ss:Type="String">no</Data></Cell>
   </Row>
   <Row>
    <Cell><Data ss:Type="Number">553024</Data></Cell>
    <Cell><Data ss:Type="Number">231</Data></Cell>
    <Cell><Data ss:Type="String">scaffold100268|size2490</Data></Cell>
    <Cell><Data ss:Type="Number">-1.0455000000000001</Data></Cell>
    <Cell><Data ss:Type="String">no</Data></Cell>
   </Row>
   <Row>
    <Cell><Data ss:Type="Number">73118</Data></Cell>
    <Cell><Data ss:Type="Number">232</Data></Cell>
    <Cell><Data ss:Type="String">scaffold100268|size2490</Data></Cell>
    <Cell><Data ss:Type="Number">-1.0478000000000001</Data></Cell>
    <Cell><Data ss:Type="String">no</Data></Cell>
   </Row>
   <Row>
    <Cell><Data ss:Type="Number">3699</Data></Cell>
    <Cell><Data ss:Type="Number">233</Data></Cell>
    <Cell><Data ss:Type="String">scaffold100268|size2490</Data></Cell>
    <Cell><Data ss:Type="Number">-0.94457999999999998</Data></Cell>
    <Cell><Data ss:Type="String">yes</Data></Cell>
    <Cell ss:Index="8" ss:StyleID="s19"/>
   </Row>
   <Row>
    <Cell><Data ss:Type="Number">3243133</Data></Cell>
    <Cell><Data ss:Type="Number">234</Data></Cell>
    <Cell><Data ss:Type="String">scaffold10027|size18822</Data></Cell>
    <Cell><Data ss:Type="Number">-1.0176000000000001</Data></Cell>
    <Cell><Data ss:Type="String">no</Data></Cell>
   </Row>
   <Row>
    <Cell><Data ss:Type="Number">3751701</Data></Cell>
    <Cell><Data ss:Type="Number">235</Data></Cell>
    <Cell><Data ss:Type="String">scaffold10027|size18822</Data></Cell>
    <Cell><Data ss:Type="Number">-0.99524000000000001</Data></Cell>
    <Cell><Data ss:Type="String">no</Data></Cell>
   </Row>
   <Row>
    <Cell><Data ss:Type="Number">3669442</Data></Cell>
    <Cell><Data ss:Type="Number">236</Data></Cell>
    <Cell><Data ss:Type="String">scaffold10027|size18822</Data></Cell>
    <Cell><Data ss:Type="Number">-1.0089999999999999</Data></Cell>
    <Cell><Data ss:Type="String">no</Data></Cell>
   </Row>
   <Row>
    <Cell><Data ss:Type="Number">3768060</Data></Cell>
    <Cell><Data ss:Type="Number">237</Data></Cell>
    <Cell><Data ss:Type="String">scaffold10027|size18822</Data></Cell>
    <Cell><Data ss:Type="Number">-1.0025999999999999</Data></Cell>
    <Cell><Data ss:Type="String">no</Data></Cell>
   </Row>
   <Row>
    <Cell><Data ss:Type="Number">3243137</Data></Cell>
    <Cell><Data ss:Type="Number">238</Data></Cell>
    <Cell><Data ss:Type="String">scaffold10027|size18822</Data></Cell>
    <Cell><Data ss:Type="Number">-0.99109000000000003</Data></Cell>
    <Cell><Data ss:Type="String">no</Data></Cell>
   </Row>
   <Row>
    <Cell><Data ss:Type="Number">748975</Data></Cell>
    <Cell><Data ss:Type="Number">239</Data></Cell>
    <Cell><Data ss:Type="String">scaffold100285|size2489</Data></Cell>
    <Cell><Data ss:Type="Number">-0.33845999999999998</Data></Cell>
    <Cell><Data ss:Type="String">no</Data></Cell>
    <Cell ss:StyleID="s19"/>
    <Cell ss:StyleID="s19"/>
    <Cell ss:StyleID="s19"/>
   </Row>
   <Row>
    <Cell><Data ss:Type="Number">2033365</Data></Cell>
    <Cell><Data ss:Type="Number">240</Data></Cell>
    <Cell><Data ss:Type="String">scaffold100285|size2489</Data></Cell>
    <Cell><Data ss:Type="Number">-0.99316000000000004</Data></Cell>
    <Cell><Data ss:Type="String">no</Data></Cell>
    <Cell><Data ss:Type="Number">-0.19424054199999999</Data></Cell>
    <Cell><Data ss:Type="Number">0.54609929099999999</Data></Cell>
    <Cell><Data ss:Type="Number">0.60784313700000003</Data></Cell>
   </Row>
   <Row>
    <Cell><Data ss:Type="Number">748974</Data></Cell>
    <Cell><Data ss:Type="Number">241</Data></Cell>
    <Cell><Data ss:Type="String">scaffold100285|size2489</Data></Cell>
    <Cell><Data ss:Type="Number">-1.0264</Data></Cell>
    <Cell><Data ss:Type="String">no</Data></Cell>
   </Row>
   <Row>
    <Cell><Data ss:Type="Number">1341047</Data></Cell>
    <Cell><Data ss:Type="Number">242</Data></Cell>
    <Cell><Data ss:Type="String">scaffold100285|size2489</Data></Cell>
    <Cell><Data ss:Type="Number">-1.0307999999999999</Data></Cell>
    <Cell><Data ss:Type="String">no</Data></Cell>
   </Row>
   <Row>
    <Cell><Data ss:Type="Number">4040513</Data></Cell>
    <Cell><Data ss:Type="Number">243</Data></Cell>
    <Cell><Data ss:Type="String">scaffold100285|size2489</Data></Cell>
    <Cell><Data ss:Type="Number">-1.0421</Data></Cell>
    <Cell><Data ss:Type="String">no</Data></Cell>
   </Row>
   <Row>
    <Cell><Data ss:Type="Number">3375115</Data></Cell>
    <Cell><Data ss:Type="Number">244</Data></Cell>
    <Cell><Data ss:Type="String">scaffold100285|size2489</Data></Cell>
    <Cell><Data ss:Type="Number">-1.0241</Data></Cell>
    <Cell><Data ss:Type="String">no</Data></Cell>
   </Row>
   <Row>
    <Cell><Data ss:Type="Number">4203212</Data></Cell>
    <Cell><Data ss:Type="Number">245</Data></Cell>
    <Cell><Data ss:Type="String">scaffold100285|size2489</Data></Cell>
    <Cell><Data ss:Type="Number">-0.99212999999999996</Data></Cell>
    <Cell><Data ss:Type="String">no</Data></Cell>
   </Row>
   <Row>
    <Cell><Data ss:Type="Number">1036540</Data></Cell>
    <Cell><Data ss:Type="Number">246</Data></Cell>
    <Cell><Data ss:Type="String">scaffold100285|size2489</Data></Cell>
    <Cell><Data ss:Type="Number">-0.98289000000000004</Data></Cell>
    <Cell><Data ss:Type="String">no</Data></Cell>
   </Row>
   <Row>
    <Cell><Data ss:Type="Number">553040</Data></Cell>
    <Cell><Data ss:Type="Number">247</Data></Cell>
    <Cell><Data ss:Type="String">scaffold100285|size2489</Data></Cell>
    <Cell><Data ss:Type="Number">-1.0431999999999999</Data></Cell>
    <Cell><Data ss:Type="String">no</Data></Cell>
   </Row>
   <Row>
    <Cell><Data ss:Type="Number">481293</Data></Cell>
    <Cell><Data ss:Type="Number">248</Data></Cell>
    <Cell><Data ss:Type="String">scaffold100285|size2489</Data></Cell>
    <Cell><Data ss:Type="Number">-1.0133000000000001</Data></Cell>
    <Cell><Data ss:Type="String">no</Data></Cell>
   </Row>
   <Row>
    <Cell><Data ss:Type="Number">442739</Data></Cell>
    <Cell><Data ss:Type="Number">249</Data></Cell>
    <Cell><Data ss:Type="String">scaffold100285|size2489</Data></Cell>
    <Cell><Data ss:Type="Number">-0.95415000000000005</Data></Cell>
    <Cell><Data ss:Type="String">no</Data></Cell>
   </Row>
   <Row>
    <Cell><Data ss:Type="Number">442740</Data></Cell>
    <Cell><Data ss:Type="Number">250</Data></Cell>
    <Cell><Data ss:Type="String">scaffold100285|size2489</Data></Cell>
    <Cell><Data ss:Type="Number">-1.0046999999999999</Data></Cell>
    <Cell><Data ss:Type="String">no</Data></Cell>
   </Row>
   <Row>
    <Cell><Data ss:Type="Number">442745</Data></Cell>
    <Cell><Data ss:Type="Number">251</Data></Cell>
    <Cell><Data ss:Type="String">scaffold100290|size4033</Data></Cell>
    <Cell><Data ss:Type="Number">-1.0364</Data></Cell>
    <Cell><Data ss:Type="String">no</Data></Cell>
   </Row>
   <Row>
    <Cell><Data ss:Type="Number">8917</Data></Cell>
    <Cell><Data ss:Type="Number">252</Data></Cell>
    <Cell><Data ss:Type="String">scaffold100293|size2488</Data></Cell>
    <Cell><Data ss:Type="Number">-1.0025999999999999</Data></Cell>
    <Cell><Data ss:Type="String">no</Data></Cell>
   </Row>
   <Row>
    <Cell><Data ss:Type="Number">73152</Data></Cell>
    <Cell><Data ss:Type="Number">253</Data></Cell>
    <Cell><Data ss:Type="String">scaffold100293|size2488</Data></Cell>
    <Cell><Data ss:Type="Number">-1.0025999999999999</Data></Cell>
    <Cell><Data ss:Type="String">no</Data></Cell>
    <Cell><Data ss:Type="Number">-9.4639113999999996E-2</Data></Cell>
    <Cell><Data ss:Type="Number">7.1662848000000001E-2</Data></Cell>
    <Cell><Data ss:Type="Number">4.8260869570000002</Data></Cell>
   </Row>
   <Row>
    <Cell><Data ss:Type="Number">3243143</Data></Cell>
    <Cell><Data ss:Type="Number">254</Data></Cell>
    <Cell><Data ss:Type="String">scaffold100293|size2488</Data></Cell>
    <Cell><Data ss:Type="Number">-0.98187000000000002</Data></Cell>
    <Cell><Data ss:Type="String">no</Data></Cell>
    <Cell><Data ss:Type="Number">-4.3184709999999999E-3</Data></Cell>
    <Cell><Data ss:Type="Number">0.67007524600000001</Data></Cell>
    <Cell><Data ss:Type="Number">1.636363636</Data></Cell>
   </Row>
   <Row>
    <Cell><Data ss:Type="Number">748980</Data></Cell>
    <Cell><Data ss:Type="Number">255</Data></Cell>
    <Cell><Data ss:Type="String">scaffold100293|size2488</Data></Cell>
    <Cell><Data ss:Type="Number">-0.76146000000000003</Data></Cell>
    <Cell><Data ss:Type="String">no</Data></Cell>
   </Row>
   <Row>
    <Cell><Data ss:Type="Number">3308245</Data></Cell>
    <Cell><Data ss:Type="Number">256</Data></Cell>
    <Cell><Data ss:Type="String">scaffold100293|size2488</Data></Cell>
    <Cell><Data ss:Type="Number">-0.98594999999999999</Data></Cell>
    <Cell><Data ss:Type="String">no</Data></Cell>
    <Cell ss:StyleID="s19"/>
    <Cell ss:StyleID="s19"/>
    <Cell ss:StyleID="s19"/>
   </Row>
   <Row>
    <Cell><Data ss:Type="Number">1981539</Data></Cell>
    <Cell><Data ss:Type="Number">257</Data></Cell>
    <Cell><Data ss:Type="String">scaffold100293|size2488</Data></Cell>
    <Cell><Data ss:Type="Number">-1.0229999999999999</Data></Cell>
    <Cell><Data ss:Type="String">no</Data></Cell>
   </Row>
   <Row>
    <Cell><Data ss:Type="Number">2934263</Data></Cell>
    <Cell><Data ss:Type="Number">258</Data></Cell>
    <Cell><Data ss:Type="String">scaffold100293|size2488</Data></Cell>
    <Cell><Data ss:Type="Number">-1.0524</Data></Cell>
    <Cell><Data ss:Type="String">no</Data></Cell>
   </Row>
   <Row>
    <Cell><Data ss:Type="Number">73148</Data></Cell>
    <Cell><Data ss:Type="Number">259</Data></Cell>
    <Cell><Data ss:Type="String">scaffold100293|size2488</Data></Cell>
    <Cell><Data ss:Type="Number">-1.0329999999999999</Data></Cell>
    <Cell><Data ss:Type="String">no</Data></Cell>
   </Row>
   <Row>
    <Cell><Data ss:Type="Number">748981</Data></Cell>
    <Cell><Data ss:Type="Number">260</Data></Cell>
    <Cell><Data ss:Type="String">scaffold100293|size2488</Data></Cell>
    <Cell><Data ss:Type="Number">-1.0297000000000001</Data></Cell>
    <Cell><Data ss:Type="String">no</Data></Cell>
   </Row>
   <Row>
    <Cell><Data ss:Type="Number">3207520</Data></Cell>
    <Cell><Data ss:Type="Number">261</Data></Cell>
    <Cell><Data ss:Type="String">scaffold100293|size2488</Data></Cell>
    <Cell><Data ss:Type="Number">-1.075</Data></Cell>
    <Cell><Data ss:Type="String">no</Data></Cell>
   </Row>
   <Row>
    <Cell><Data ss:Type="Number">3243146</Data></Cell>
    <Cell><Data ss:Type="Number">262</Data></Cell>
    <Cell><Data ss:Type="String">scaffold100293|size2488</Data></Cell>
    <Cell><Data ss:Type="Number">-0.99212999999999996</Data></Cell>
    <Cell><Data ss:Type="String">no</Data></Cell>
   </Row>
   <Row>
    <Cell><Data ss:Type="Number">1547952</Data></Cell>
    <Cell><Data ss:Type="Number">263</Data></Cell>
    <Cell><Data ss:Type="String">scaffold100293|size2488</Data></Cell>
    <Cell><Data ss:Type="Number">-0.82623999999999997</Data></Cell>
    <Cell><Data ss:Type="String">no</Data></Cell>
   </Row>
   <Row>
    <Cell><Data ss:Type="Number">1628659</Data></Cell>
    <Cell><Data ss:Type="Number">264</Data></Cell>
    <Cell><Data ss:Type="String">scaffold100293|size2488</Data></Cell>
    <Cell><Data ss:Type="Number">-0.77259999999999995</Data></Cell>
    <Cell><Data ss:Type="String">no</Data></Cell>
   </Row>
   <Row>
    <Cell><Data ss:Type="Number">3751707</Data></Cell>
    <Cell><Data ss:Type="Number">265</Data></Cell>
    <Cell><Data ss:Type="String">scaffold100293|size2488</Data></Cell>
    <Cell><Data ss:Type="Number">-1.0036</Data></Cell>
    <Cell><Data ss:Type="String">no</Data></Cell>
   </Row>
   <Row>
    <Cell><Data ss:Type="Number">3207521</Data></Cell>
    <Cell><Data ss:Type="Number">266</Data></Cell>
    <Cell><Data ss:Type="String">scaffold100293|size2488</Data></Cell>
    <Cell><Data ss:Type="Number">-0.98594999999999999</Data></Cell>
    <Cell><Data ss:Type="String">no</Data></Cell>
   </Row>
   <Row>
    <Cell><Data ss:Type="Number">748982</Data></Cell>
    <Cell><Data ss:Type="Number">267</Data></Cell>
    <Cell><Data ss:Type="String">scaffold100293|size2488</Data></Cell>
    <Cell><Data ss:Type="Number">-0.87431999999999999</Data></Cell>
    <Cell><Data ss:Type="String">no</Data></Cell>
   </Row>
   <Row>
    <Cell><Data ss:Type="Number">2991269</Data></Cell>
    <Cell><Data ss:Type="Number">268</Data></Cell>
    <Cell><Data ss:Type="String">scaffold100293|size2488</Data></Cell>
    <Cell><Data ss:Type="Number">-0.99629000000000001</Data></Cell>
    <Cell><Data ss:Type="String">no</Data></Cell>
   </Row>
   <Row>
    <Cell><Data ss:Type="Number">748983</Data></Cell>
    <Cell><Data ss:Type="Number">269</Data></Cell>
    <Cell><Data ss:Type="String">scaffold100293|size2488</Data></Cell>
    <Cell><Data ss:Type="Number">-0.79918999999999996</Data></Cell>
    <Cell><Data ss:Type="String">no</Data></Cell>
   </Row>
   <Row>
    <Cell><Data ss:Type="Number">2187527</Data></Cell>
    <Cell><Data ss:Type="Number">270</Data></Cell>
    <Cell><Data ss:Type="String">scaffold100293|size2488</Data></Cell>
    <Cell><Data ss:Type="Number">-0.93239000000000005</Data></Cell>
    <Cell><Data ss:Type="String">no</Data></Cell>
   </Row>
   <Row>
    <Cell><Data ss:Type="Number">2780753</Data></Cell>
    <Cell><Data ss:Type="Number">271</Data></Cell>
    <Cell><Data ss:Type="String">scaffold100293|size2488</Data></Cell>
    <Cell><Data ss:Type="Number">-1.0536000000000001</Data></Cell>
    <Cell><Data ss:Type="String">no</Data></Cell>
    <Cell ss:StyleID="s19"/>
    <Cell ss:StyleID="s19"/>
    <Cell ss:StyleID="s19"/>
   </Row>
   <Row>
    <Cell><Data ss:Type="Number">3308246</Data></Cell>
    <Cell><Data ss:Type="Number">272</Data></Cell>
    <Cell><Data ss:Type="String">scaffold100293|size2488</Data></Cell>
    <Cell><Data ss:Type="Number">-1.0511999999999999</Data></Cell>
    <Cell><Data ss:Type="String">no</Data></Cell>
   </Row>
   <Row>
    <Cell><Data ss:Type="Number">73149</Data></Cell>
    <Cell><Data ss:Type="Number">273</Data></Cell>
    <Cell><Data ss:Type="String">scaffold100293|size2488</Data></Cell>
    <Cell><Data ss:Type="Number">-0.99838000000000005</Data></Cell>
    <Cell><Data ss:Type="String">no</Data></Cell>
   </Row>
   <Row>
    <Cell><Data ss:Type="Number">73150</Data></Cell>
    <Cell><Data ss:Type="Number">274</Data></Cell>
    <Cell><Data ss:Type="String">scaffold100293|size2488</Data></Cell>
    <Cell><Data ss:Type="Number">-0.90085000000000004</Data></Cell>
    <Cell><Data ss:Type="String">no</Data></Cell>
   </Row>
   <Row>
    <Cell><Data ss:Type="Number">2142227</Data></Cell>
    <Cell><Data ss:Type="Number">275</Data></Cell>
    <Cell><Data ss:Type="String">scaffold100293|size2488</Data></Cell>
    <Cell><Data ss:Type="Number">-0.90171999999999997</Data></Cell>
    <Cell><Data ss:Type="String">no</Data></Cell>
   </Row>
   <Row>
    <Cell><Data ss:Type="Number">73142</Data></Cell>
    <Cell><Data ss:Type="Number">276</Data></Cell>
    <Cell><Data ss:Type="String">scaffold100293|size2488</Data></Cell>
    <Cell><Data ss:Type="Number">-0.99316000000000004</Data></Cell>
    <Cell><Data ss:Type="String">no</Data></Cell>
   </Row>
   <Row>
    <Cell><Data ss:Type="Number">553053</Data></Cell>
    <Cell><Data ss:Type="Number">277</Data></Cell>
    <Cell><Data ss:Type="String">scaffold100293|size2488</Data></Cell>
    <Cell><Data ss:Type="Number">-1.0488999999999999</Data></Cell>
    <Cell><Data ss:Type="String">no</Data></Cell>
    <Cell ss:StyleID="s19"/>
    <Cell ss:StyleID="s19"/>
    <Cell ss:StyleID="s19"/>
   </Row>
   <Row>
    <Cell><Data ss:Type="Number">73143</Data></Cell>
    <Cell><Data ss:Type="Number">278</Data></Cell>
    <Cell><Data ss:Type="String">scaffold100293|size2488</Data></Cell>
    <Cell><Data ss:Type="Number">-1.0570999999999999</Data></Cell>
    <Cell><Data ss:Type="String">no</Data></Cell>
    <Cell><Data ss:Type="Number">0.18478260899999999</Data></Cell>
    <Cell><Data ss:Type="Number">7.0783100000000002E-4</Data></Cell>
    <Cell><Data ss:Type="Number">17.727272726999999</Data></Cell>
   </Row>
   <Row>
    <Cell><Data ss:Type="Number">2780755</Data></Cell>
    <Cell><Data ss:Type="Number">279</Data></Cell>
    <Cell><Data ss:Type="String">scaffold100293|size2488</Data></Cell>
    <Cell><Data ss:Type="Number">-1.0046999999999999</Data></Cell>
    <Cell><Data ss:Type="String">no</Data></Cell>
   </Row>
   <Row>
    <Cell><Data ss:Type="Number">73144</Data></Cell>
    <Cell><Data ss:Type="Number">280</Data></Cell>
    <Cell><Data ss:Type="String">scaffold100293|size2488</Data></Cell>
    <Cell><Data ss:Type="Number">-1.0618000000000001</Data></Cell>
    <Cell><Data ss:Type="String">yes</Data></Cell>
   </Row>
   <Row>
    <Cell><Data ss:Type="Number">2934262</Data></Cell>
    <Cell><Data ss:Type="Number">281</Data></Cell>
    <Cell><Data ss:Type="String">scaffold100293|size2488</Data></Cell>
    <Cell><Data ss:Type="Number">-1.0229999999999999</Data></Cell>
    <Cell><Data ss:Type="String">no</Data></Cell>
   </Row>
   <Row>
    <Cell><Data ss:Type="Number">748984</Data></Cell>
    <Cell><Data ss:Type="Number">282</Data></Cell>
    <Cell><Data ss:Type="String">scaffold100293|size2488</Data></Cell>
    <Cell><Data ss:Type="Number">-1.0067999999999999</Data></Cell>
    <Cell><Data ss:Type="String">no</Data></Cell>
   </Row>
   <Row>
    <Cell><Data ss:Type="Number">73145</Data></Cell>
    <Cell><Data ss:Type="Number">283</Data></Cell>
    <Cell><Data ss:Type="String">scaffold100293|size2488</Data></Cell>
    <Cell><Data ss:Type="Number">-1.0559000000000001</Data></Cell>
    <Cell><Data ss:Type="String">no</Data></Cell>
   </Row>
   <Row>
    <Cell><Data ss:Type="Number">1547954</Data></Cell>
    <Cell><Data ss:Type="Number">284</Data></Cell>
    <Cell><Data ss:Type="String">scaffold100293|size2488</Data></Cell>
    <Cell><Data ss:Type="Number">-1.0165</Data></Cell>
    <Cell><Data ss:Type="String">no</Data></Cell>
   </Row>
   <Row>
    <Cell><Data ss:Type="Number">748985</Data></Cell>
    <Cell><Data ss:Type="Number">285</Data></Cell>
    <Cell><Data ss:Type="String">scaffold100293|size2488</Data></Cell>
    <Cell><Data ss:Type="Number">-0.89910000000000001</Data></Cell>
    <Cell><Data ss:Type="String">no</Data></Cell>
   </Row>
   <Row>
    <Cell><Data ss:Type="Number">553054</Data></Cell>
    <Cell><Data ss:Type="Number">286</Data></Cell>
    <Cell><Data ss:Type="String">scaffold100293|size2488</Data></Cell>
    <Cell><Data ss:Type="Number">-0.80213999999999996</Data></Cell>
    <Cell><Data ss:Type="String">no</Data></Cell>
   </Row>
   <Row>
    <Cell><Data ss:Type="Number">73151</Data></Cell>
    <Cell><Data ss:Type="Number">287</Data></Cell>
    <Cell><Data ss:Type="String">scaffold100293|size2488</Data></Cell>
    <Cell><Data ss:Type="Number">-0.83711000000000002</Data></Cell>
    <Cell><Data ss:Type="String">no</Data></Cell>
   </Row>
   <Row>
    <Cell><Data ss:Type="Number">1547951</Data></Cell>
    <Cell><Data ss:Type="Number">288</Data></Cell>
    <Cell><Data ss:Type="String">scaffold100293|size2488</Data></Cell>
    <Cell><Data ss:Type="Number">-1.0329999999999999</Data></Cell>
    <Cell><Data ss:Type="String">no</Data></Cell>
   </Row>
   <Row>
    <Cell><Data ss:Type="Number">3152021</Data></Cell>
    <Cell><Data ss:Type="Number">289</Data></Cell>
    <Cell><Data ss:Type="String">scaffold100293|size2488</Data></Cell>
    <Cell><Data ss:Type="Number">-0.86768000000000001</Data></Cell>
    <Cell><Data ss:Type="String">no</Data></Cell>
   </Row>
   <Row>
    <Cell><Data ss:Type="Number">553052</Data></Cell>
    <Cell><Data ss:Type="Number">290</Data></Cell>
    <Cell><Data ss:Type="String">scaffold100293|size2488</Data></Cell>
    <Cell><Data ss:Type="Number">-1.0025999999999999</Data></Cell>
    <Cell><Data ss:Type="String">no</Data></Cell>
    <Cell ss:StyleID="s19"/>
    <Cell ss:StyleID="s19"/>
    <Cell ss:StyleID="s19"/>
   </Row>
   <Row>
    <Cell><Data ss:Type="Number">2743345</Data></Cell>
    <Cell><Data ss:Type="Number">291</Data></Cell>
    <Cell><Data ss:Type="String">scaffold100293|size2488</Data></Cell>
    <Cell><Data ss:Type="Number">-0.77754000000000001</Data></Cell>
    <Cell><Data ss:Type="String">yes</Data></Cell>
   </Row>
   <Row>
    <Cell><Data ss:Type="Number">1981542</Data></Cell>
    <Cell><Data ss:Type="Number">292</Data></Cell>
    <Cell><Data ss:Type="String">scaffold100293|size2488</Data></Cell>
    <Cell><Data ss:Type="Number">-0.87516000000000005</Data></Cell>
    <Cell><Data ss:Type="String">no</Data></Cell>
   </Row>
   <Row>
    <Cell><Data ss:Type="Number">748978</Data></Cell>
    <Cell><Data ss:Type="Number">293</Data></Cell>
    <Cell><Data ss:Type="String">scaffold100293|size2488</Data></Cell>
    <Cell><Data ss:Type="Number">-1.0960000000000001</Data></Cell>
    <Cell><Data ss:Type="String">no</Data></Cell>
   </Row>
   <Row>
    <Cell><Data ss:Type="Number">3243148</Data></Cell>
    <Cell><Data ss:Type="Number">294</Data></Cell>
    <Cell><Data ss:Type="String">scaffold100293|size2488</Data></Cell>
    <Cell><Data ss:Type="Number">-0.89561000000000002</Data></Cell>
    <Cell><Data ss:Type="String">no</Data></Cell>
   </Row>
   <Row>
    <Cell><Data ss:Type="Number">2187529</Data></Cell>
    <Cell><Data ss:Type="Number">295</Data></Cell>
    <Cell><Data ss:Type="String">scaffold100293|size2488</Data></Cell>
    <Cell><Data ss:Type="Number">-1.1024</Data></Cell>
    <Cell><Data ss:Type="String">no</Data></Cell>
   </Row>
   <Row>
    <Cell><Data ss:Type="Number">2780756</Data></Cell>
    <Cell><Data ss:Type="Number">296</Data></Cell>
    <Cell><Data ss:Type="String">scaffold100293|size2488</Data></Cell>
    <Cell><Data ss:Type="Number">-0.99316000000000004</Data></Cell>
    <Cell><Data ss:Type="String">no</Data></Cell>
   </Row>
   <Row>
    <Cell><Data ss:Type="Number">3540035</Data></Cell>
    <Cell><Data ss:Type="Number">297</Data></Cell>
    <Cell><Data ss:Type="String">scaffold100293|size2488</Data></Cell>
    <Cell><Data ss:Type="Number">-1.0375000000000001</Data></Cell>
    <Cell><Data ss:Type="String">no</Data></Cell>
   </Row>
   <Row>
    <Cell><Data ss:Type="Number">73147</Data></Cell>
    <Cell><Data ss:Type="Number">298</Data></Cell>
    <Cell><Data ss:Type="String">scaffold100293|size2488</Data></Cell>
    <Cell><Data ss:Type="Number">-1.0079</Data></Cell>
    <Cell><Data ss:Type="String">no</Data></Cell>
   </Row>
   <Row>
    <Cell><Data ss:Type="Number">748988</Data></Cell>
    <Cell><Data ss:Type="Number">299</Data></Cell>
    <Cell><Data ss:Type="String">scaffold100293|size2488</Data></Cell>
    <Cell><Data ss:Type="Number">-0.82777999999999996</Data></Cell>
    <Cell><Data ss:Type="String">no</Data></Cell>
   </Row>
   <Row>
    <Cell><Data ss:Type="Number">2464024</Data></Cell>
    <Cell><Data ss:Type="Number">300</Data></Cell>
    <Cell><Data ss:Type="String">scaffold100293|size2488</Data></Cell>
    <Cell><Data ss:Type="Number">-1.0443</Data></Cell>
    <Cell><Data ss:Type="String">no</Data></Cell>
   </Row>
   <Row>
    <Cell><Data ss:Type="Number">3243144</Data></Cell>
    <Cell><Data ss:Type="Number">301</Data></Cell>
    <Cell><Data ss:Type="String">scaffold100293|size2488</Data></Cell>
    <Cell><Data ss:Type="Number">-1.0511999999999999</Data></Cell>
    <Cell><Data ss:Type="String">no</Data></Cell>
   </Row>
   <Row>
    <Cell><Data ss:Type="Number">748989</Data></Cell>
    <Cell><Data ss:Type="Number">302</Data></Cell>
    <Cell><Data ss:Type="String">scaffold100293|size2488</Data></Cell>
    <Cell><Data ss:Type="Number">-0.82011999999999996</Data></Cell>
    <Cell><Data ss:Type="String">no</Data></Cell>
   </Row>
   <Row>
    <Cell><Data ss:Type="Number">748991</Data></Cell>
    <Cell><Data ss:Type="Number">303</Data></Cell>
    <Cell><Data ss:Type="String">scaffold100293|size2488</Data></Cell>
    <Cell><Data ss:Type="Number">-1.0111000000000001</Data></Cell>
    <Cell><Data ss:Type="String">no</Data></Cell>
   </Row>
   <Row>
    <Cell><Data ss:Type="Number">3433419</Data></Cell>
    <Cell><Data ss:Type="Number">304</Data></Cell>
    <Cell><Data ss:Type="String">scaffold100293|size2488</Data></Cell>
    <Cell><Data ss:Type="Number">-0.80657999999999996</Data></Cell>
    <Cell><Data ss:Type="String">no</Data></Cell>
   </Row>
   <Row>
    <Cell><Data ss:Type="Number">1547955</Data></Cell>
    <Cell><Data ss:Type="Number">305</Data></Cell>
    <Cell><Data ss:Type="String">scaffold100293|size2488</Data></Cell>
    <Cell><Data ss:Type="Number">-1.0431999999999999</Data></Cell>
    <Cell><Data ss:Type="String">no</Data></Cell>
   </Row>
   <Row>
    <Cell><Data ss:Type="Number">1673494</Data></Cell>
    <Cell><Data ss:Type="Number">306</Data></Cell>
    <Cell><Data ss:Type="String">scaffold100293|size2488</Data></Cell>
    <Cell><Data ss:Type="Number">-0.88529000000000002</Data></Cell>
    <Cell><Data ss:Type="String">no</Data></Cell>
   </Row>
   <Row>
    <Cell><Data ss:Type="Number">1517669</Data></Cell>
    <Cell><Data ss:Type="Number">307</Data></Cell>
    <Cell><Data ss:Type="String">scaffold100293|size2488</Data></Cell>
    <Cell><Data ss:Type="Number">-0.93239000000000005</Data></Cell>
    <Cell><Data ss:Type="String">no</Data></Cell>
   </Row>
   <Row>
    <Cell><Data ss:Type="Number">1547957</Data></Cell>
    <Cell><Data ss:Type="Number">308</Data></Cell>
    <Cell><Data ss:Type="String">scaffold100293|size2488</Data></Cell>
    <Cell><Data ss:Type="Number">-1.0264</Data></Cell>
    <Cell><Data ss:Type="String">no</Data></Cell>
   </Row>
   <Row>
    <Cell><Data ss:Type="Number">3375119</Data></Cell>
    <Cell><Data ss:Type="Number">309</Data></Cell>
    <Cell><Data ss:Type="String">scaffold100293|size2488</Data></Cell>
    <Cell><Data ss:Type="Number">-0.71235000000000004</Data></Cell>
    <Cell><Data ss:Type="String">no</Data></Cell>
   </Row>
   <Row>
    <Cell><Data ss:Type="Number">748977</Data></Cell>
    <Cell><Data ss:Type="Number">310</Data></Cell>
    <Cell><Data ss:Type="String">scaffold100293|size2488</Data></Cell>
    <Cell><Data ss:Type="Number">-1.0089999999999999</Data></Cell>
    <Cell><Data ss:Type="String">no</Data></Cell>
   </Row>
   <Row>
    <Cell><Data ss:Type="Number">2780750</Data></Cell>
    <Cell><Data ss:Type="Number">311</Data></Cell>
    <Cell><Data ss:Type="String">scaffold100293|size2488</Data></Cell>
    <Cell><Data ss:Type="Number">-1.0046999999999999</Data></Cell>
    <Cell><Data ss:Type="String">no</Data></Cell>
   </Row>
   <Row>
    <Cell><Data ss:Type="Number">1547947</Data></Cell>
    <Cell><Data ss:Type="Number">312</Data></Cell>
    <Cell><Data ss:Type="String">scaffold100293|size2488</Data></Cell>
    <Cell><Data ss:Type="Number">-0.86438000000000004</Data></Cell>
    <Cell><Data ss:Type="String">no</Data></Cell>
   </Row>
   <Row>
    <Cell><Data ss:Type="Number">3308242</Data></Cell>
    <Cell><Data ss:Type="Number">313</Data></Cell>
    <Cell><Data ss:Type="String">scaffold100293|size2488</Data></Cell>
    <Cell><Data ss:Type="Number">-1.0443</Data></Cell>
    <Cell><Data ss:Type="String">no</Data></Cell>
   </Row>
   <Row>
    <Cell><Data ss:Type="Number">1547948</Data></Cell>
    <Cell><Data ss:Type="Number">314</Data></Cell>
    <Cell><Data ss:Type="String">scaffold100293|size2488</Data></Cell>
    <Cell><Data ss:Type="Number">-1.0275000000000001</Data></Cell>
    <Cell><Data ss:Type="String">no</Data></Cell>
   </Row>
   <Row>
    <Cell><Data ss:Type="Number">13285</Data></Cell>
    <Cell><Data ss:Type="Number">315</Data></Cell>
    <Cell><Data ss:Type="String">scaffold100293|size2488</Data></Cell>
    <Cell><Data ss:Type="Number">-1.0251999999999999</Data></Cell>
    <Cell><Data ss:Type="String">no</Data></Cell>
   </Row>
   <Row>
    <Cell><Data ss:Type="Number">41293</Data></Cell>
    <Cell><Data ss:Type="Number">316</Data></Cell>
    <Cell><Data ss:Type="String">scaffold10029|size15261</Data></Cell>
    <Cell><Data ss:Type="Number">-1.0570999999999999</Data></Cell>
    <Cell><Data ss:Type="String">no</Data></Cell>
   </Row>
   <Row>
    <Cell><Data ss:Type="Number">481318</Data></Cell>
    <Cell><Data ss:Type="Number">317</Data></Cell>
    <Cell><Data ss:Type="String">scaffold100313|size2487</Data></Cell>
    <Cell><Data ss:Type="Number">-1.0364</Data></Cell>
    <Cell><Data ss:Type="String">no</Data></Cell>
    <Cell><Data ss:Type="Number">0.59919395499999994</Data></Cell>
    <Cell><Data ss:Type="Number">6.8627451000000006E-2</Data></Cell>
    <Cell><Data ss:Type="Number">0.111111111</Data></Cell>
   </Row>
   <Row>
    <Cell><Data ss:Type="Number">1802721</Data></Cell>
    <Cell><Data ss:Type="Number">318</Data></Cell>
    <Cell><Data ss:Type="String">scaffold100313|size2487</Data></Cell>
    <Cell><Data ss:Type="Number">-1.0871999999999999</Data></Cell>
    <Cell><Data ss:Type="String">yes</Data></Cell>
    <Cell><Data ss:Type="Number">-6.9982394000000003E-2</Data></Cell>
    <Cell><Data ss:Type="Number">0.49650349700000002</Data></Cell>
    <Cell><Data ss:Type="Number">0.37634408600000002</Data></Cell>
   </Row>
   <Row>
    <Cell><Data ss:Type="Number">2187539</Data></Cell>
    <Cell><Data ss:Type="Number">319</Data></Cell>
    <Cell><Data ss:Type="String">scaffold100313|size2487</Data></Cell>
    <Cell><Data ss:Type="Number">-1.0186999999999999</Data></Cell>
    <Cell><Data ss:Type="String">no</Data></Cell>
   </Row>
   <Row>
    <Cell><Data ss:Type="Number">47618</Data></Cell>
    <Cell><Data ss:Type="Number">320</Data></Cell>
    <Cell><Data ss:Type="String">scaffold100313|size2487</Data></Cell>
    <Cell><Data ss:Type="Number">-1.0408999999999999</Data></Cell>
    <Cell><Data ss:Type="String">no</Data></Cell>
   </Row>
   <Row>
    <Cell><Data ss:Type="Number">8918</Data></Cell>
    <Cell><Data ss:Type="Number">321</Data></Cell>
    <Cell><Data ss:Type="String">scaffold10031|size15260</Data></Cell>
    <Cell><Data ss:Type="Number">-0.9748</Data></Cell>
    <Cell><Data ss:Type="String">no</Data></Cell>
   </Row>
   <Row>
    <Cell><Data ss:Type="Number">25029</Data></Cell>
    <Cell><Data ss:Type="Number">322</Data></Cell>
    <Cell><Data ss:Type="String">scaffold10031|size15260</Data></Cell>
    <Cell><Data ss:Type="Number">-1.1577999999999999</Data></Cell>
    <Cell><Data ss:Type="String">no</Data></Cell>
    <Cell><Data ss:Type="Number">0.18798283299999999</Data></Cell>
    <Cell><Data ss:Type="Number">3.5690344999999998E-2</Data></Cell>
    <Cell><Data ss:Type="Number">0.13600000000000001</Data></Cell>
   </Row>
   <Row>
    <Cell><Data ss:Type="Number">59940</Data></Cell>
    <Cell><Data ss:Type="Number">323</Data></Cell>
    <Cell><Data ss:Type="String">scaffold10031|size15260</Data></Cell>
    <Cell><Data ss:Type="Number">-1.0241</Data></Cell>
    <Cell><Data ss:Type="String">no</Data></Cell>
   </Row>
   <Row>
    <Cell><Data ss:Type="Number">29190</Data></Cell>
    <Cell><Data ss:Type="Number">324</Data></Cell>
    <Cell><Data ss:Type="String">scaffold10031|size15260</Data></Cell>
    <Cell><Data ss:Type="Number">-1.0738000000000001</Data></Cell>
    <Cell><Data ss:Type="String">no</Data></Cell>
   </Row>
   <Row>
    <Cell><Data ss:Type="Number">8919</Data></Cell>
    <Cell><Data ss:Type="Number">325</Data></Cell>
    <Cell><Data ss:Type="String">scaffold10031|size15260</Data></Cell>
    <Cell><Data ss:Type="Number">-1.0547</Data></Cell>
    <Cell><Data ss:Type="String">yes</Data></Cell>
   </Row>
   <Row>
    <Cell><Data ss:Type="Number">749021</Data></Cell>
    <Cell><Data ss:Type="Number">326</Data></Cell>
    <Cell><Data ss:Type="String">scaffold10031|size15260</Data></Cell>
    <Cell><Data ss:Type="Number">-1.0387</Data></Cell>
    <Cell><Data ss:Type="String">yes</Data></Cell>
   </Row>
   <Row>
    <Cell><Data ss:Type="Number">1517680</Data></Cell>
    <Cell><Data ss:Type="Number">327</Data></Cell>
    <Cell><Data ss:Type="String">scaffold10031|size15260</Data></Cell>
    <Cell><Data ss:Type="Number">-0.98289000000000004</Data></Cell>
    <Cell><Data ss:Type="String">no</Data></Cell>
    <Cell ss:StyleID="s19"/>
    <Cell ss:StyleID="s19"/>
    <Cell ss:StyleID="s19"/>
   </Row>
   <Row>
    <Cell><Data ss:Type="Number">3308255</Data></Cell>
    <Cell><Data ss:Type="Number">328</Data></Cell>
    <Cell><Data ss:Type="String">scaffold10031|size15260</Data></Cell>
    <Cell><Data ss:Type="Number">-1.0536000000000001</Data></Cell>
    <Cell><Data ss:Type="String">no</Data></Cell>
   </Row>
   <Row>
    <Cell><Data ss:Type="Number">442770</Data></Cell>
    <Cell><Data ss:Type="Number">329</Data></Cell>
    <Cell><Data ss:Type="String">scaffold10031|size15260</Data></Cell>
    <Cell><Data ss:Type="Number">-1.0307999999999999</Data></Cell>
    <Cell><Data ss:Type="String">no</Data></Cell>
   </Row>
   <Row>
    <Cell><Data ss:Type="Number">481325</Data></Cell>
    <Cell><Data ss:Type="Number">330</Data></Cell>
    <Cell><Data ss:Type="String">scaffold10031|size15260</Data></Cell>
    <Cell><Data ss:Type="Number">-1.0111000000000001</Data></Cell>
    <Cell><Data ss:Type="String">no</Data></Cell>
   </Row>
   <Row>
    <Cell><Data ss:Type="Number">73158</Data></Cell>
    <Cell><Data ss:Type="Number">331</Data></Cell>
    <Cell><Data ss:Type="String">scaffold10031|size15260</Data></Cell>
    <Cell><Data ss:Type="Number">-0.87016000000000004</Data></Cell>
    <Cell><Data ss:Type="String">no</Data></Cell>
   </Row>
   <Row>
    <Cell><Data ss:Type="Number">749017</Data></Cell>
    <Cell><Data ss:Type="Number">332</Data></Cell>
    <Cell><Data ss:Type="String">scaffold10031|size15260</Data></Cell>
    <Cell><Data ss:Type="Number">-1.0165</Data></Cell>
    <Cell><Data ss:Type="String">no</Data></Cell>
   </Row>
   <Row>
    <Cell><Data ss:Type="Number">481326</Data></Cell>
    <Cell><Data ss:Type="Number">333</Data></Cell>
    <Cell><Data ss:Type="String">scaffold10031|size15260</Data></Cell>
    <Cell><Data ss:Type="Number">-1.075</Data></Cell>
    <Cell><Data ss:Type="String">no</Data></Cell>
   </Row>
   <Row>
    <Cell><Data ss:Type="Number">442752</Data></Cell>
    <Cell><Data ss:Type="Number">334</Data></Cell>
    <Cell><Data ss:Type="String">scaffold10031|size15260</Data></Cell>
    <Cell><Data ss:Type="Number">-1.0478000000000001</Data></Cell>
    <Cell><Data ss:Type="String">no</Data></Cell>
   </Row>
   <Row>
    <Cell><Data ss:Type="Number">1547976</Data></Cell>
    <Cell><Data ss:Type="Number">335</Data></Cell>
    <Cell><Data ss:Type="String">scaffold10031|size15260</Data></Cell>
    <Cell><Data ss:Type="Number">-1.0286</Data></Cell>
    <Cell><Data ss:Type="String">no</Data></Cell>
   </Row>
   <Row>
    <Cell><Data ss:Type="Number">749018</Data></Cell>
    <Cell><Data ss:Type="Number">336</Data></Cell>
    <Cell><Data ss:Type="String">scaffold10031|size15260</Data></Cell>
    <Cell><Data ss:Type="Number">-0.97680999999999996</Data></Cell>
    <Cell><Data ss:Type="String">no</Data></Cell>
   </Row>
   <Row>
    <Cell><Data ss:Type="Number">442754</Data></Cell>
    <Cell><Data ss:Type="Number">337</Data></Cell>
    <Cell><Data ss:Type="String">scaffold10031|size15260</Data></Cell>
    <Cell><Data ss:Type="Number">-1.0079</Data></Cell>
    <Cell><Data ss:Type="String">no</Data></Cell>
   </Row>
   <Row>
    <Cell><Data ss:Type="Number">73159</Data></Cell>
    <Cell><Data ss:Type="Number">338</Data></Cell>
    <Cell><Data ss:Type="String">scaffold10031|size15260</Data></Cell>
    <Cell><Data ss:Type="Number">-1.0408999999999999</Data></Cell>
    <Cell><Data ss:Type="String">no</Data></Cell>
   </Row>
   <Row>
    <Cell><Data ss:Type="Number">442755</Data></Cell>
    <Cell><Data ss:Type="Number">339</Data></Cell>
    <Cell><Data ss:Type="String">scaffold10031|size15260</Data></Cell>
    <Cell><Data ss:Type="Number">-1.0198</Data></Cell>
    <Cell><Data ss:Type="String">no</Data></Cell>
   </Row>
   <Row>
    <Cell><Data ss:Type="Number">749019</Data></Cell>
    <Cell><Data ss:Type="Number">340</Data></Cell>
    <Cell><Data ss:Type="String">scaffold10031|size15260</Data></Cell>
    <Cell><Data ss:Type="Number">-1.0143</Data></Cell>
    <Cell><Data ss:Type="String">no</Data></Cell>
   </Row>
   <Row>
    <Cell><Data ss:Type="Number">442756</Data></Cell>
    <Cell><Data ss:Type="Number">341</Data></Cell>
    <Cell><Data ss:Type="String">scaffold10031|size15260</Data></Cell>
    <Cell><Data ss:Type="Number">-1.0122</Data></Cell>
    <Cell><Data ss:Type="String">no</Data></Cell>
   </Row>
   <Row>
    <Cell><Data ss:Type="Number">1628669</Data></Cell>
    <Cell><Data ss:Type="Number">342</Data></Cell>
    <Cell><Data ss:Type="String">scaffold10031|size15260</Data></Cell>
    <Cell><Data ss:Type="Number">-0.98594999999999999</Data></Cell>
    <Cell><Data ss:Type="String">no</Data></Cell>
   </Row>
   <Row>
    <Cell><Data ss:Type="Number">442773</Data></Cell>
    <Cell><Data ss:Type="Number">343</Data></Cell>
    <Cell><Data ss:Type="String">scaffold10031|size15260</Data></Cell>
    <Cell><Data ss:Type="Number">-0.9728</Data></Cell>
    <Cell><Data ss:Type="String">yes</Data></Cell>
   </Row>
   <Row>
    <Cell><Data ss:Type="Number">749020</Data></Cell>
    <Cell><Data ss:Type="Number">344</Data></Cell>
    <Cell><Data ss:Type="String">scaffold10031|size15260</Data></Cell>
    <Cell><Data ss:Type="Number">-1.0455000000000001</Data></Cell>
    <Cell><Data ss:Type="String">no</Data></Cell>
   </Row>
   <Row>
    <Cell><Data ss:Type="Number">481328</Data></Cell>
    <Cell><Data ss:Type="Number">345</Data></Cell>
    <Cell><Data ss:Type="String">scaffold10031|size15260</Data></Cell>
    <Cell><Data ss:Type="Number">-1.0455000000000001</Data></Cell>
    <Cell><Data ss:Type="String">no</Data></Cell>
   </Row>
   <Row>
    <Cell><Data ss:Type="Number">3243153</Data></Cell>
    <Cell><Data ss:Type="Number">346</Data></Cell>
    <Cell><Data ss:Type="String">scaffold10031|size15260</Data></Cell>
    <Cell><Data ss:Type="Number">-1.0143</Data></Cell>
    <Cell><Data ss:Type="String">no</Data></Cell>
   </Row>
   <Row>
    <Cell><Data ss:Type="Number">481330</Data></Cell>
    <Cell><Data ss:Type="Number">347</Data></Cell>
    <Cell><Data ss:Type="String">scaffold10031|size15260</Data></Cell>
    <Cell><Data ss:Type="Number">-1.0536000000000001</Data></Cell>
    <Cell><Data ss:Type="String">no</Data></Cell>
   </Row>
   <Row>
    <Cell><Data ss:Type="Number">1673495</Data></Cell>
    <Cell><Data ss:Type="Number">348</Data></Cell>
    <Cell><Data ss:Type="String">scaffold10031|size15260</Data></Cell>
    <Cell><Data ss:Type="Number">-1.0122</Data></Cell>
    <Cell><Data ss:Type="String">no</Data></Cell>
   </Row>
   <Row>
    <Cell><Data ss:Type="Number">73160</Data></Cell>
    <Cell><Data ss:Type="Number">349</Data></Cell>
    <Cell><Data ss:Type="String">scaffold10031|size15260</Data></Cell>
    <Cell><Data ss:Type="Number">-1.0264</Data></Cell>
    <Cell><Data ss:Type="String">no</Data></Cell>
   </Row>
   <Row>
    <Cell><Data ss:Type="Number">442757</Data></Cell>
    <Cell><Data ss:Type="Number">350</Data></Cell>
    <Cell><Data ss:Type="String">scaffold10031|size15260</Data></Cell>
    <Cell><Data ss:Type="Number">-1.0036</Data></Cell>
    <Cell><Data ss:Type="String">no</Data></Cell>
   </Row>
   <Row>
    <Cell><Data ss:Type="Number">749028</Data></Cell>
    <Cell><Data ss:Type="Number">351</Data></Cell>
    <Cell><Data ss:Type="String">scaffold10031|size15260</Data></Cell>
    <Cell><Data ss:Type="Number">-1.0275000000000001</Data></Cell>
    <Cell><Data ss:Type="String">no</Data></Cell>
   </Row>
   <Row>
    <Cell><Data ss:Type="Number">481331</Data></Cell>
    <Cell><Data ss:Type="Number">352</Data></Cell>
    <Cell><Data ss:Type="String">scaffold10031|size15260</Data></Cell>
    <Cell><Data ss:Type="Number">-1.0165</Data></Cell>
    <Cell><Data ss:Type="String">no</Data></Cell>
   </Row>
   <Row>
    <Cell><Data ss:Type="Number">749029</Data></Cell>
    <Cell><Data ss:Type="Number">353</Data></Cell>
    <Cell><Data ss:Type="String">scaffold10031|size15260</Data></Cell>
    <Cell><Data ss:Type="Number">-1.0810999999999999</Data></Cell>
    <Cell><Data ss:Type="String">no</Data></Cell>
   </Row>
   <Row>
    <Cell><Data ss:Type="Number">442758</Data></Cell>
    <Cell><Data ss:Type="Number">354</Data></Cell>
    <Cell><Data ss:Type="String">scaffold10031|size15260</Data></Cell>
    <Cell><Data ss:Type="Number">-1.0665</Data></Cell>
    <Cell><Data ss:Type="String">no</Data></Cell>
   </Row>
   <Row>
    <Cell><Data ss:Type="Number">749030</Data></Cell>
    <Cell><Data ss:Type="Number">355</Data></Cell>
    <Cell><Data ss:Type="String">scaffold10031|size15260</Data></Cell>
    <Cell><Data ss:Type="Number">-1.0229999999999999</Data></Cell>
    <Cell><Data ss:Type="String">no</Data></Cell>
   </Row>
   <Row>
    <Cell><Data ss:Type="Number">442759</Data></Cell>
    <Cell><Data ss:Type="Number">356</Data></Cell>
    <Cell><Data ss:Type="String">scaffold10031|size15260</Data></Cell>
    <Cell><Data ss:Type="Number">-1.0431999999999999</Data></Cell>
    <Cell><Data ss:Type="String">no</Data></Cell>
   </Row>
   <Row>
    <Cell><Data ss:Type="Number">481332</Data></Cell>
    <Cell><Data ss:Type="Number">357</Data></Cell>
    <Cell><Data ss:Type="String">scaffold10031|size15260</Data></Cell>
    <Cell><Data ss:Type="Number">-1.0701000000000001</Data></Cell>
    <Cell><Data ss:Type="String">no</Data></Cell>
   </Row>
   <Row>
    <Cell><Data ss:Type="Number">442760</Data></Cell>
    <Cell><Data ss:Type="Number">358</Data></Cell>
    <Cell><Data ss:Type="String">scaffold10031|size15260</Data></Cell>
    <Cell><Data ss:Type="Number">-1.0286</Data></Cell>
    <Cell><Data ss:Type="String">no</Data></Cell>
   </Row>
   <Row>
    <Cell><Data ss:Type="Number">442761</Data></Cell>
    <Cell><Data ss:Type="Number">359</Data></Cell>
    <Cell><Data ss:Type="String">scaffold10031|size15260</Data></Cell>
    <Cell><Data ss:Type="Number">-1.0089999999999999</Data></Cell>
    <Cell><Data ss:Type="String">no</Data></Cell>
   </Row>
   <Row>
    <Cell><Data ss:Type="Number">481342</Data></Cell>
    <Cell><Data ss:Type="Number">360</Data></Cell>
    <Cell><Data ss:Type="String">scaffold10031|size15260</Data></Cell>
    <Cell><Data ss:Type="Number">-1.0079</Data></Cell>
    <Cell><Data ss:Type="String">no</Data></Cell>
   </Row>
   <Row>
    <Cell><Data ss:Type="Number">481343</Data></Cell>
    <Cell><Data ss:Type="Number">361</Data></Cell>
    <Cell><Data ss:Type="String">scaffold10031|size15260</Data></Cell>
    <Cell><Data ss:Type="Number">-0.93891999999999998</Data></Cell>
    <Cell><Data ss:Type="String">yes</Data></Cell>
   </Row>
   <Row>
    <Cell><Data ss:Type="Number">481344</Data></Cell>
    <Cell><Data ss:Type="Number">362</Data></Cell>
    <Cell><Data ss:Type="String">scaffold10031|size15260</Data></Cell>
    <Cell><Data ss:Type="Number">-1.0762</Data></Cell>
    <Cell><Data ss:Type="String">no</Data></Cell>
   </Row>
   <Row>
    <Cell><Data ss:Type="Number">481333</Data></Cell>
    <Cell><Data ss:Type="Number">363</Data></Cell>
    <Cell><Data ss:Type="String">scaffold10031|size15260</Data></Cell>
    <Cell><Data ss:Type="Number">-1.0264</Data></Cell>
    <Cell><Data ss:Type="String">no</Data></Cell>
   </Row>
   <Row>
    <Cell><Data ss:Type="Number">1146855</Data></Cell>
    <Cell><Data ss:Type="Number">364</Data></Cell>
    <Cell><Data ss:Type="String">scaffold10031|size15260</Data></Cell>
    <Cell><Data ss:Type="Number">-1.0036</Data></Cell>
    <Cell><Data ss:Type="String">no</Data></Cell>
   </Row>
   <Row>
    <Cell><Data ss:Type="Number">442763</Data></Cell>
    <Cell><Data ss:Type="Number">365</Data></Cell>
    <Cell><Data ss:Type="String">scaffold10031|size15260</Data></Cell>
    <Cell><Data ss:Type="Number">-1.0133000000000001</Data></Cell>
    <Cell><Data ss:Type="String">no</Data></Cell>
    <Cell ss:StyleID="s19"/>
    <Cell ss:StyleID="s19"/>
    <Cell ss:StyleID="s19"/>
   </Row>
   <Row>
    <Cell><Data ss:Type="Number">73161</Data></Cell>
    <Cell><Data ss:Type="Number">366</Data></Cell>
    <Cell><Data ss:Type="String">scaffold10031|size15260</Data></Cell>
    <Cell><Data ss:Type="Number">-0.99109000000000003</Data></Cell>
    <Cell><Data ss:Type="String">no</Data></Cell>
   </Row>
   <Row>
    <Cell><Data ss:Type="Number">73162</Data></Cell>
    <Cell><Data ss:Type="Number">367</Data></Cell>
    <Cell><Data ss:Type="String">scaffold10031|size15260</Data></Cell>
    <Cell><Data ss:Type="Number">-0.99109000000000003</Data></Cell>
    <Cell><Data ss:Type="String">no</Data></Cell>
   </Row>
   <Row>
    <Cell><Data ss:Type="Number">442777</Data></Cell>
    <Cell><Data ss:Type="Number">368</Data></Cell>
    <Cell><Data ss:Type="String">scaffold10031|size15260</Data></Cell>
    <Cell><Data ss:Type="Number">-1.091</Data></Cell>
    <Cell><Data ss:Type="String">yes</Data></Cell>
   </Row>
   <Row>
    <Cell><Data ss:Type="Number">442779</Data></Cell>
    <Cell><Data ss:Type="Number">369</Data></Cell>
    <Cell><Data ss:Type="String">scaffold10031|size15260</Data></Cell>
    <Cell><Data ss:Type="Number">-1.0431999999999999</Data></Cell>
    <Cell><Data ss:Type="String">yes</Data></Cell>
   </Row>
   <Row>
    <Cell><Data ss:Type="Number">481349</Data></Cell>
    <Cell><Data ss:Type="Number">370</Data></Cell>
    <Cell><Data ss:Type="String">scaffold10031|size15260</Data></Cell>
    <Cell><Data ss:Type="Number">-1.1011</Data></Cell>
    <Cell><Data ss:Type="String">yes</Data></Cell>
   </Row>
   <Row>
    <Cell><Data ss:Type="Number">442765</Data></Cell>
    <Cell><Data ss:Type="Number">371</Data></Cell>
    <Cell><Data ss:Type="String">scaffold10031|size15260</Data></Cell>
    <Cell><Data ss:Type="Number">-1.0408999999999999</Data></Cell>
    <Cell><Data ss:Type="String">no</Data></Cell>
   </Row>
   <Row>
    <Cell><Data ss:Type="Number">3207529</Data></Cell>
    <Cell><Data ss:Type="Number">372</Data></Cell>
    <Cell><Data ss:Type="String">scaffold10031|size15260</Data></Cell>
    <Cell><Data ss:Type="Number">-1.022</Data></Cell>
    <Cell><Data ss:Type="String">no</Data></Cell>
   </Row>
   <Row>
    <Cell><Data ss:Type="Number">481350</Data></Cell>
    <Cell><Data ss:Type="Number">373</Data></Cell>
    <Cell><Data ss:Type="String">scaffold10031|size15260</Data></Cell>
    <Cell><Data ss:Type="Number">-1.0353000000000001</Data></Cell>
    <Cell><Data ss:Type="String">yes</Data></Cell>
   </Row>
   <Row>
    <Cell><Data ss:Type="Number">442780</Data></Cell>
    <Cell><Data ss:Type="Number">374</Data></Cell>
    <Cell><Data ss:Type="String">scaffold10031|size15260</Data></Cell>
    <Cell><Data ss:Type="Number">-1.022</Data></Cell>
    <Cell><Data ss:Type="String">yes</Data></Cell>
   </Row>
   <Row>
    <Cell><Data ss:Type="Number">442766</Data></Cell>
    <Cell><Data ss:Type="Number">375</Data></Cell>
    <Cell><Data ss:Type="String">scaffold10031|size15260</Data></Cell>
    <Cell><Data ss:Type="Number">-1.0860000000000001</Data></Cell>
    <Cell><Data ss:Type="String">no</Data></Cell>
   </Row>
   <Row>
    <Cell><Data ss:Type="Number">442767</Data></Cell>
    <Cell><Data ss:Type="Number">376</Data></Cell>
    <Cell><Data ss:Type="String">scaffold10031|size15260</Data></Cell>
    <Cell><Data ss:Type="Number">-0.97580999999999996</Data></Cell>
    <Cell><Data ss:Type="String">no</Data></Cell>
   </Row>
   <Row>
    <Cell><Data ss:Type="Number">481334</Data></Cell>
    <Cell><Data ss:Type="Number">377</Data></Cell>
    <Cell><Data ss:Type="String">scaffold10031|size15260</Data></Cell>
    <Cell><Data ss:Type="Number">-1.0701000000000001</Data></Cell>
    <Cell><Data ss:Type="String">no</Data></Cell>
   </Row>
   <Row>
    <Cell><Data ss:Type="Number">481353</Data></Cell>
    <Cell><Data ss:Type="Number">378</Data></Cell>
    <Cell><Data ss:Type="String">scaffold10031|size15260</Data></Cell>
    <Cell><Data ss:Type="Number">-0.98799999999999999</Data></Cell>
    <Cell><Data ss:Type="String">no</Data></Cell>
   </Row>
   <Row>
    <Cell><Data ss:Type="Number">442781</Data></Cell>
    <Cell><Data ss:Type="Number">379</Data></Cell>
    <Cell><Data ss:Type="String">scaffold10031|size15260</Data></Cell>
    <Cell><Data ss:Type="Number">-1.0058</Data></Cell>
    <Cell><Data ss:Type="String">yes</Data></Cell>
   </Row>
   <Row>
    <Cell><Data ss:Type="Number">1547979</Data></Cell>
    <Cell><Data ss:Type="Number">380</Data></Cell>
    <Cell><Data ss:Type="String">scaffold10031|size15260</Data></Cell>
    <Cell><Data ss:Type="Number">-1.0198</Data></Cell>
    <Cell><Data ss:Type="String">no</Data></Cell>
   </Row>
   <Row>
    <Cell><Data ss:Type="Number">442782</Data></Cell>
    <Cell><Data ss:Type="Number">381</Data></Cell>
    <Cell><Data ss:Type="String">scaffold10031|size15260</Data></Cell>
    <Cell><Data ss:Type="Number">-1.0165</Data></Cell>
    <Cell><Data ss:Type="String">yes</Data></Cell>
   </Row>
   <Row>
    <Cell><Data ss:Type="Number">481354</Data></Cell>
    <Cell><Data ss:Type="Number">382</Data></Cell>
    <Cell><Data ss:Type="String">scaffold10031|size15260</Data></Cell>
    <Cell><Data ss:Type="Number">-1.0547</Data></Cell>
    <Cell><Data ss:Type="String">yes</Data></Cell>
   </Row>
   <Row>
    <Cell><Data ss:Type="Number">481335</Data></Cell>
    <Cell><Data ss:Type="Number">383</Data></Cell>
    <Cell><Data ss:Type="String">scaffold10031|size15260</Data></Cell>
    <Cell><Data ss:Type="Number">-1.0251999999999999</Data></Cell>
    <Cell><Data ss:Type="String">no</Data></Cell>
   </Row>
   <Row>
    <Cell><Data ss:Type="Number">1547980</Data></Cell>
    <Cell><Data ss:Type="Number">384</Data></Cell>
    <Cell><Data ss:Type="String">scaffold10031|size15260</Data></Cell>
    <Cell><Data ss:Type="Number">-1.0241</Data></Cell>
    <Cell><Data ss:Type="String">no</Data></Cell>
   </Row>
   <Row>
    <Cell><Data ss:Type="Number">442784</Data></Cell>
    <Cell><Data ss:Type="Number">385</Data></Cell>
    <Cell><Data ss:Type="String">scaffold10031|size15260</Data></Cell>
    <Cell><Data ss:Type="Number">-1.0443</Data></Cell>
    <Cell><Data ss:Type="String">no</Data></Cell>
   </Row>
   <Row>
    <Cell><Data ss:Type="Number">73163</Data></Cell>
    <Cell><Data ss:Type="Number">386</Data></Cell>
    <Cell><Data ss:Type="String">scaffold10031|size15260</Data></Cell>
    <Cell><Data ss:Type="Number">-1.0198</Data></Cell>
    <Cell><Data ss:Type="String">no</Data></Cell>
   </Row>
   <Row>
    <Cell><Data ss:Type="Number">442785</Data></Cell>
    <Cell><Data ss:Type="Number">387</Data></Cell>
    <Cell><Data ss:Type="String">scaffold10031|size15260</Data></Cell>
    <Cell><Data ss:Type="Number">-0.99733000000000005</Data></Cell>
    <Cell><Data ss:Type="String">no</Data></Cell>
   </Row>
   <Row>
    <Cell><Data ss:Type="Number">442769</Data></Cell>
    <Cell><Data ss:Type="Number">388</Data></Cell>
    <Cell><Data ss:Type="String">scaffold10031|size15260</Data></Cell>
    <Cell><Data ss:Type="Number">-1.0251999999999999</Data></Cell>
    <Cell><Data ss:Type="String">no</Data></Cell>
   </Row>
   <Row>
    <Cell><Data ss:Type="Number">442786</Data></Cell>
    <Cell><Data ss:Type="Number">389</Data></Cell>
    <Cell><Data ss:Type="String">scaffold10031|size15260</Data></Cell>
    <Cell><Data ss:Type="Number">-1.0286</Data></Cell>
    <Cell><Data ss:Type="String">no</Data></Cell>
   </Row>
   <Row>
    <Cell><Data ss:Type="Number">73164</Data></Cell>
    <Cell><Data ss:Type="Number">390</Data></Cell>
    <Cell><Data ss:Type="String">scaffold10031|size15260</Data></Cell>
    <Cell><Data ss:Type="Number">-0.98902999999999996</Data></Cell>
    <Cell><Data ss:Type="String">no</Data></Cell>
   </Row>
   <Row>
    <Cell><Data ss:Type="Number">481337</Data></Cell>
    <Cell><Data ss:Type="Number">391</Data></Cell>
    <Cell><Data ss:Type="String">scaffold10031|size15260</Data></Cell>
    <Cell><Data ss:Type="Number">-1.0375000000000001</Data></Cell>
    <Cell><Data ss:Type="String">no</Data></Cell>
   </Row>
   <Row>
    <Cell><Data ss:Type="Number">749022</Data></Cell>
    <Cell><Data ss:Type="Number">392</Data></Cell>
    <Cell><Data ss:Type="String">scaffold10031|size15260</Data></Cell>
    <Cell><Data ss:Type="Number">-1.0341</Data></Cell>
    <Cell><Data ss:Type="String">no</Data></Cell>
   </Row>
   <Row>
    <Cell><Data ss:Type="Number">442789</Data></Cell>
    <Cell><Data ss:Type="Number">393</Data></Cell>
    <Cell><Data ss:Type="String">scaffold10031|size15260</Data></Cell>
    <Cell><Data ss:Type="Number">-1.0773999999999999</Data></Cell>
    <Cell><Data ss:Type="String">no</Data></Cell>
   </Row>
   <Row>
    <Cell><Data ss:Type="Number">481338</Data></Cell>
    <Cell><Data ss:Type="Number">394</Data></Cell>
    <Cell><Data ss:Type="String">scaffold10031|size15260</Data></Cell>
    <Cell><Data ss:Type="Number">-1.0015000000000001</Data></Cell>
    <Cell><Data ss:Type="String">no</Data></Cell>
   </Row>
   <Row>
    <Cell><Data ss:Type="Number">73167</Data></Cell>
    <Cell><Data ss:Type="Number">395</Data></Cell>
    <Cell><Data ss:Type="String">scaffold10031|size15260</Data></Cell>
    <Cell><Data ss:Type="Number">-1.0329999999999999</Data></Cell>
    <Cell><Data ss:Type="String">no</Data></Cell>
   </Row>
   <Row>
    <Cell><Data ss:Type="Number">442790</Data></Cell>
    <Cell><Data ss:Type="Number">396</Data></Cell>
    <Cell><Data ss:Type="String">scaffold10031|size15260</Data></Cell>
    <Cell><Data ss:Type="Number">-1.0208999999999999</Data></Cell>
    <Cell><Data ss:Type="String">no</Data></Cell>
   </Row>
   <Row>
    <Cell><Data ss:Type="Number">442792</Data></Cell>
    <Cell><Data ss:Type="Number">397</Data></Cell>
    <Cell><Data ss:Type="String">scaffold10031|size15260</Data></Cell>
    <Cell><Data ss:Type="Number">-1.0198</Data></Cell>
    <Cell><Data ss:Type="String">yes</Data></Cell>
   </Row>
   <Row>
    <Cell><Data ss:Type="Number">749032</Data></Cell>
    <Cell><Data ss:Type="Number">398</Data></Cell>
    <Cell><Data ss:Type="String">scaffold10031|size15260</Data></Cell>
    <Cell><Data ss:Type="Number">-1.0004999999999999</Data></Cell>
    <Cell><Data ss:Type="String">yes</Data></Cell>
   </Row>
   <Row>
    <Cell><Data ss:Type="Number">442794</Data></Cell>
    <Cell><Data ss:Type="Number">399</Data></Cell>
    <Cell><Data ss:Type="String">scaffold10031|size15260</Data></Cell>
    <Cell><Data ss:Type="Number">-1.0810999999999999</Data></Cell>
    <Cell><Data ss:Type="String">no</Data></Cell>
   </Row>
   <Row>
    <Cell><Data ss:Type="Number">3018321</Data></Cell>
    <Cell><Data ss:Type="Number">400</Data></Cell>
    <Cell><Data ss:Type="String">scaffold10031|size15260</Data></Cell>
    <Cell><Data ss:Type="Number">-1.0067999999999999</Data></Cell>
    <Cell><Data ss:Type="String">no</Data></Cell>
   </Row>
   <Row>
    <Cell><Data ss:Type="Number">442795</Data></Cell>
    <Cell><Data ss:Type="Number">401</Data></Cell>
    <Cell><Data ss:Type="String">scaffold10031|size15260</Data></Cell>
    <Cell><Data ss:Type="Number">-0.98697000000000001</Data></Cell>
    <Cell><Data ss:Type="String">no</Data></Cell>
    <Cell ss:StyleID="s19"/>
    <Cell ss:StyleID="s19"/>
    <Cell ss:StyleID="s19"/>
   </Row>
   <Row>
    <Cell><Data ss:Type="Number">442771</Data></Cell>
    <Cell><Data ss:Type="Number">402</Data></Cell>
    <Cell><Data ss:Type="String">scaffold10031|size15260</Data></Cell>
    <Cell><Data ss:Type="Number">-1.0319</Data></Cell>
    <Cell><Data ss:Type="String">no</Data></Cell>
   </Row>
   <Row>
    <Cell><Data ss:Type="Number">442796</Data></Cell>
    <Cell><Data ss:Type="Number">403</Data></Cell>
    <Cell><Data ss:Type="String">scaffold10031|size15260</Data></Cell>
    <Cell><Data ss:Type="Number">-1.0275000000000001</Data></Cell>
    <Cell><Data ss:Type="String">yes</Data></Cell>
   </Row>
   <Row>
    <Cell><Data ss:Type="Number">749024</Data></Cell>
    <Cell><Data ss:Type="Number">404</Data></Cell>
    <Cell><Data ss:Type="String">scaffold10031|size15260</Data></Cell>
    <Cell><Data ss:Type="Number">-1.0466</Data></Cell>
    <Cell><Data ss:Type="String">no</Data></Cell>
   </Row>
   <Row>
    <Cell><Data ss:Type="Number">481355</Data></Cell>
    <Cell><Data ss:Type="Number">405</Data></Cell>
    <Cell><Data ss:Type="String">scaffold10031|size15260</Data></Cell>
    <Cell><Data ss:Type="Number">-1.0547</Data></Cell>
    <Cell><Data ss:Type="String">no</Data></Cell>
   </Row>
   <Row>
    <Cell><Data ss:Type="Number">481356</Data></Cell>
    <Cell><Data ss:Type="Number">406</Data></Cell>
    <Cell><Data ss:Type="String">scaffold10031|size15260</Data></Cell>
    <Cell><Data ss:Type="Number">-1.0004999999999999</Data></Cell>
    <Cell><Data ss:Type="String">no</Data></Cell>
   </Row>
   <Row>
    <Cell><Data ss:Type="Number">481357</Data></Cell>
    <Cell><Data ss:Type="Number">407</Data></Cell>
    <Cell><Data ss:Type="String">scaffold10031|size15260</Data></Cell>
    <Cell><Data ss:Type="Number">-1.0089999999999999</Data></Cell>
    <Cell><Data ss:Type="String">yes</Data></Cell>
   </Row>
   <Row>
    <Cell><Data ss:Type="Number">481358</Data></Cell>
    <Cell><Data ss:Type="Number">408</Data></Cell>
    <Cell><Data ss:Type="String">scaffold10031|size15260</Data></Cell>
    <Cell><Data ss:Type="Number">-1.0421</Data></Cell>
    <Cell><Data ss:Type="String">yes</Data></Cell>
   </Row>
   <Row>
    <Cell><Data ss:Type="Number">3308256</Data></Cell>
    <Cell><Data ss:Type="Number">409</Data></Cell>
    <Cell><Data ss:Type="String">scaffold10031|size15260</Data></Cell>
    <Cell><Data ss:Type="Number">-1.0297000000000001</Data></Cell>
    <Cell><Data ss:Type="String">no</Data></Cell>
   </Row>
   <Row>
    <Cell><Data ss:Type="Number">1547983</Data></Cell>
    <Cell><Data ss:Type="Number">410</Data></Cell>
    <Cell><Data ss:Type="String">scaffold10031|size15260</Data></Cell>
    <Cell><Data ss:Type="Number">-1.0319</Data></Cell>
    <Cell><Data ss:Type="String">no</Data></Cell>
   </Row>
   <Row>
    <Cell><Data ss:Type="Number">822034</Data></Cell>
    <Cell><Data ss:Type="Number">411</Data></Cell>
    <Cell><Data ss:Type="String">scaffold10031|size15260</Data></Cell>
    <Cell><Data ss:Type="Number">-1.0046999999999999</Data></Cell>
    <Cell><Data ss:Type="String">no</Data></Cell>
   </Row>
   <Row>
    <Cell><Data ss:Type="Number">3308258</Data></Cell>
    <Cell><Data ss:Type="Number">412</Data></Cell>
    <Cell><Data ss:Type="String">scaffold10031|size15260</Data></Cell>
    <Cell><Data ss:Type="Number">-1.0443</Data></Cell>
    <Cell><Data ss:Type="String">no</Data></Cell>
   </Row>
   <Row>
    <Cell><Data ss:Type="Number">3243154</Data></Cell>
    <Cell><Data ss:Type="Number">413</Data></Cell>
    <Cell><Data ss:Type="String">scaffold10031|size15260</Data></Cell>
    <Cell><Data ss:Type="Number">-1.0701000000000001</Data></Cell>
    <Cell><Data ss:Type="String">no</Data></Cell>
   </Row>
   <Row>
    <Cell><Data ss:Type="Number">481359</Data></Cell>
    <Cell><Data ss:Type="Number">414</Data></Cell>
    <Cell><Data ss:Type="String">scaffold10031|size15260</Data></Cell>
    <Cell><Data ss:Type="Number">-1.0398000000000001</Data></Cell>
    <Cell><Data ss:Type="String">no</Data></Cell>
   </Row>
   <Row>
    <Cell><Data ss:Type="Number">442799</Data></Cell>
    <Cell><Data ss:Type="Number">415</Data></Cell>
    <Cell><Data ss:Type="String">scaffold10031|size15260</Data></Cell>
    <Cell><Data ss:Type="Number">-1.0307999999999999</Data></Cell>
    <Cell><Data ss:Type="String">no</Data></Cell>
   </Row>
   <Row>
    <Cell><Data ss:Type="Number">3243155</Data></Cell>
    <Cell><Data ss:Type="Number">416</Data></Cell>
    <Cell><Data ss:Type="String">scaffold10031|size15260</Data></Cell>
    <Cell><Data ss:Type="Number">-1.0165</Data></Cell>
    <Cell><Data ss:Type="String">no</Data></Cell>
   </Row>
   <Row>
    <Cell><Data ss:Type="Number">3243156</Data></Cell>
    <Cell><Data ss:Type="Number">417</Data></Cell>
    <Cell><Data ss:Type="String">scaffold10031|size15260</Data></Cell>
    <Cell><Data ss:Type="Number">-1.0773999999999999</Data></Cell>
    <Cell><Data ss:Type="String">no</Data></Cell>
    <Cell ss:StyleID="s19"/>
    <Cell ss:StyleID="s19"/>
    <Cell ss:StyleID="s19"/>
   </Row>
   <Row>
    <Cell><Data ss:Type="Number">442800</Data></Cell>
    <Cell><Data ss:Type="Number">418</Data></Cell>
    <Cell><Data ss:Type="String">scaffold10031|size15260</Data></Cell>
    <Cell><Data ss:Type="Number">-1.01</Data></Cell>
    <Cell><Data ss:Type="String">no</Data></Cell>
   </Row>
   <Row>
    <Cell><Data ss:Type="Number">1146858</Data></Cell>
    <Cell><Data ss:Type="Number">419</Data></Cell>
    <Cell><Data ss:Type="String">scaffold10031|size15260</Data></Cell>
    <Cell><Data ss:Type="Number">-1.0025999999999999</Data></Cell>
    <Cell><Data ss:Type="String">no</Data></Cell>
   </Row>
   <Row>
    <Cell><Data ss:Type="Number">749035</Data></Cell>
    <Cell><Data ss:Type="Number">420</Data></Cell>
    <Cell><Data ss:Type="String">scaffold10031|size15260</Data></Cell>
    <Cell><Data ss:Type="Number">-1.01</Data></Cell>
    <Cell><Data ss:Type="String">no</Data></Cell>
   </Row>
   <Row>
    <Cell><Data ss:Type="Number">749036</Data></Cell>
    <Cell><Data ss:Type="Number">421</Data></Cell>
    <Cell><Data ss:Type="String">scaffold10031|size15260</Data></Cell>
    <Cell><Data ss:Type="Number">-1.0208999999999999</Data></Cell>
    <Cell><Data ss:Type="String">no</Data></Cell>
   </Row>
   <Row>
    <Cell><Data ss:Type="Number">1547985</Data></Cell>
    <Cell><Data ss:Type="Number">422</Data></Cell>
    <Cell><Data ss:Type="String">scaffold10031|size15260</Data></Cell>
    <Cell><Data ss:Type="Number">-1.0421</Data></Cell>
    <Cell><Data ss:Type="String">no</Data></Cell>
   </Row>
   <Row>
    <Cell><Data ss:Type="Number">442801</Data></Cell>
    <Cell><Data ss:Type="Number">423</Data></Cell>
    <Cell><Data ss:Type="String">scaffold10031|size15260</Data></Cell>
    <Cell><Data ss:Type="Number">-1.0208999999999999</Data></Cell>
    <Cell><Data ss:Type="String">no</Data></Cell>
   </Row>
   <Row>
    <Cell><Data ss:Type="Number">481365</Data></Cell>
    <Cell><Data ss:Type="Number">424</Data></Cell>
    <Cell><Data ss:Type="String">scaffold10031|size15260</Data></Cell>
    <Cell><Data ss:Type="Number">-0.99316000000000004</Data></Cell>
    <Cell><Data ss:Type="String">no</Data></Cell>
   </Row>
   <Row>
    <Cell><Data ss:Type="Number">749037</Data></Cell>
    <Cell><Data ss:Type="Number">425</Data></Cell>
    <Cell><Data ss:Type="String">scaffold10031|size15260</Data></Cell>
    <Cell><Data ss:Type="Number">-0.98085</Data></Cell>
    <Cell><Data ss:Type="String">no</Data></Cell>
   </Row>
   <Row>
    <Cell><Data ss:Type="Number">442802</Data></Cell>
    <Cell><Data ss:Type="Number">426</Data></Cell>
    <Cell><Data ss:Type="String">scaffold10031|size15260</Data></Cell>
    <Cell><Data ss:Type="Number">-1.0015000000000001</Data></Cell>
    <Cell><Data ss:Type="String">no</Data></Cell>
   </Row>
   <Row>
    <Cell><Data ss:Type="Number">749038</Data></Cell>
    <Cell><Data ss:Type="Number">427</Data></Cell>
    <Cell><Data ss:Type="String">scaffold10031|size15260</Data></Cell>
    <Cell><Data ss:Type="Number">-1.0067999999999999</Data></Cell>
    <Cell><Data ss:Type="String">no</Data></Cell>
   </Row>
   <Row>
    <Cell><Data ss:Type="Number">749039</Data></Cell>
    <Cell><Data ss:Type="Number">428</Data></Cell>
    <Cell><Data ss:Type="String">scaffold10031|size15260</Data></Cell>
    <Cell><Data ss:Type="Number">-1.0455000000000001</Data></Cell>
    <Cell><Data ss:Type="String">no</Data></Cell>
   </Row>
   <Row>
    <Cell><Data ss:Type="Number">3308261</Data></Cell>
    <Cell><Data ss:Type="Number">429</Data></Cell>
    <Cell><Data ss:Type="String">scaffold10031|size15260</Data></Cell>
    <Cell><Data ss:Type="Number">-1.0229999999999999</Data></Cell>
    <Cell><Data ss:Type="String">no</Data></Cell>
   </Row>
   <Row>
    <Cell><Data ss:Type="Number">3243159</Data></Cell>
    <Cell><Data ss:Type="Number">430</Data></Cell>
    <Cell><Data ss:Type="String">scaffold10031|size15260</Data></Cell>
    <Cell><Data ss:Type="Number">-1.0143</Data></Cell>
    <Cell><Data ss:Type="String">no</Data></Cell>
   </Row>
   <Row>
    <Cell><Data ss:Type="Number">3</Data></Cell>
    <Cell><Data ss:Type="Number">431</Data></Cell>
    <Cell><Data ss:Type="String">scaffold10031|size15260</Data></Cell>
    <Cell><Data ss:Type="Number">-1.0387</Data></Cell>
    <Cell><Data ss:Type="String">no</Data></Cell>
    <Cell><Data ss:Type="Number">0.64017288999999999</Data></Cell>
    <Cell><Data ss:Type="Number">0.234567901</Data></Cell>
    <Cell><Data ss:Type="Number">6.5789473679999997</Data></Cell>
   </Row>
   <Row>
    <Cell><Data ss:Type="Number">749045</Data></Cell>
    <Cell><Data ss:Type="Number">432</Data></Cell>
    <Cell><Data ss:Type="String">scaffold10031|size15260</Data></Cell>
    <Cell><Data ss:Type="Number">-1.0015000000000001</Data></Cell>
    <Cell><Data ss:Type="String">no</Data></Cell>
   </Row>
   <Row>
    <Cell><Data ss:Type="Number">1547997</Data></Cell>
    <Cell><Data ss:Type="Number">433</Data></Cell>
    <Cell><Data ss:Type="String">scaffold10031|size15260</Data></Cell>
    <Cell><Data ss:Type="Number">-1.0353000000000001</Data></Cell>
    <Cell><Data ss:Type="String">no</Data></Cell>
   </Row>
   <Row>
    <Cell><Data ss:Type="Number">481377</Data></Cell>
    <Cell><Data ss:Type="Number">434</Data></Cell>
    <Cell><Data ss:Type="String">scaffold10031|size15260</Data></Cell>
    <Cell><Data ss:Type="Number">-1.0036</Data></Cell>
    <Cell><Data ss:Type="String">no</Data></Cell>
    <Cell ss:StyleID="s19"/>
    <Cell ss:StyleID="s19"/>
    <Cell ss:StyleID="s19"/>
   </Row>
   <Row>
    <Cell><Data ss:Type="Number">442807</Data></Cell>
    <Cell><Data ss:Type="Number">435</Data></Cell>
    <Cell><Data ss:Type="String">scaffold10031|size15260</Data></Cell>
    <Cell><Data ss:Type="Number">-1.0264</Data></Cell>
    <Cell><Data ss:Type="String">no</Data></Cell>
    <Cell ss:StyleID="s19"/>
    <Cell ss:StyleID="s19"/>
    <Cell ss:StyleID="s19"/>
   </Row>
   <Row>
    <Cell><Data ss:Type="Number">442811</Data></Cell>
    <Cell><Data ss:Type="Number">436</Data></Cell>
    <Cell><Data ss:Type="String">scaffold10031|size15260</Data></Cell>
    <Cell><Data ss:Type="Number">-1.0488999999999999</Data></Cell>
    <Cell><Data ss:Type="String">no</Data></Cell>
   </Row>
   <Row>
    <Cell><Data ss:Type="Number">442814</Data></Cell>
    <Cell><Data ss:Type="Number">437</Data></Cell>
    <Cell><Data ss:Type="String">scaffold10031|size15260</Data></Cell>
    <Cell><Data ss:Type="Number">-1.0004999999999999</Data></Cell>
    <Cell><Data ss:Type="String">no</Data></Cell>
   </Row>
   <Row>
    <Cell><Data ss:Type="Number">32528</Data></Cell>
    <Cell><Data ss:Type="Number">438</Data></Cell>
    <Cell><Data ss:Type="String">scaffold10031|size15260</Data></Cell>
    <Cell><Data ss:Type="Number">-1.0229999999999999</Data></Cell>
    <Cell><Data ss:Type="String">no</Data></Cell>
   </Row>
   <Row>
    <Cell><Data ss:Type="Number">442818</Data></Cell>
    <Cell><Data ss:Type="Number">439</Data></Cell>
    <Cell><Data ss:Type="String">scaffold10031|size15260</Data></Cell>
    <Cell><Data ss:Type="Number">-1.0860000000000001</Data></Cell>
    <Cell><Data ss:Type="String">no</Data></Cell>
   </Row>
   <Row>
    <Cell><Data ss:Type="Number">749067</Data></Cell>
    <Cell><Data ss:Type="Number">440</Data></Cell>
    <Cell><Data ss:Type="String">scaffold10031|size15260</Data></Cell>
    <Cell><Data ss:Type="Number">-1.0208999999999999</Data></Cell>
    <Cell><Data ss:Type="String">no</Data></Cell>
   </Row>
   <Row>
    <Cell><Data ss:Type="Number">23554</Data></Cell>
    <Cell><Data ss:Type="Number">441</Data></Cell>
    <Cell><Data ss:Type="String">scaffold10031|size15260</Data></Cell>
    <Cell><Data ss:Type="Number">-1.0165</Data></Cell>
    <Cell><Data ss:Type="String">no</Data></Cell>
   </Row>
   <Row>
    <Cell><Data ss:Type="Number">481390</Data></Cell>
    <Cell><Data ss:Type="Number">442</Data></Cell>
    <Cell><Data ss:Type="String">scaffold100327|size2486</Data></Cell>
    <Cell><Data ss:Type="Number">-1.0582</Data></Cell>
    <Cell><Data ss:Type="String">no</Data></Cell>
   </Row>
   <Row>
    <Cell><Data ss:Type="Number">3375133</Data></Cell>
    <Cell><Data ss:Type="Number">443</Data></Cell>
    <Cell><Data ss:Type="String">scaffold100327|size2486</Data></Cell>
    <Cell><Data ss:Type="Number">-0.9738</Data></Cell>
    <Cell><Data ss:Type="String">no</Data></Cell>
   </Row>
   <Row>
    <Cell><Data ss:Type="Number">481398</Data></Cell>
    <Cell><Data ss:Type="Number">444</Data></Cell>
    <Cell><Data ss:Type="String">scaffold10032|size15260</Data></Cell>
    <Cell><Data ss:Type="Number">-1.0229999999999999</Data></Cell>
    <Cell><Data ss:Type="String">no</Data></Cell>
   </Row>
   <Row>
    <Cell><Data ss:Type="Number">3433430</Data></Cell>
    <Cell><Data ss:Type="Number">445</Data></Cell>
    <Cell><Data ss:Type="String">scaffold100338|size2486</Data></Cell>
    <Cell><Data ss:Type="Number">-0.99943000000000004</Data></Cell>
    <Cell><Data ss:Type="String">no</Data></Cell>
   </Row>
   <Row>
    <Cell><Data ss:Type="Number">4364167</Data></Cell>
    <Cell><Data ss:Type="Number">446</Data></Cell>
    <Cell><Data ss:Type="String">scaffold10033|size15259</Data></Cell>
    <Cell><Data ss:Type="Number">-0.98289000000000004</Data></Cell>
    <Cell><Data ss:Type="String">no</Data></Cell>
   </Row>
   <Row>
    <Cell><Data ss:Type="Number">481404</Data></Cell>
    <Cell><Data ss:Type="Number">447</Data></Cell>
    <Cell><Data ss:Type="String">scaffold10033|size15259</Data></Cell>
    <Cell><Data ss:Type="Number">-1.0133000000000001</Data></Cell>
    <Cell><Data ss:Type="String">no</Data></Cell>
   </Row>
   <Row>
    <Cell><Data ss:Type="Number">37214</Data></Cell>
    <Cell><Data ss:Type="Number">448</Data></Cell>
    <Cell><Data ss:Type="String">scaffold10033|size15259</Data></Cell>
    <Cell><Data ss:Type="Number">-0.98902999999999996</Data></Cell>
    <Cell><Data ss:Type="String">no</Data></Cell>
   </Row>
   <Row>
    <Cell><Data ss:Type="Number">933592</Data></Cell>
    <Cell><Data ss:Type="Number">449</Data></Cell>
    <Cell><Data ss:Type="String">scaffold10033|size15259</Data></Cell>
    <Cell><Data ss:Type="Number">-1.0143</Data></Cell>
    <Cell><Data ss:Type="String">no</Data></Cell>
   </Row>
   <Row>
    <Cell><Data ss:Type="Number">3495945</Data></Cell>
    <Cell><Data ss:Type="Number">450</Data></Cell>
    <Cell><Data ss:Type="String">scaffold10033|size15259</Data></Cell>
    <Cell><Data ss:Type="Number">-1.0570999999999999</Data></Cell>
    <Cell><Data ss:Type="String">no</Data></Cell>
   </Row>
   <Row>
    <Cell><Data ss:Type="Number">3308267</Data></Cell>
    <Cell><Data ss:Type="Number">451</Data></Cell>
    <Cell><Data ss:Type="String">scaffold10033|size15259</Data></Cell>
    <Cell><Data ss:Type="Number">-0.98187000000000002</Data></Cell>
    <Cell><Data ss:Type="String">no</Data></Cell>
   </Row>
   <Row>
    <Cell><Data ss:Type="Number">3659121</Data></Cell>
    <Cell><Data ss:Type="Number">452</Data></Cell>
    <Cell><Data ss:Type="String">scaffold10033|size15259</Data></Cell>
    <Cell><Data ss:Type="Number">-1.0186999999999999</Data></Cell>
    <Cell><Data ss:Type="String">no</Data></Cell>
   </Row>
   <Row>
    <Cell><Data ss:Type="Number">1628684</Data></Cell>
    <Cell><Data ss:Type="Number">453</Data></Cell>
    <Cell><Data ss:Type="String">scaffold10033|size15259</Data></Cell>
    <Cell><Data ss:Type="Number">-1.0364</Data></Cell>
    <Cell><Data ss:Type="String">no</Data></Cell>
   </Row>
   <Row>
    <Cell><Data ss:Type="Number">4040543</Data></Cell>
    <Cell><Data ss:Type="Number">454</Data></Cell>
    <Cell><Data ss:Type="String">scaffold10033|size15259</Data></Cell>
    <Cell><Data ss:Type="Number">-0.99006000000000005</Data></Cell>
    <Cell><Data ss:Type="String">no</Data></Cell>
   </Row>
   <Row>
    <Cell><Data ss:Type="Number">8920</Data></Cell>
    <Cell><Data ss:Type="Number">455</Data></Cell>
    <Cell><Data ss:Type="String">scaffold10033|size15259</Data></Cell>
    <Cell><Data ss:Type="Number">-1.0067999999999999</Data></Cell>
    <Cell><Data ss:Type="String">no</Data></Cell>
    <Cell><Data ss:Type="Number">-0.21465076699999999</Data></Cell>
    <Cell><Data ss:Type="Number">1</Data></Cell>
    <Cell><Data ss:Type="Number">0.9375</Data></Cell>
   </Row>
   <Row>
    <Cell><Data ss:Type="Number">73194</Data></Cell>
    <Cell><Data ss:Type="Number">456</Data></Cell>
    <Cell><Data ss:Type="String">scaffold10033|size15259</Data></Cell>
    <Cell><Data ss:Type="Number">-1.0143</Data></Cell>
    <Cell><Data ss:Type="String">no</Data></Cell>
   </Row>
   <Row>
    <Cell><Data ss:Type="Number">3495936</Data></Cell>
    <Cell><Data ss:Type="Number">457</Data></Cell>
    <Cell><Data ss:Type="String">scaffold10033|size15259</Data></Cell>
    <Cell><Data ss:Type="Number">-1.0046999999999999</Data></Cell>
    <Cell><Data ss:Type="String">no</Data></Cell>
   </Row>
   <Row>
    <Cell><Data ss:Type="Number">73206</Data></Cell>
    <Cell><Data ss:Type="Number">458</Data></Cell>
    <Cell><Data ss:Type="String">scaffold10033|size15259</Data></Cell>
    <Cell><Data ss:Type="Number">-1.0307999999999999</Data></Cell>
    <Cell><Data ss:Type="String">no</Data></Cell>
   </Row>
   <Row>
    <Cell><Data ss:Type="Number">73208</Data></Cell>
    <Cell><Data ss:Type="Number">459</Data></Cell>
    <Cell><Data ss:Type="String">scaffold10033|size15259</Data></Cell>
    <Cell><Data ss:Type="Number">-1.0036</Data></Cell>
    <Cell><Data ss:Type="String">no</Data></Cell>
   </Row>
   <Row>
    <Cell><Data ss:Type="Number">1036555</Data></Cell>
    <Cell><Data ss:Type="Number">460</Data></Cell>
    <Cell><Data ss:Type="String">scaffold10033|size15259</Data></Cell>
    <Cell><Data ss:Type="Number">-1.0229999999999999</Data></Cell>
    <Cell><Data ss:Type="String">no</Data></Cell>
   </Row>
   <Row>
    <Cell><Data ss:Type="Number">73211</Data></Cell>
    <Cell><Data ss:Type="Number">461</Data></Cell>
    <Cell><Data ss:Type="String">scaffold10033|size15259</Data></Cell>
    <Cell><Data ss:Type="Number">-1.0375000000000001</Data></Cell>
    <Cell><Data ss:Type="String">no</Data></Cell>
    <Cell ss:StyleID="s19"/>
    <Cell ss:StyleID="s19"/>
    <Cell ss:StyleID="s19"/>
   </Row>
   <Row>
    <Cell><Data ss:Type="Number">73193</Data></Cell>
    <Cell><Data ss:Type="Number">462</Data></Cell>
    <Cell><Data ss:Type="String">scaffold10033|size15259</Data></Cell>
    <Cell><Data ss:Type="Number">-1.0307999999999999</Data></Cell>
    <Cell><Data ss:Type="String">no</Data></Cell>
   </Row>
   <Row>
    <Cell><Data ss:Type="Number">1383762</Data></Cell>
    <Cell><Data ss:Type="Number">463</Data></Cell>
    <Cell><Data ss:Type="String">scaffold10033|size15259</Data></Cell>
    <Cell><Data ss:Type="Number">-1.0067999999999999</Data></Cell>
    <Cell><Data ss:Type="String">no</Data></Cell>
   </Row>
   <Row>
    <Cell><Data ss:Type="Number">4097223</Data></Cell>
    <Cell><Data ss:Type="Number">464</Data></Cell>
    <Cell><Data ss:Type="String">scaffold10033|size15259</Data></Cell>
    <Cell><Data ss:Type="Number">-1.0408999999999999</Data></Cell>
    <Cell><Data ss:Type="String">no</Data></Cell>
   </Row>
   <Row>
    <Cell><Data ss:Type="Number">2292465</Data></Cell>
    <Cell><Data ss:Type="Number">465</Data></Cell>
    <Cell><Data ss:Type="String">scaffold10033|size15259</Data></Cell>
    <Cell><Data ss:Type="Number">-1.0165</Data></Cell>
    <Cell><Data ss:Type="String">no</Data></Cell>
   </Row>
   <Row>
    <Cell><Data ss:Type="Number">933586</Data></Cell>
    <Cell><Data ss:Type="Number">466</Data></Cell>
    <Cell><Data ss:Type="String">scaffold10033|size15259</Data></Cell>
    <Cell><Data ss:Type="Number">-0.99419999999999997</Data></Cell>
    <Cell><Data ss:Type="String">no</Data></Cell>
   </Row>
   <Row>
    <Cell><Data ss:Type="Number">37213</Data></Cell>
    <Cell><Data ss:Type="Number">467</Data></Cell>
    <Cell><Data ss:Type="String">scaffold10033|size15259</Data></Cell>
    <Cell><Data ss:Type="Number">-0.96782999999999997</Data></Cell>
    <Cell><Data ss:Type="String">no</Data></Cell>
   </Row>
   <Row>
    <Cell><Data ss:Type="Number">442822</Data></Cell>
    <Cell><Data ss:Type="Number">468</Data></Cell>
    <Cell><Data ss:Type="String">scaffold100347|size4744</Data></Cell>
    <Cell><Data ss:Type="Number">-1.0286</Data></Cell>
    <Cell><Data ss:Type="String">no</Data></Cell>
   </Row>
   <Row>
    <Cell><Data ss:Type="Number">3375142</Data></Cell>
    <Cell><Data ss:Type="Number">469</Data></Cell>
    <Cell><Data ss:Type="String">scaffold100347|size4744</Data></Cell>
    <Cell><Data ss:Type="Number">-1.0186999999999999</Data></Cell>
    <Cell><Data ss:Type="String">no</Data></Cell>
   </Row>
   <Row>
    <Cell><Data ss:Type="Number">3054365</Data></Cell>
    <Cell><Data ss:Type="Number">470</Data></Cell>
    <Cell><Data ss:Type="String">scaffold100347|size4744</Data></Cell>
    <Cell><Data ss:Type="Number">-1.0046999999999999</Data></Cell>
    <Cell><Data ss:Type="String">no</Data></Cell>
   </Row>
   <Row>
    <Cell><Data ss:Type="Number">2187558</Data></Cell>
    <Cell><Data ss:Type="Number">471</Data></Cell>
    <Cell><Data ss:Type="String">scaffold100347|size4744</Data></Cell>
    <Cell><Data ss:Type="Number">-1.0275000000000001</Data></Cell>
    <Cell><Data ss:Type="String">no</Data></Cell>
   </Row>
   <Row>
    <Cell><Data ss:Type="Number">442824</Data></Cell>
    <Cell><Data ss:Type="Number">472</Data></Cell>
    <Cell><Data ss:Type="String">scaffold10034|size15258</Data></Cell>
    <Cell><Data ss:Type="Number">-1.0593999999999999</Data></Cell>
    <Cell><Data ss:Type="String">no</Data></Cell>
   </Row>
   <Row>
    <Cell><Data ss:Type="Number">13287</Data></Cell>
    <Cell><Data ss:Type="Number">473</Data></Cell>
    <Cell><Data ss:Type="String">scaffold100356|size2485</Data></Cell>
    <Cell><Data ss:Type="Number">-1.0208999999999999</Data></Cell>
    <Cell><Data ss:Type="String">no</Data></Cell>
   </Row>
   <Row>
    <Cell><Data ss:Type="Number">553075</Data></Cell>
    <Cell><Data ss:Type="Number">474</Data></Cell>
    <Cell><Data ss:Type="String">scaffold100356|size2485</Data></Cell>
    <Cell><Data ss:Type="Number">-0.99109000000000003</Data></Cell>
    <Cell><Data ss:Type="String">no</Data></Cell>
   </Row>
   <Row>
    <Cell><Data ss:Type="Number">2464048</Data></Cell>
    <Cell><Data ss:Type="Number">475</Data></Cell>
    <Cell><Data ss:Type="String">scaffold100356|size2485</Data></Cell>
    <Cell><Data ss:Type="Number">-1.0208999999999999</Data></Cell>
    <Cell><Data ss:Type="String">no</Data></Cell>
   </Row>
   <Row>
    <Cell><Data ss:Type="Number">1383779</Data></Cell>
    <Cell><Data ss:Type="Number">476</Data></Cell>
    <Cell><Data ss:Type="String">scaffold100356|size2485</Data></Cell>
    <Cell><Data ss:Type="Number">-1.0443</Data></Cell>
    <Cell><Data ss:Type="String">no</Data></Cell>
   </Row>
   <Row>
    <Cell><Data ss:Type="Number">13288</Data></Cell>
    <Cell><Data ss:Type="Number">477</Data></Cell>
    <Cell><Data ss:Type="String">scaffold10035|size15258</Data></Cell>
    <Cell><Data ss:Type="Number">-1.0701000000000001</Data></Cell>
    <Cell><Data ss:Type="String">no</Data></Cell>
   </Row>
   <Row>
    <Cell><Data ss:Type="Number">73259</Data></Cell>
    <Cell><Data ss:Type="Number">478</Data></Cell>
    <Cell><Data ss:Type="String">scaffold10035|size15258</Data></Cell>
    <Cell><Data ss:Type="Number">-1.0297000000000001</Data></Cell>
    <Cell><Data ss:Type="String">no</Data></Cell>
   </Row>
   <Row>
    <Cell><Data ss:Type="Number">63732</Data></Cell>
    <Cell><Data ss:Type="Number">479</Data></Cell>
    <Cell><Data ss:Type="String">scaffold10035|size15258</Data></Cell>
    <Cell><Data ss:Type="Number">-1.0319</Data></Cell>
    <Cell><Data ss:Type="String">no</Data></Cell>
   </Row>
   <Row>
    <Cell><Data ss:Type="Number">46251</Data></Cell>
    <Cell><Data ss:Type="Number">480</Data></Cell>
    <Cell><Data ss:Type="String">scaffold10035|size15258</Data></Cell>
    <Cell><Data ss:Type="Number">-1.0025999999999999</Data></Cell>
    <Cell><Data ss:Type="String">no</Data></Cell>
    <Cell ss:Index="7" ss:StyleID="s19"/>
   </Row>
   <Row>
    <Cell><Data ss:Type="Number">553088</Data></Cell>
    <Cell><Data ss:Type="Number">481</Data></Cell>
    <Cell><Data ss:Type="String">scaffold10035|size15258</Data></Cell>
    <Cell><Data ss:Type="Number">-1.0275000000000001</Data></Cell>
    <Cell><Data ss:Type="String">no</Data></Cell>
   </Row>
   <Row>
    <Cell><Data ss:Type="Number">553090</Data></Cell>
    <Cell><Data ss:Type="Number">482</Data></Cell>
    <Cell><Data ss:Type="String">scaffold10035|size15258</Data></Cell>
    <Cell><Data ss:Type="Number">-1.0466</Data></Cell>
    <Cell><Data ss:Type="String">no</Data></Cell>
   </Row>
   <Row>
    <Cell><Data ss:Type="Number">822047</Data></Cell>
    <Cell><Data ss:Type="Number">483</Data></Cell>
    <Cell><Data ss:Type="String">scaffold10035|size15258</Data></Cell>
    <Cell><Data ss:Type="Number">-0.92045999999999994</Data></Cell>
    <Cell><Data ss:Type="String">no</Data></Cell>
   </Row>
   <Row>
    <Cell><Data ss:Type="Number">749078</Data></Cell>
    <Cell><Data ss:Type="Number">484</Data></Cell>
    <Cell><Data ss:Type="String">scaffold10035|size15258</Data></Cell>
    <Cell><Data ss:Type="Number">-1.0478000000000001</Data></Cell>
    <Cell><Data ss:Type="String">no</Data></Cell>
   </Row>
   <Row>
    <Cell><Data ss:Type="Number">822048</Data></Cell>
    <Cell><Data ss:Type="Number">485</Data></Cell>
    <Cell><Data ss:Type="String">scaffold10035|size15258</Data></Cell>
    <Cell><Data ss:Type="Number">-1.0786</Data></Cell>
    <Cell><Data ss:Type="String">no</Data></Cell>
   </Row>
   <Row>
    <Cell><Data ss:Type="Number">749079</Data></Cell>
    <Cell><Data ss:Type="Number">486</Data></Cell>
    <Cell><Data ss:Type="String">scaffold10035|size15258</Data></Cell>
    <Cell><Data ss:Type="Number">-0.97580999999999996</Data></Cell>
    <Cell><Data ss:Type="String">no</Data></Cell>
   </Row>
   <Row>
    <Cell><Data ss:Type="Number">73274</Data></Cell>
    <Cell><Data ss:Type="Number">487</Data></Cell>
    <Cell><Data ss:Type="String">scaffold10035|size15258</Data></Cell>
    <Cell><Data ss:Type="Number">-0.96387999999999996</Data></Cell>
    <Cell><Data ss:Type="String">no</Data></Cell>
   </Row>
   <Row>
    <Cell><Data ss:Type="Number">553102</Data></Cell>
    <Cell><Data ss:Type="Number">488</Data></Cell>
    <Cell><Data ss:Type="String">scaffold10035|size15258</Data></Cell>
    <Cell><Data ss:Type="Number">-1.0079</Data></Cell>
    <Cell><Data ss:Type="String">no</Data></Cell>
   </Row>
   <Row>
    <Cell><Data ss:Type="Number">2187588</Data></Cell>
    <Cell><Data ss:Type="Number">489</Data></Cell>
    <Cell><Data ss:Type="String">scaffold10035|size15258</Data></Cell>
    <Cell><Data ss:Type="Number">-1.0559000000000001</Data></Cell>
    <Cell><Data ss:Type="String">no</Data></Cell>
   </Row>
   <Row>
    <Cell><Data ss:Type="Number">73277</Data></Cell>
    <Cell><Data ss:Type="Number">490</Data></Cell>
    <Cell><Data ss:Type="String">scaffold10035|size15258</Data></Cell>
    <Cell><Data ss:Type="Number">-1.0606</Data></Cell>
    <Cell><Data ss:Type="String">no</Data></Cell>
   </Row>
   <Row>
    <Cell><Data ss:Type="Number">553093</Data></Cell>
    <Cell><Data ss:Type="Number">491</Data></Cell>
    <Cell><Data ss:Type="String">scaffold10035|size15258</Data></Cell>
    <Cell><Data ss:Type="Number">-0.96387999999999996</Data></Cell>
    <Cell><Data ss:Type="String">no</Data></Cell>
   </Row>
   <Row>
    <Cell><Data ss:Type="Number">553094</Data></Cell>
    <Cell><Data ss:Type="Number">492</Data></Cell>
    <Cell><Data ss:Type="String">scaffold10035|size15258</Data></Cell>
    <Cell><Data ss:Type="Number">-0.96584999999999999</Data></Cell>
    <Cell><Data ss:Type="String">no</Data></Cell>
   </Row>
   <Row>
    <Cell><Data ss:Type="Number">822042</Data></Cell>
    <Cell><Data ss:Type="Number">493</Data></Cell>
    <Cell><Data ss:Type="String">scaffold10035|size15258</Data></Cell>
    <Cell><Data ss:Type="Number">-1.0208999999999999</Data></Cell>
    <Cell><Data ss:Type="String">no</Data></Cell>
   </Row>
   <Row>
    <Cell><Data ss:Type="Number">822049</Data></Cell>
    <Cell><Data ss:Type="Number">494</Data></Cell>
    <Cell><Data ss:Type="String">scaffold10035|size15258</Data></Cell>
    <Cell><Data ss:Type="Number">-1.0036</Data></Cell>
    <Cell><Data ss:Type="String">no</Data></Cell>
    <Cell ss:StyleID="s19"/>
   </Row>
   <Row>
    <Cell><Data ss:Type="Number">73261</Data></Cell>
    <Cell><Data ss:Type="Number">495</Data></Cell>
    <Cell><Data ss:Type="String">scaffold10035|size15258</Data></Cell>
    <Cell><Data ss:Type="Number">-1.0319</Data></Cell>
    <Cell><Data ss:Type="String">no</Data></Cell>
   </Row>
   <Row>
    <Cell><Data ss:Type="Number">73262</Data></Cell>
    <Cell><Data ss:Type="Number">496</Data></Cell>
    <Cell><Data ss:Type="String">scaffold10035|size15258</Data></Cell>
    <Cell><Data ss:Type="Number">-0.92961000000000005</Data></Cell>
    <Cell><Data ss:Type="String">no</Data></Cell>
   </Row>
   <Row>
    <Cell><Data ss:Type="Number">73263</Data></Cell>
    <Cell><Data ss:Type="Number">497</Data></Cell>
    <Cell><Data ss:Type="String">scaffold10035|size15258</Data></Cell>
    <Cell><Data ss:Type="Number">-0.97680999999999996</Data></Cell>
    <Cell><Data ss:Type="String">no</Data></Cell>
   </Row>
   <Row>
    <Cell><Data ss:Type="Number">73264</Data></Cell>
    <Cell><Data ss:Type="Number">498</Data></Cell>
    <Cell><Data ss:Type="String">scaffold10035|size15258</Data></Cell>
    <Cell><Data ss:Type="Number">-1.0570999999999999</Data></Cell>
    <Cell><Data ss:Type="String">no</Data></Cell>
   </Row>
   <Row>
    <Cell><Data ss:Type="Number">73269</Data></Cell>
    <Cell><Data ss:Type="Number">499</Data></Cell>
    <Cell><Data ss:Type="String">scaffold10035|size15258</Data></Cell>
    <Cell><Data ss:Type="Number">-0.99212999999999996</Data></Cell>
    <Cell><Data ss:Type="String">no</Data></Cell>
   </Row>
   <Row>
    <Cell><Data ss:Type="Number">73270</Data></Cell>
    <Cell><Data ss:Type="Number">500</Data></Cell>
    <Cell><Data ss:Type="String">scaffold10035|size15258</Data></Cell>
    <Cell><Data ss:Type="Number">-1.0319</Data></Cell>
    <Cell><Data ss:Type="String">no</Data></Cell>
   </Row>
   <Row>
    <Cell><Data ss:Type="Number">73271</Data></Cell>
    <Cell><Data ss:Type="Number">501</Data></Cell>
    <Cell><Data ss:Type="String">scaffold10035|size15258</Data></Cell>
    <Cell><Data ss:Type="Number">-1.0421</Data></Cell>
    <Cell><Data ss:Type="String">no</Data></Cell>
   </Row>
   <Row>
    <Cell><Data ss:Type="Number">73273</Data></Cell>
    <Cell><Data ss:Type="Number">502</Data></Cell>
    <Cell><Data ss:Type="String">scaffold10035|size15258</Data></Cell>
    <Cell><Data ss:Type="Number">-1.0570999999999999</Data></Cell>
    <Cell><Data ss:Type="String">no</Data></Cell>
   </Row>
   <Row>
    <Cell><Data ss:Type="Number">3375150</Data></Cell>
    <Cell><Data ss:Type="Number">503</Data></Cell>
    <Cell><Data ss:Type="String">scaffold10035|size15258</Data></Cell>
    <Cell><Data ss:Type="Number">-1.0165</Data></Cell>
    <Cell><Data ss:Type="String">no</Data></Cell>
   </Row>
   <Row>
    <Cell><Data ss:Type="Number">13289</Data></Cell>
    <Cell><Data ss:Type="Number">504</Data></Cell>
    <Cell><Data ss:Type="String">scaffold10035|size15258</Data></Cell>
    <Cell><Data ss:Type="Number">-1.0297000000000001</Data></Cell>
    <Cell><Data ss:Type="String">no</Data></Cell>
    <Cell><Data ss:Type="Number">0.566405728</Data></Cell>
    <Cell><Data ss:Type="Number">7.2250771000000005E-2</Data></Cell>
    <Cell><Data ss:Type="Number">0.1197411</Data></Cell>
   </Row>
   <Row>
    <Cell><Data ss:Type="Number">73303</Data></Cell>
    <Cell><Data ss:Type="Number">505</Data></Cell>
    <Cell><Data ss:Type="String">scaffold10037|size15258</Data></Cell>
    <Cell><Data ss:Type="Number">-0.98799999999999999</Data></Cell>
    <Cell><Data ss:Type="String">no</Data></Cell>
   </Row>
   <Row>
    <Cell><Data ss:Type="Number">25030</Data></Cell>
    <Cell><Data ss:Type="Number">506</Data></Cell>
    <Cell><Data ss:Type="String">scaffold10037|size15258</Data></Cell>
    <Cell><Data ss:Type="Number">-0.98902999999999996</Data></Cell>
    <Cell><Data ss:Type="String">no</Data></Cell>
   </Row>
   <Row>
    <Cell><Data ss:Type="Number">3375151</Data></Cell>
    <Cell><Data ss:Type="Number">507</Data></Cell>
    <Cell><Data ss:Type="String">scaffold10037|size15258</Data></Cell>
    <Cell><Data ss:Type="Number">-0.20254</Data></Cell>
    <Cell><Data ss:Type="String">no</Data></Cell>
   </Row>
   <Row>
    <Cell><Data ss:Type="Number">1768760</Data></Cell>
    <Cell><Data ss:Type="Number">508</Data></Cell>
    <Cell><Data ss:Type="String">scaffold10037|size15258</Data></Cell>
    <Cell><Data ss:Type="Number">-1.0198</Data></Cell>
    <Cell><Data ss:Type="String">no</Data></Cell>
   </Row>
   <Row>
    <Cell><Data ss:Type="Number">73300</Data></Cell>
    <Cell><Data ss:Type="Number">509</Data></Cell>
    <Cell><Data ss:Type="String">scaffold10037|size15258</Data></Cell>
    <Cell><Data ss:Type="Number">-0.9738</Data></Cell>
    <Cell><Data ss:Type="String">no</Data></Cell>
   </Row>
   <Row>
    <Cell><Data ss:Type="Number">2142296</Data></Cell>
    <Cell><Data ss:Type="Number">510</Data></Cell>
    <Cell><Data ss:Type="String">scaffold10037|size15258</Data></Cell>
    <Cell><Data ss:Type="Number">-0.9728</Data></Cell>
    <Cell><Data ss:Type="String">no</Data></Cell>
   </Row>
   <Row>
    <Cell><Data ss:Type="Number">2056432</Data></Cell>
    <Cell><Data ss:Type="Number">511</Data></Cell>
    <Cell><Data ss:Type="String">scaffold10037|size15258</Data></Cell>
    <Cell><Data ss:Type="Number">-0.99943000000000004</Data></Cell>
    <Cell><Data ss:Type="String">no</Data></Cell>
   </Row>
   <Row>
    <Cell><Data ss:Type="Number">933611</Data></Cell>
    <Cell><Data ss:Type="Number">512</Data></Cell>
    <Cell><Data ss:Type="String">scaffold10037|size15258</Data></Cell>
    <Cell><Data ss:Type="Number">-1.0154000000000001</Data></Cell>
    <Cell><Data ss:Type="String">no</Data></Cell>
   </Row>
   <Row>
    <Cell><Data ss:Type="Number">3308271</Data></Cell>
    <Cell><Data ss:Type="Number">513</Data></Cell>
    <Cell><Data ss:Type="String">scaffold10037|size15258</Data></Cell>
    <Cell><Data ss:Type="Number">-0.96387999999999996</Data></Cell>
    <Cell><Data ss:Type="String">no</Data></Cell>
   </Row>
   <Row>
    <Cell><Data ss:Type="Number">992116</Data></Cell>
    <Cell><Data ss:Type="Number">514</Data></Cell>
    <Cell><Data ss:Type="String">scaffold10037|size15258</Data></Cell>
    <Cell><Data ss:Type="Number">-0.99733000000000005</Data></Cell>
    <Cell><Data ss:Type="String">no</Data></Cell>
   </Row>
   <Row>
    <Cell><Data ss:Type="Number">73308</Data></Cell>
    <Cell><Data ss:Type="Number">515</Data></Cell>
    <Cell><Data ss:Type="String">scaffold10037|size15258</Data></Cell>
    <Cell><Data ss:Type="Number">-1.0241</Data></Cell>
    <Cell><Data ss:Type="String">no</Data></Cell>
   </Row>
   <Row>
    <Cell><Data ss:Type="Number">13290</Data></Cell>
    <Cell><Data ss:Type="Number">516</Data></Cell>
    <Cell><Data ss:Type="String">scaffold10037|size15258</Data></Cell>
    <Cell><Data ss:Type="Number">-1.0286</Data></Cell>
    <Cell><Data ss:Type="String">no</Data></Cell>
   </Row>
   <Row>
    <Cell><Data ss:Type="Number">20004</Data></Cell>
    <Cell><Data ss:Type="Number">517</Data></Cell>
    <Cell><Data ss:Type="String">scaffold10039|size15257</Data></Cell>
    <Cell><Data ss:Type="Number">-0.99733000000000005</Data></Cell>
    <Cell><Data ss:Type="String">no</Data></Cell>
   </Row>
   <Row>
    <Cell><Data ss:Type="Number">48828</Data></Cell>
    <Cell><Data ss:Type="Number">518</Data></Cell>
    <Cell><Data ss:Type="String">scaffold10039|size15257</Data></Cell>
    <Cell><Data ss:Type="Number">-1.0593999999999999</Data></Cell>
    <Cell><Data ss:Type="String">no</Data></Cell>
   </Row>
   <Row>
    <Cell><Data ss:Type="Number">20005</Data></Cell>
    <Cell><Data ss:Type="Number">519</Data></Cell>
    <Cell><Data ss:Type="String">scaffold10039|size15257</Data></Cell>
    <Cell><Data ss:Type="Number">-1.0198</Data></Cell>
    <Cell><Data ss:Type="String">no</Data></Cell>
   </Row>
   <Row>
    <Cell><Data ss:Type="Number">481427</Data></Cell>
    <Cell><Data ss:Type="Number">520</Data></Cell>
    <Cell><Data ss:Type="String">scaffold1003|size32138</Data></Cell>
    <Cell><Data ss:Type="Number">-1.0618000000000001</Data></Cell>
    <Cell><Data ss:Type="String">no</Data></Cell>
   </Row>
   <Row>
    <Cell><Data ss:Type="Number">442831</Data></Cell>
    <Cell><Data ss:Type="Number">521</Data></Cell>
    <Cell><Data ss:Type="String">scaffold1003|size32138</Data></Cell>
    <Cell><Data ss:Type="Number">-1.0275000000000001</Data></Cell>
    <Cell><Data ss:Type="String">no</Data></Cell>
   </Row>
   <Row>
    <Cell><Data ss:Type="Number">1981604</Data></Cell>
    <Cell><Data ss:Type="Number">522</Data></Cell>
    <Cell><Data ss:Type="String">scaffold100409|size2483</Data></Cell>
    <Cell><Data ss:Type="Number">-1.0443</Data></Cell>
    <Cell><Data ss:Type="String">no</Data></Cell>
   </Row>
   <Row>
    <Cell><Data ss:Type="Number">73328</Data></Cell>
    <Cell><Data ss:Type="Number">523</Data></Cell>
    <Cell><Data ss:Type="String">scaffold10040|size15255</Data></Cell>
    <Cell><Data ss:Type="Number">-1.0387</Data></Cell>
    <Cell><Data ss:Type="String">no</Data></Cell>
    <Cell ss:StyleID="s19"/>
    <Cell ss:StyleID="s19"/>
    <Cell ss:StyleID="s19"/>
   </Row>
   <Row>
    <Cell><Data ss:Type="Number">553141</Data></Cell>
    <Cell><Data ss:Type="Number">524</Data></Cell>
    <Cell><Data ss:Type="String">scaffold10040|size15255</Data></Cell>
    <Cell><Data ss:Type="Number">-1.0478000000000001</Data></Cell>
    <Cell><Data ss:Type="String">no</Data></Cell>
   </Row>
   <Row>
    <Cell><Data ss:Type="Number">3433448</Data></Cell>
    <Cell><Data ss:Type="Number">525</Data></Cell>
    <Cell><Data ss:Type="String">scaffold10040|size15255</Data></Cell>
    <Cell><Data ss:Type="Number">-1.0154000000000001</Data></Cell>
    <Cell><Data ss:Type="String">no</Data></Cell>
   </Row>
   <Row>
    <Cell><Data ss:Type="Number">822075</Data></Cell>
    <Cell><Data ss:Type="Number">526</Data></Cell>
    <Cell><Data ss:Type="String">scaffold10040|size15255</Data></Cell>
    <Cell><Data ss:Type="Number">-1.0036</Data></Cell>
    <Cell><Data ss:Type="String">no</Data></Cell>
    <Cell ss:StyleID="s19"/>
    <Cell ss:StyleID="s19"/>
    <Cell ss:StyleID="s19"/>
   </Row>
   <Row>
    <Cell><Data ss:Type="Number">73332</Data></Cell>
    <Cell><Data ss:Type="Number">527</Data></Cell>
    <Cell><Data ss:Type="String">scaffold10040|size15255</Data></Cell>
    <Cell><Data ss:Type="Number">-1.0466</Data></Cell>
    <Cell><Data ss:Type="String">no</Data></Cell>
   </Row>
   <Row>
    <Cell><Data ss:Type="Number">3433454</Data></Cell>
    <Cell><Data ss:Type="Number">528</Data></Cell>
    <Cell><Data ss:Type="String">scaffold10040|size15255</Data></Cell>
    <Cell><Data ss:Type="Number">-0.99109000000000003</Data></Cell>
    <Cell><Data ss:Type="String">no</Data></Cell>
   </Row>
   <Row>
    <Cell><Data ss:Type="Number">1304</Data></Cell>
    <Cell><Data ss:Type="Number">529</Data></Cell>
    <Cell><Data ss:Type="String">scaffold10040|size15255</Data></Cell>
    <Cell><Data ss:Type="Number">-1.0319</Data></Cell>
    <Cell><Data ss:Type="String">no</Data></Cell>
   </Row>
   <Row>
    <Cell><Data ss:Type="Number">73347</Data></Cell>
    <Cell><Data ss:Type="Number">530</Data></Cell>
    <Cell><Data ss:Type="String">scaffold10040|size15255</Data></Cell>
    <Cell><Data ss:Type="Number">-0.93891999999999998</Data></Cell>
    <Cell><Data ss:Type="String">no</Data></Cell>
    <Cell><Data ss:Type="Number">1.2049404999999999E-2</Data></Cell>
    <Cell><Data ss:Type="Number">9.1035793000000004E-2</Data></Cell>
    <Cell><Data ss:Type="Number">2.2363636360000001</Data></Cell>
   </Row>
   <Row>
    <Cell><Data ss:Type="Number">1305</Data></Cell>
    <Cell><Data ss:Type="Number">531</Data></Cell>
    <Cell><Data ss:Type="String">scaffold10040|size15255</Data></Cell>
    <Cell><Data ss:Type="Number">-0.99316000000000004</Data></Cell>
    <Cell><Data ss:Type="String">no</Data></Cell>
   </Row>
   <Row>
    <Cell><Data ss:Type="Number">73349</Data></Cell>
    <Cell><Data ss:Type="Number">532</Data></Cell>
    <Cell><Data ss:Type="String">scaffold10040|size15255</Data></Cell>
    <Cell><Data ss:Type="Number">-1.0154000000000001</Data></Cell>
    <Cell><Data ss:Type="String">no</Data></Cell>
   </Row>
   <Row>
    <Cell><Data ss:Type="Number">59119</Data></Cell>
    <Cell><Data ss:Type="Number">533</Data></Cell>
    <Cell><Data ss:Type="String">scaffold10040|size15255</Data></Cell>
    <Cell><Data ss:Type="Number">-1.0297000000000001</Data></Cell>
    <Cell><Data ss:Type="String">no</Data></Cell>
   </Row>
   <Row>
    <Cell><Data ss:Type="Number">73351</Data></Cell>
    <Cell><Data ss:Type="Number">534</Data></Cell>
    <Cell><Data ss:Type="String">scaffold10040|size15255</Data></Cell>
    <Cell><Data ss:Type="Number">-1.1423000000000001</Data></Cell>
    <Cell><Data ss:Type="String">yes</Data></Cell>
    <Cell><Data ss:Type="Number">0.33172394300000002</Data></Cell>
    <Cell><Data ss:Type="Number">2.7300000000000002E-7</Data></Cell>
    <Cell><Data ss:Type="Number">14.727272727000001</Data></Cell>
   </Row>
   <Row>
    <Cell><Data ss:Type="Number">1383837</Data></Cell>
    <Cell><Data ss:Type="Number">535</Data></Cell>
    <Cell><Data ss:Type="String">scaffold10040|size15255</Data></Cell>
    <Cell><Data ss:Type="Number">-1.0665</Data></Cell>
    <Cell><Data ss:Type="String">no</Data></Cell>
   </Row>
   <Row>
    <Cell><Data ss:Type="Number">749117</Data></Cell>
    <Cell><Data ss:Type="Number">536</Data></Cell>
    <Cell><Data ss:Type="String">scaffold10040|size15255</Data></Cell>
    <Cell><Data ss:Type="Number">-1.022</Data></Cell>
    <Cell><Data ss:Type="String">no</Data></Cell>
   </Row>
   <Row>
    <Cell><Data ss:Type="Number">481439</Data></Cell>
    <Cell><Data ss:Type="Number">537</Data></Cell>
    <Cell><Data ss:Type="String">scaffold10040|size15255</Data></Cell>
    <Cell><Data ss:Type="Number">-0.94174000000000002</Data></Cell>
    <Cell><Data ss:Type="String">no</Data></Cell>
   </Row>
   <Row>
    <Cell><Data ss:Type="Number">442835</Data></Cell>
    <Cell><Data ss:Type="Number">538</Data></Cell>
    <Cell><Data ss:Type="String">scaffold10040|size15255</Data></Cell>
    <Cell><Data ss:Type="Number">-0.99524000000000001</Data></Cell>
    <Cell><Data ss:Type="String">no</Data></Cell>
   </Row>
   <Row>
    <Cell><Data ss:Type="Number">1146914</Data></Cell>
    <Cell><Data ss:Type="Number">539</Data></Cell>
    <Cell><Data ss:Type="String">scaffold10040|size15255</Data></Cell>
    <Cell><Data ss:Type="Number">-1.0143</Data></Cell>
    <Cell><Data ss:Type="String">no</Data></Cell>
   </Row>
   <Row>
    <Cell><Data ss:Type="Number">822082</Data></Cell>
    <Cell><Data ss:Type="Number">540</Data></Cell>
    <Cell><Data ss:Type="String">scaffold10040|size15255</Data></Cell>
    <Cell><Data ss:Type="Number">-0.99109000000000003</Data></Cell>
    <Cell><Data ss:Type="String">no</Data></Cell>
   </Row>
   <Row>
    <Cell><Data ss:Type="Number">481441</Data></Cell>
    <Cell><Data ss:Type="Number">541</Data></Cell>
    <Cell><Data ss:Type="String">scaffold10040|size15255</Data></Cell>
    <Cell><Data ss:Type="Number">-0.99109000000000003</Data></Cell>
    <Cell><Data ss:Type="String">no</Data></Cell>
   </Row>
   <Row>
    <Cell><Data ss:Type="Number">481442</Data></Cell>
    <Cell><Data ss:Type="Number">542</Data></Cell>
    <Cell><Data ss:Type="String">scaffold10040|size15255</Data></Cell>
    <Cell><Data ss:Type="Number">-1.0738000000000001</Data></Cell>
    <Cell><Data ss:Type="String">no</Data></Cell>
   </Row>
   <Row>
    <Cell><Data ss:Type="Number">1697072</Data></Cell>
    <Cell><Data ss:Type="Number">543</Data></Cell>
    <Cell><Data ss:Type="String">scaffold10040|size15255</Data></Cell>
    <Cell><Data ss:Type="Number">-1.0004999999999999</Data></Cell>
    <Cell><Data ss:Type="String">no</Data></Cell>
    <Cell ss:StyleID="s19"/>
    <Cell ss:StyleID="s19"/>
    <Cell ss:StyleID="s19"/>
   </Row>
   <Row>
    <Cell><Data ss:Type="Number">13291</Data></Cell>
    <Cell><Data ss:Type="Number">544</Data></Cell>
    <Cell><Data ss:Type="String">scaffold10040|size15255</Data></Cell>
    <Cell><Data ss:Type="Number">-1.0154000000000001</Data></Cell>
    <Cell><Data ss:Type="String">no</Data></Cell>
   </Row>
   <Row>
    <Cell><Data ss:Type="Number">1548044</Data></Cell>
    <Cell><Data ss:Type="Number">545</Data></Cell>
    <Cell><Data ss:Type="String">scaffold10040|size15255</Data></Cell>
    <Cell><Data ss:Type="Number">-0.58213999999999999</Data></Cell>
    <Cell><Data ss:Type="String">no</Data></Cell>
   </Row>
   <Row>
    <Cell><Data ss:Type="Number">73339</Data></Cell>
    <Cell><Data ss:Type="Number">546</Data></Cell>
    <Cell><Data ss:Type="String">scaffold10040|size15255</Data></Cell>
    <Cell><Data ss:Type="Number">-1.1153</Data></Cell>
    <Cell><Data ss:Type="String">no</Data></Cell>
   </Row>
   <Row>
    <Cell><Data ss:Type="Number">2056452</Data></Cell>
    <Cell><Data ss:Type="Number">547</Data></Cell>
    <Cell><Data ss:Type="String">scaffold10040|size15255</Data></Cell>
    <Cell><Data ss:Type="Number">-0.99212999999999996</Data></Cell>
    <Cell><Data ss:Type="String">no</Data></Cell>
   </Row>
   <Row>
    <Cell><Data ss:Type="Number">1383839</Data></Cell>
    <Cell><Data ss:Type="Number">548</Data></Cell>
    <Cell><Data ss:Type="String">scaffold10040|size15255</Data></Cell>
    <Cell><Data ss:Type="Number">-0.97882999999999998</Data></Cell>
    <Cell><Data ss:Type="String">no</Data></Cell>
   </Row>
   <Row>
    <Cell><Data ss:Type="Number">3768075</Data></Cell>
    <Cell><Data ss:Type="Number">549</Data></Cell>
    <Cell><Data ss:Type="String">scaffold10040|size15255</Data></Cell>
    <Cell><Data ss:Type="Number">-0.99629000000000001</Data></Cell>
    <Cell><Data ss:Type="String">no</Data></Cell>
   </Row>
   <Row>
    <Cell><Data ss:Type="Number">1548047</Data></Cell>
    <Cell><Data ss:Type="Number">550</Data></Cell>
    <Cell><Data ss:Type="String">scaffold10040|size15255</Data></Cell>
    <Cell><Data ss:Type="Number">-0.96684000000000003</Data></Cell>
    <Cell><Data ss:Type="String">no</Data></Cell>
   </Row>
   <Row>
    <Cell><Data ss:Type="Number">1146922</Data></Cell>
    <Cell><Data ss:Type="Number">551</Data></Cell>
    <Cell><Data ss:Type="String">scaffold10040|size15255</Data></Cell>
    <Cell><Data ss:Type="Number">-0.98289000000000004</Data></Cell>
    <Cell><Data ss:Type="String">no</Data></Cell>
   </Row>
   <Row>
    <Cell><Data ss:Type="Number">73342</Data></Cell>
    <Cell><Data ss:Type="Number">552</Data></Cell>
    <Cell><Data ss:Type="String">scaffold10040|size15255</Data></Cell>
    <Cell><Data ss:Type="Number">-1.0004999999999999</Data></Cell>
    <Cell><Data ss:Type="String">no</Data></Cell>
   </Row>
   <Row>
    <Cell><Data ss:Type="Number">481444</Data></Cell>
    <Cell><Data ss:Type="Number">553</Data></Cell>
    <Cell><Data ss:Type="String">scaffold10040|size15255</Data></Cell>
    <Cell><Data ss:Type="Number">-1.0501</Data></Cell>
    <Cell><Data ss:Type="String">no</Data></Cell>
   </Row>
   <Row>
    <Cell><Data ss:Type="Number">442836</Data></Cell>
    <Cell><Data ss:Type="Number">554</Data></Cell>
    <Cell><Data ss:Type="String">scaffold10040|size15255</Data></Cell>
    <Cell><Data ss:Type="Number">-1.0307999999999999</Data></Cell>
    <Cell><Data ss:Type="String">no</Data></Cell>
   </Row>
   <Row>
    <Cell><Data ss:Type="Number">2873196</Data></Cell>
    <Cell><Data ss:Type="Number">555</Data></Cell>
    <Cell><Data ss:Type="String">scaffold10040|size15255</Data></Cell>
    <Cell><Data ss:Type="Number">-1.0443</Data></Cell>
    <Cell><Data ss:Type="String">no</Data></Cell>
   </Row>
   <Row>
    <Cell><Data ss:Type="Number">1548045</Data></Cell>
    <Cell><Data ss:Type="Number">556</Data></Cell>
    <Cell><Data ss:Type="String">scaffold10040|size15255</Data></Cell>
    <Cell><Data ss:Type="Number">-1.0478000000000001</Data></Cell>
    <Cell><Data ss:Type="String">no</Data></Cell>
   </Row>
   <Row>
    <Cell><Data ss:Type="Number">73363</Data></Cell>
    <Cell><Data ss:Type="Number">557</Data></Cell>
    <Cell><Data ss:Type="String">scaffold10040|size15255</Data></Cell>
    <Cell><Data ss:Type="Number">-0.9728</Data></Cell>
    <Cell><Data ss:Type="String">no</Data></Cell>
   </Row>
   <Row>
    <Cell><Data ss:Type="Number">73364</Data></Cell>
    <Cell><Data ss:Type="Number">558</Data></Cell>
    <Cell><Data ss:Type="String">scaffold10040|size15255</Data></Cell>
    <Cell><Data ss:Type="Number">-0.97080999999999995</Data></Cell>
    <Cell><Data ss:Type="String">no</Data></Cell>
   </Row>
   <Row>
    <Cell><Data ss:Type="Number">1383836</Data></Cell>
    <Cell><Data ss:Type="Number">559</Data></Cell>
    <Cell><Data ss:Type="String">scaffold10040|size15255</Data></Cell>
    <Cell><Data ss:Type="Number">-1.0133000000000001</Data></Cell>
    <Cell><Data ss:Type="String">no</Data></Cell>
   </Row>
   <Row>
    <Cell><Data ss:Type="Number">73365</Data></Cell>
    <Cell><Data ss:Type="Number">560</Data></Cell>
    <Cell><Data ss:Type="String">scaffold10040|size15255</Data></Cell>
    <Cell><Data ss:Type="Number">-1.0319</Data></Cell>
    <Cell><Data ss:Type="String">no</Data></Cell>
   </Row>
   <Row>
    <Cell><Data ss:Type="Number">1146918</Data></Cell>
    <Cell><Data ss:Type="Number">561</Data></Cell>
    <Cell><Data ss:Type="String">scaffold10040|size15255</Data></Cell>
    <Cell><Data ss:Type="Number">-1.01</Data></Cell>
    <Cell><Data ss:Type="String">no</Data></Cell>
   </Row>
   <Row>
    <Cell><Data ss:Type="Number">73366</Data></Cell>
    <Cell><Data ss:Type="Number">562</Data></Cell>
    <Cell><Data ss:Type="String">scaffold10040|size15255</Data></Cell>
    <Cell><Data ss:Type="Number">-0.95996999999999999</Data></Cell>
    <Cell><Data ss:Type="String">no</Data></Cell>
   </Row>
   <Row>
    <Cell><Data ss:Type="Number">73367</Data></Cell>
    <Cell><Data ss:Type="Number">563</Data></Cell>
    <Cell><Data ss:Type="String">scaffold10040|size15255</Data></Cell>
    <Cell><Data ss:Type="Number">-1.0786</Data></Cell>
    <Cell><Data ss:Type="String">no</Data></Cell>
    <Cell ss:Index="7" ss:StyleID="s19"/>
    <Cell ss:StyleID="s19"/>
   </Row>
   <Row>
    <Cell><Data ss:Type="Number">553160</Data></Cell>
    <Cell><Data ss:Type="Number">564</Data></Cell>
    <Cell><Data ss:Type="String">scaffold10040|size15255</Data></Cell>
    <Cell><Data ss:Type="Number">-1.0154000000000001</Data></Cell>
    <Cell><Data ss:Type="String">no</Data></Cell>
   </Row>
   <Row>
    <Cell><Data ss:Type="Number">3243182</Data></Cell>
    <Cell><Data ss:Type="Number">565</Data></Cell>
    <Cell><Data ss:Type="String">scaffold10040|size15255</Data></Cell>
    <Cell><Data ss:Type="Number">-0.99733000000000005</Data></Cell>
    <Cell><Data ss:Type="String">no</Data></Cell>
   </Row>
   <Row>
    <Cell><Data ss:Type="Number">1146923</Data></Cell>
    <Cell><Data ss:Type="Number">566</Data></Cell>
    <Cell><Data ss:Type="String">scaffold10040|size15255</Data></Cell>
    <Cell><Data ss:Type="Number">-1.0511999999999999</Data></Cell>
    <Cell><Data ss:Type="String">no</Data></Cell>
   </Row>
   <Row>
    <Cell><Data ss:Type="Number">1802772</Data></Cell>
    <Cell><Data ss:Type="Number">567</Data></Cell>
    <Cell><Data ss:Type="String">scaffold10040|size15255</Data></Cell>
    <Cell><Data ss:Type="Number">-0.78971000000000002</Data></Cell>
    <Cell><Data ss:Type="String">no</Data></Cell>
   </Row>
   <Row>
    <Cell><Data ss:Type="Number">822088</Data></Cell>
    <Cell><Data ss:Type="Number">568</Data></Cell>
    <Cell><Data ss:Type="String">scaffold10040|size15255</Data></Cell>
    <Cell><Data ss:Type="Number">-0.93705000000000005</Data></Cell>
    <Cell><Data ss:Type="String">no</Data></Cell>
   </Row>
   <Row>
    <Cell><Data ss:Type="Number">73370</Data></Cell>
    <Cell><Data ss:Type="Number">569</Data></Cell>
    <Cell><Data ss:Type="String">scaffold10040|size15255</Data></Cell>
    <Cell><Data ss:Type="Number">-1.0241</Data></Cell>
    <Cell><Data ss:Type="String">no</Data></Cell>
   </Row>
   <Row>
    <Cell><Data ss:Type="Number">73371</Data></Cell>
    <Cell><Data ss:Type="Number">570</Data></Cell>
    <Cell><Data ss:Type="String">scaffold10040|size15255</Data></Cell>
    <Cell><Data ss:Type="Number">-1.0738000000000001</Data></Cell>
    <Cell><Data ss:Type="String">no</Data></Cell>
   </Row>
   <Row>
    <Cell><Data ss:Type="Number">73372</Data></Cell>
    <Cell><Data ss:Type="Number">571</Data></Cell>
    <Cell><Data ss:Type="String">scaffold10040|size15255</Data></Cell>
    <Cell><Data ss:Type="Number">-1.0229999999999999</Data></Cell>
    <Cell><Data ss:Type="String">no</Data></Cell>
   </Row>
   <Row>
    <Cell><Data ss:Type="Number">2934300</Data></Cell>
    <Cell><Data ss:Type="Number">572</Data></Cell>
    <Cell><Data ss:Type="String">scaffold10040|size15255</Data></Cell>
    <Cell><Data ss:Type="Number">-1.0353000000000001</Data></Cell>
    <Cell><Data ss:Type="String">no</Data></Cell>
   </Row>
   <Row>
    <Cell><Data ss:Type="Number">73374</Data></Cell>
    <Cell><Data ss:Type="Number">573</Data></Cell>
    <Cell><Data ss:Type="String">scaffold10040|size15255</Data></Cell>
    <Cell><Data ss:Type="Number">-1.0251999999999999</Data></Cell>
    <Cell><Data ss:Type="String">yes</Data></Cell>
   </Row>
   <Row>
    <Cell><Data ss:Type="Number">3308278</Data></Cell>
    <Cell><Data ss:Type="Number">574</Data></Cell>
    <Cell><Data ss:Type="String">scaffold10040|size15255</Data></Cell>
    <Cell><Data ss:Type="Number">-0.96584999999999999</Data></Cell>
    <Cell><Data ss:Type="String">no</Data></Cell>
   </Row>
   <Row>
    <Cell><Data ss:Type="Number">73375</Data></Cell>
    <Cell><Data ss:Type="Number">575</Data></Cell>
    <Cell><Data ss:Type="String">scaffold10040|size15255</Data></Cell>
    <Cell><Data ss:Type="Number">-1.0364</Data></Cell>
    <Cell><Data ss:Type="String">no</Data></Cell>
   </Row>
   <Row>
    <Cell><Data ss:Type="Number">73348</Data></Cell>
    <Cell><Data ss:Type="Number">576</Data></Cell>
    <Cell><Data ss:Type="String">scaffold10040|size15255</Data></Cell>
    <Cell><Data ss:Type="Number">-0.95415000000000005</Data></Cell>
    <Cell><Data ss:Type="String">no</Data></Cell>
   </Row>
   <Row>
    <Cell><Data ss:Type="Number">1290050</Data></Cell>
    <Cell><Data ss:Type="Number">577</Data></Cell>
    <Cell><Data ss:Type="String">scaffold10040|size15255</Data></Cell>
    <Cell><Data ss:Type="Number">-1.0398000000000001</Data></Cell>
    <Cell><Data ss:Type="String">no</Data></Cell>
   </Row>
   <Row>
    <Cell><Data ss:Type="Number">73377</Data></Cell>
    <Cell><Data ss:Type="Number">578</Data></Cell>
    <Cell><Data ss:Type="String">scaffold10040|size15255</Data></Cell>
    <Cell><Data ss:Type="Number">-1.0431999999999999</Data></Cell>
    <Cell><Data ss:Type="String">no</Data></Cell>
   </Row>
   <Row>
    <Cell><Data ss:Type="Number">73352</Data></Cell>
    <Cell><Data ss:Type="Number">579</Data></Cell>
    <Cell><Data ss:Type="String">scaffold10040|size15255</Data></Cell>
    <Cell><Data ss:Type="Number">-1.022</Data></Cell>
    <Cell><Data ss:Type="String">no</Data></Cell>
   </Row>
   <Row>
    <Cell><Data ss:Type="Number">481445</Data></Cell>
    <Cell><Data ss:Type="Number">580</Data></Cell>
    <Cell><Data ss:Type="String">scaffold10040|size15255</Data></Cell>
    <Cell><Data ss:Type="Number">-0.99524000000000001</Data></Cell>
    <Cell><Data ss:Type="String">no</Data></Cell>
   </Row>
   <Row>
    <Cell><Data ss:Type="Number">73378</Data></Cell>
    <Cell><Data ss:Type="Number">581</Data></Cell>
    <Cell><Data ss:Type="String">scaffold10040|size15255</Data></Cell>
    <Cell><Data ss:Type="Number">-0.84025000000000005</Data></Cell>
    <Cell><Data ss:Type="String">no</Data></Cell>
    <Cell ss:StyleID="s19"/>
    <Cell ss:StyleID="s19"/>
    <Cell ss:StyleID="s19"/>
   </Row>
   <Row>
    <Cell><Data ss:Type="Number">3243185</Data></Cell>
    <Cell><Data ss:Type="Number">582</Data></Cell>
    <Cell><Data ss:Type="String">scaffold10040|size15255</Data></Cell>
    <Cell><Data ss:Type="Number">-1.0885</Data></Cell>
    <Cell><Data ss:Type="String">no</Data></Cell>
   </Row>
   <Row>
    <Cell><Data ss:Type="Number">73379</Data></Cell>
    <Cell><Data ss:Type="Number">583</Data></Cell>
    <Cell><Data ss:Type="String">scaffold10040|size15255</Data></Cell>
    <Cell><Data ss:Type="Number">-1.0922000000000001</Data></Cell>
    <Cell><Data ss:Type="String">no</Data></Cell>
    <Cell ss:StyleID="s19"/>
    <Cell ss:StyleID="s19"/>
    <Cell ss:StyleID="s19"/>
   </Row>
   <Row>
    <Cell><Data ss:Type="Number">1036584</Data></Cell>
    <Cell><Data ss:Type="Number">584</Data></Cell>
    <Cell><Data ss:Type="String">scaffold10040|size15255</Data></Cell>
    <Cell><Data ss:Type="Number">-0.99838000000000005</Data></Cell>
    <Cell><Data ss:Type="String">no</Data></Cell>
   </Row>
   <Row>
    <Cell><Data ss:Type="Number">553154</Data></Cell>
    <Cell><Data ss:Type="Number">585</Data></Cell>
    <Cell><Data ss:Type="String">scaffold10040|size15255</Data></Cell>
    <Cell><Data ss:Type="Number">-1.0364</Data></Cell>
    <Cell><Data ss:Type="String">no</Data></Cell>
   </Row>
   <Row>
    <Cell><Data ss:Type="Number">73380</Data></Cell>
    <Cell><Data ss:Type="Number">586</Data></Cell>
    <Cell><Data ss:Type="String">scaffold10040|size15255</Data></Cell>
    <Cell><Data ss:Type="Number">-0.92961000000000005</Data></Cell>
    <Cell><Data ss:Type="String">no</Data></Cell>
   </Row>
   <Row>
    <Cell><Data ss:Type="Number">73356</Data></Cell>
    <Cell><Data ss:Type="Number">587</Data></Cell>
    <Cell><Data ss:Type="String">scaffold10040|size15255</Data></Cell>
    <Cell><Data ss:Type="Number">-1.0341</Data></Cell>
    <Cell><Data ss:Type="String">no</Data></Cell>
   </Row>
   <Row>
    <Cell><Data ss:Type="Number">73357</Data></Cell>
    <Cell><Data ss:Type="Number">588</Data></Cell>
    <Cell><Data ss:Type="String">scaffold10040|size15255</Data></Cell>
    <Cell><Data ss:Type="Number">-1.0264</Data></Cell>
    <Cell><Data ss:Type="String">no</Data></Cell>
   </Row>
   <Row>
    <Cell><Data ss:Type="Number">1290051</Data></Cell>
    <Cell><Data ss:Type="Number">589</Data></Cell>
    <Cell><Data ss:Type="String">scaffold10040|size15255</Data></Cell>
    <Cell><Data ss:Type="Number">-1.01</Data></Cell>
    <Cell><Data ss:Type="String">no</Data></Cell>
   </Row>
   <Row>
    <Cell><Data ss:Type="Number">1146921</Data></Cell>
    <Cell><Data ss:Type="Number">590</Data></Cell>
    <Cell><Data ss:Type="String">scaffold10040|size15255</Data></Cell>
    <Cell><Data ss:Type="Number">-0.99212999999999996</Data></Cell>
    <Cell><Data ss:Type="String">no</Data></Cell>
   </Row>
   <Row>
    <Cell><Data ss:Type="Number">3137633</Data></Cell>
    <Cell><Data ss:Type="Number">591</Data></Cell>
    <Cell><Data ss:Type="String">scaffold10040|size15255</Data></Cell>
    <Cell><Data ss:Type="Number">-1.0015000000000001</Data></Cell>
    <Cell><Data ss:Type="String">no</Data></Cell>
   </Row>
   <Row>
    <Cell><Data ss:Type="Number">3243186</Data></Cell>
    <Cell><Data ss:Type="Number">592</Data></Cell>
    <Cell><Data ss:Type="String">scaffold10040|size15255</Data></Cell>
    <Cell><Data ss:Type="Number">-0.93891999999999998</Data></Cell>
    <Cell><Data ss:Type="String">no</Data></Cell>
    <Cell ss:StyleID="s19"/>
    <Cell ss:StyleID="s19"/>
    <Cell ss:StyleID="s19"/>
   </Row>
   <Row>
    <Cell><Data ss:Type="Number">749123</Data></Cell>
    <Cell><Data ss:Type="Number">593</Data></Cell>
    <Cell><Data ss:Type="String">scaffold10040|size15255</Data></Cell>
    <Cell><Data ss:Type="Number">-0.85299999999999998</Data></Cell>
    <Cell><Data ss:Type="String">no</Data></Cell>
   </Row>
   <Row>
    <Cell><Data ss:Type="Number">3375154</Data></Cell>
    <Cell><Data ss:Type="Number">594</Data></Cell>
    <Cell><Data ss:Type="String">scaffold10040|size15255</Data></Cell>
    <Cell><Data ss:Type="Number">-1.0165</Data></Cell>
    <Cell><Data ss:Type="String">no</Data></Cell>
   </Row>
   <Row>
    <Cell><Data ss:Type="Number">3433457</Data></Cell>
    <Cell><Data ss:Type="Number">595</Data></Cell>
    <Cell><Data ss:Type="String">scaffold10040|size15255</Data></Cell>
    <Cell><Data ss:Type="Number">-0.93611</Data></Cell>
    <Cell><Data ss:Type="String">no</Data></Cell>
   </Row>
   <Row>
    <Cell><Data ss:Type="Number">73382</Data></Cell>
    <Cell><Data ss:Type="Number">596</Data></Cell>
    <Cell><Data ss:Type="String">scaffold10040|size15255</Data></Cell>
    <Cell><Data ss:Type="Number">-0.92684999999999995</Data></Cell>
    <Cell><Data ss:Type="String">no</Data></Cell>
   </Row>
   <Row>
    <Cell><Data ss:Type="Number">1981609</Data></Cell>
    <Cell><Data ss:Type="Number">597</Data></Cell>
    <Cell><Data ss:Type="String">scaffold10040|size15255</Data></Cell>
    <Cell><Data ss:Type="Number">-0.96980999999999995</Data></Cell>
    <Cell><Data ss:Type="String">no</Data></Cell>
    <Cell ss:StyleID="s19"/>
    <Cell ss:StyleID="s19"/>
    <Cell ss:StyleID="s19"/>
   </Row>
   <Row>
    <Cell><Data ss:Type="Number">2292506</Data></Cell>
    <Cell><Data ss:Type="Number">598</Data></Cell>
    <Cell><Data ss:Type="String">scaffold10040|size15255</Data></Cell>
    <Cell><Data ss:Type="Number">-0.99006000000000005</Data></Cell>
    <Cell><Data ss:Type="String">no</Data></Cell>
   </Row>
   <Row>
    <Cell><Data ss:Type="Number">1383841</Data></Cell>
    <Cell><Data ss:Type="Number">599</Data></Cell>
    <Cell><Data ss:Type="String">scaffold10040|size15255</Data></Cell>
    <Cell><Data ss:Type="Number">-0.93054000000000003</Data></Cell>
    <Cell><Data ss:Type="String">no</Data></Cell>
   </Row>
   <Row>
    <Cell><Data ss:Type="Number">73387</Data></Cell>
    <Cell><Data ss:Type="Number">600</Data></Cell>
    <Cell><Data ss:Type="String">scaffold10040|size15255</Data></Cell>
    <Cell><Data ss:Type="Number">-0.91234999999999999</Data></Cell>
    <Cell><Data ss:Type="String">no</Data></Cell>
   </Row>
   <Row>
    <Cell><Data ss:Type="Number">481448</Data></Cell>
    <Cell><Data ss:Type="Number">601</Data></Cell>
    <Cell><Data ss:Type="String">scaffold10040|size15255</Data></Cell>
    <Cell><Data ss:Type="Number">-0.99943000000000004</Data></Cell>
    <Cell><Data ss:Type="String">no</Data></Cell>
   </Row>
   <Row>
    <Cell><Data ss:Type="Number">481450</Data></Cell>
    <Cell><Data ss:Type="Number">602</Data></Cell>
    <Cell><Data ss:Type="String">scaffold10040|size15255</Data></Cell>
    <Cell><Data ss:Type="Number">-1.0511999999999999</Data></Cell>
    <Cell><Data ss:Type="String">no</Data></Cell>
   </Row>
   <Row>
    <Cell><Data ss:Type="Number">73399</Data></Cell>
    <Cell><Data ss:Type="Number">603</Data></Cell>
    <Cell><Data ss:Type="String">scaffold10040|size15255</Data></Cell>
    <Cell><Data ss:Type="Number">-1.0547</Data></Cell>
    <Cell><Data ss:Type="String">no</Data></Cell>
    <Cell ss:StyleID="s19"/>
    <Cell ss:StyleID="s19"/>
    <Cell ss:StyleID="s19"/>
   </Row>
   <Row>
    <Cell><Data ss:Type="Number">553165</Data></Cell>
    <Cell><Data ss:Type="Number">604</Data></Cell>
    <Cell><Data ss:Type="String">scaffold10040|size15255</Data></Cell>
    <Cell><Data ss:Type="Number">-1.0286</Data></Cell>
    <Cell><Data ss:Type="String">no</Data></Cell>
   </Row>
   <Row>
    <Cell><Data ss:Type="Number">73443</Data></Cell>
    <Cell><Data ss:Type="Number">605</Data></Cell>
    <Cell><Data ss:Type="String">scaffold100410|size3515</Data></Cell>
    <Cell><Data ss:Type="Number">-1.0786</Data></Cell>
    <Cell><Data ss:Type="String">yes</Data></Cell>
   </Row>
   <Row>
    <Cell><Data ss:Type="Number">73422</Data></Cell>
    <Cell><Data ss:Type="Number">606</Data></Cell>
    <Cell><Data ss:Type="String">scaffold100410|size3515</Data></Cell>
    <Cell><Data ss:Type="Number">-1.0677000000000001</Data></Cell>
    <Cell><Data ss:Type="String">no</Data></Cell>
   </Row>
   <Row>
    <Cell><Data ss:Type="Number">481456</Data></Cell>
    <Cell><Data ss:Type="Number">607</Data></Cell>
    <Cell><Data ss:Type="String">scaffold100410|size3515</Data></Cell>
    <Cell><Data ss:Type="Number">-1.0488999999999999</Data></Cell>
    <Cell><Data ss:Type="String">no</Data></Cell>
   </Row>
   <Row>
    <Cell><Data ss:Type="Number">8921</Data></Cell>
    <Cell><Data ss:Type="Number">608</Data></Cell>
    <Cell><Data ss:Type="String">scaffold100410|size3515</Data></Cell>
    <Cell><Data ss:Type="Number">-1.0307999999999999</Data></Cell>
    <Cell><Data ss:Type="String">no</Data></Cell>
    <Cell><Data ss:Type="Number">0.34726688100000003</Data></Cell>
    <Cell><Data ss:Type="Number">0.35714285699999998</Data></Cell>
    <Cell><Data ss:Type="Number">3.6666666669999999</Data></Cell>
   </Row>
   <Row>
    <Cell><Data ss:Type="Number">442844</Data></Cell>
    <Cell><Data ss:Type="Number">609</Data></Cell>
    <Cell><Data ss:Type="String">scaffold10041|size15254</Data></Cell>
    <Cell><Data ss:Type="Number">-0.99419999999999997</Data></Cell>
    <Cell><Data ss:Type="String">no</Data></Cell>
   </Row>
   <Row>
    <Cell><Data ss:Type="Number">61645</Data></Cell>
    <Cell><Data ss:Type="Number">610</Data></Cell>
    <Cell><Data ss:Type="String">scaffold10041|size15254</Data></Cell>
    <Cell><Data ss:Type="Number">-1.0712999999999999</Data></Cell>
    <Cell><Data ss:Type="String">no</Data></Cell>
    <Cell ss:StyleID="s19"/>
    <Cell ss:StyleID="s19"/>
   </Row>
   <Row>
    <Cell><Data ss:Type="Number">1036603</Data></Cell>
    <Cell><Data ss:Type="Number">611</Data></Cell>
    <Cell><Data ss:Type="String">scaffold100420|size2482</Data></Cell>
    <Cell><Data ss:Type="Number">-1.0387</Data></Cell>
    <Cell><Data ss:Type="String">no</Data></Cell>
   </Row>
   <Row>
    <Cell><Data ss:Type="Number">73447</Data></Cell>
    <Cell><Data ss:Type="Number">612</Data></Cell>
    <Cell><Data ss:Type="String">scaffold100420|size2482</Data></Cell>
    <Cell><Data ss:Type="Number">-1.0025999999999999</Data></Cell>
    <Cell><Data ss:Type="String">no</Data></Cell>
   </Row>
   <Row>
    <Cell><Data ss:Type="Number">1146929</Data></Cell>
    <Cell><Data ss:Type="Number">613</Data></Cell>
    <Cell><Data ss:Type="String">scaffold100420|size2482</Data></Cell>
    <Cell><Data ss:Type="Number">-1.01</Data></Cell>
    <Cell><Data ss:Type="String">no</Data></Cell>
   </Row>
   <Row>
    <Cell><Data ss:Type="Number">553170</Data></Cell>
    <Cell><Data ss:Type="Number">614</Data></Cell>
    <Cell><Data ss:Type="String">scaffold100420|size2482</Data></Cell>
    <Cell><Data ss:Type="Number">-1.0111000000000001</Data></Cell>
    <Cell><Data ss:Type="String">no</Data></Cell>
   </Row>
   <Row>
    <Cell><Data ss:Type="Number">73450</Data></Cell>
    <Cell><Data ss:Type="Number">615</Data></Cell>
    <Cell><Data ss:Type="String">scaffold100420|size2482</Data></Cell>
    <Cell><Data ss:Type="Number">-1.0004999999999999</Data></Cell>
    <Cell><Data ss:Type="String">no</Data></Cell>
   </Row>
   <Row>
    <Cell><Data ss:Type="Number">3578827</Data></Cell>
    <Cell><Data ss:Type="Number">616</Data></Cell>
    <Cell><Data ss:Type="String">scaffold100420|size2482</Data></Cell>
    <Cell><Data ss:Type="Number">-1.0186999999999999</Data></Cell>
    <Cell><Data ss:Type="String">no</Data></Cell>
   </Row>
   <Row>
    <Cell><Data ss:Type="Number">1958843</Data></Cell>
    <Cell><Data ss:Type="Number">617</Data></Cell>
    <Cell><Data ss:Type="String">scaffold100420|size2482</Data></Cell>
    <Cell><Data ss:Type="Number">-1.0067999999999999</Data></Cell>
    <Cell><Data ss:Type="String">no</Data></Cell>
   </Row>
   <Row>
    <Cell><Data ss:Type="Number">2934302</Data></Cell>
    <Cell><Data ss:Type="Number">618</Data></Cell>
    <Cell><Data ss:Type="String">scaffold100420|size2482</Data></Cell>
    <Cell><Data ss:Type="Number">-1.0559000000000001</Data></Cell>
    <Cell><Data ss:Type="String">no</Data></Cell>
   </Row>
   <Row>
    <Cell><Data ss:Type="Number">553171</Data></Cell>
    <Cell><Data ss:Type="Number">619</Data></Cell>
    <Cell><Data ss:Type="String">scaffold100420|size2482</Data></Cell>
    <Cell><Data ss:Type="Number">-0.99212999999999996</Data></Cell>
    <Cell><Data ss:Type="String">no</Data></Cell>
    <Cell ss:StyleID="s19"/>
   </Row>
   <Row>
    <Cell><Data ss:Type="Number">73454</Data></Cell>
    <Cell><Data ss:Type="Number">620</Data></Cell>
    <Cell><Data ss:Type="String">scaffold100420|size2482</Data></Cell>
    <Cell><Data ss:Type="Number">-1.0488999999999999</Data></Cell>
    <Cell><Data ss:Type="String">no</Data></Cell>
   </Row>
   <Row>
    <Cell><Data ss:Type="Number">2292523</Data></Cell>
    <Cell><Data ss:Type="Number">621</Data></Cell>
    <Cell><Data ss:Type="String">scaffold100420|size2482</Data></Cell>
    <Cell><Data ss:Type="Number">-0.97984000000000004</Data></Cell>
    <Cell><Data ss:Type="String">no</Data></Cell>
   </Row>
   <Row>
    <Cell><Data ss:Type="Number">933619</Data></Cell>
    <Cell><Data ss:Type="Number">622</Data></Cell>
    <Cell><Data ss:Type="String">scaffold100420|size2482</Data></Cell>
    <Cell><Data ss:Type="Number">-1.0329999999999999</Data></Cell>
    <Cell><Data ss:Type="String">no</Data></Cell>
   </Row>
   <Row>
    <Cell><Data ss:Type="Number">822094</Data></Cell>
    <Cell><Data ss:Type="Number">623</Data></Cell>
    <Cell><Data ss:Type="String">scaffold100420|size2482</Data></Cell>
    <Cell><Data ss:Type="Number">-1.0559000000000001</Data></Cell>
    <Cell><Data ss:Type="String">no</Data></Cell>
   </Row>
   <Row>
    <Cell><Data ss:Type="Number">822095</Data></Cell>
    <Cell><Data ss:Type="Number">624</Data></Cell>
    <Cell><Data ss:Type="String">scaffold100420|size2482</Data></Cell>
    <Cell><Data ss:Type="Number">-1.0111000000000001</Data></Cell>
    <Cell><Data ss:Type="String">no</Data></Cell>
   </Row>
   <Row>
    <Cell><Data ss:Type="Number">3709267</Data></Cell>
    <Cell><Data ss:Type="Number">625</Data></Cell>
    <Cell><Data ss:Type="String">scaffold100420|size2482</Data></Cell>
    <Cell><Data ss:Type="Number">-0.99419999999999997</Data></Cell>
    <Cell><Data ss:Type="String">no</Data></Cell>
   </Row>
   <Row>
    <Cell><Data ss:Type="Number">8923</Data></Cell>
    <Cell><Data ss:Type="Number">626</Data></Cell>
    <Cell><Data ss:Type="String">scaffold100420|size2482</Data></Cell>
    <Cell><Data ss:Type="Number">-0.84738999999999998</Data></Cell>
    <Cell><Data ss:Type="String">yes</Data></Cell>
   </Row>
   <Row>
    <Cell><Data ss:Type="Number">3308301</Data></Cell>
    <Cell><Data ss:Type="Number">627</Data></Cell>
    <Cell><Data ss:Type="String">scaffold100428|size2482</Data></Cell>
    <Cell><Data ss:Type="Number">-0.94552999999999998</Data></Cell>
    <Cell><Data ss:Type="String">no</Data></Cell>
   </Row>
   <Row>
    <Cell><Data ss:Type="Number">481460</Data></Cell>
    <Cell><Data ss:Type="Number">628</Data></Cell>
    <Cell><Data ss:Type="String">scaffold100436|size2481</Data></Cell>
    <Cell><Data ss:Type="Number">-1.0186999999999999</Data></Cell>
    <Cell><Data ss:Type="String">no</Data></Cell>
   </Row>
   <Row>
    <Cell><Data ss:Type="Number">3433460</Data></Cell>
    <Cell><Data ss:Type="Number">629</Data></Cell>
    <Cell><Data ss:Type="String">scaffold100436|size2481</Data></Cell>
    <Cell><Data ss:Type="Number">-1.0329999999999999</Data></Cell>
    <Cell><Data ss:Type="String">no</Data></Cell>
   </Row>
   <Row>
    <Cell><Data ss:Type="Number">749140</Data></Cell>
    <Cell><Data ss:Type="Number">630</Data></Cell>
    <Cell><Data ss:Type="String">scaffold100436|size2481</Data></Cell>
    <Cell><Data ss:Type="Number">-1.0046999999999999</Data></Cell>
    <Cell><Data ss:Type="String">no</Data></Cell>
    <Cell ss:StyleID="s19"/>
   </Row>
   <Row>
    <Cell><Data ss:Type="Number">1548061</Data></Cell>
    <Cell><Data ss:Type="Number">631</Data></Cell>
    <Cell><Data ss:Type="String">scaffold100436|size2481</Data></Cell>
    <Cell><Data ss:Type="Number">-0.99109000000000003</Data></Cell>
    <Cell><Data ss:Type="String">no</Data></Cell>
   </Row>
   <Row>
    <Cell><Data ss:Type="Number">1628733</Data></Cell>
    <Cell><Data ss:Type="Number">632</Data></Cell>
    <Cell><Data ss:Type="String">scaffold100436|size2481</Data></Cell>
    <Cell><Data ss:Type="Number">-1.0307999999999999</Data></Cell>
    <Cell><Data ss:Type="String">no</Data></Cell>
   </Row>
   <Row>
    <Cell><Data ss:Type="Number">3495963</Data></Cell>
    <Cell><Data ss:Type="Number">633</Data></Cell>
    <Cell><Data ss:Type="String">scaffold100436|size2481</Data></Cell>
    <Cell><Data ss:Type="Number">-0.96882000000000001</Data></Cell>
    <Cell><Data ss:Type="String">no</Data></Cell>
   </Row>
   <Row>
    <Cell><Data ss:Type="Number">3433459</Data></Cell>
    <Cell><Data ss:Type="Number">634</Data></Cell>
    <Cell><Data ss:Type="String">scaffold100436|size2481</Data></Cell>
    <Cell><Data ss:Type="Number">-0.92227999999999999</Data></Cell>
    <Cell><Data ss:Type="String">no</Data></Cell>
   </Row>
   <Row>
    <Cell><Data ss:Type="Number">4227965</Data></Cell>
    <Cell><Data ss:Type="Number">635</Data></Cell>
    <Cell><Data ss:Type="String">scaffold100436|size2481</Data></Cell>
    <Cell><Data ss:Type="Number">-0.96782999999999997</Data></Cell>
    <Cell><Data ss:Type="String">no</Data></Cell>
   </Row>
   <Row>
    <Cell><Data ss:Type="Number">1981630</Data></Cell>
    <Cell><Data ss:Type="Number">636</Data></Cell>
    <Cell><Data ss:Type="String">scaffold100436|size2481</Data></Cell>
    <Cell><Data ss:Type="Number">-1.0025999999999999</Data></Cell>
    <Cell><Data ss:Type="String">no</Data></Cell>
   </Row>
   <Row>
    <Cell><Data ss:Type="Number">1628734</Data></Cell>
    <Cell><Data ss:Type="Number">637</Data></Cell>
    <Cell><Data ss:Type="String">scaffold100436|size2481</Data></Cell>
    <Cell><Data ss:Type="Number">-1.0501</Data></Cell>
    <Cell><Data ss:Type="String">no</Data></Cell>
   </Row>
   <Row>
    <Cell><Data ss:Type="Number">442847</Data></Cell>
    <Cell><Data ss:Type="Number">638</Data></Cell>
    <Cell><Data ss:Type="String">scaffold100436|size2481</Data></Cell>
    <Cell><Data ss:Type="Number">-0.90968000000000004</Data></Cell>
    <Cell><Data ss:Type="String">no</Data></Cell>
   </Row>
   <Row>
    <Cell><Data ss:Type="Number">4348474</Data></Cell>
    <Cell><Data ss:Type="Number">639</Data></Cell>
    <Cell><Data ss:Type="String">scaffold100436|size2481</Data></Cell>
    <Cell><Data ss:Type="Number">-0.99943000000000004</Data></Cell>
    <Cell><Data ss:Type="String">no</Data></Cell>
   </Row>
   <Row>
    <Cell><Data ss:Type="Number">25033</Data></Cell>
    <Cell><Data ss:Type="Number">640</Data></Cell>
    <Cell><Data ss:Type="String">scaffold100436|size2481</Data></Cell>
    <Cell><Data ss:Type="Number">-0.76283999999999996</Data></Cell>
    <Cell><Data ss:Type="String">no</Data></Cell>
   </Row>
   <Row>
    <Cell><Data ss:Type="Number">27666</Data></Cell>
    <Cell><Data ss:Type="Number">641</Data></Cell>
    <Cell><Data ss:Type="String">scaffold10043|size15254</Data></Cell>
    <Cell><Data ss:Type="Number">-1.0286</Data></Cell>
    <Cell><Data ss:Type="String">no</Data></Cell>
   </Row>
   <Row>
    <Cell><Data ss:Type="Number">749148</Data></Cell>
    <Cell><Data ss:Type="Number">642</Data></Cell>
    <Cell><Data ss:Type="String">scaffold10043|size15254</Data></Cell>
    <Cell><Data ss:Type="Number">-1.0122</Data></Cell>
    <Cell><Data ss:Type="String">no</Data></Cell>
   </Row>
   <Row>
    <Cell><Data ss:Type="Number">25034</Data></Cell>
    <Cell><Data ss:Type="Number">643</Data></Cell>
    <Cell><Data ss:Type="String">scaffold10043|size15254</Data></Cell>
    <Cell><Data ss:Type="Number">-1.0165</Data></Cell>
    <Cell><Data ss:Type="String">no</Data></Cell>
    <Cell ss:StyleID="s19"/>
    <Cell ss:StyleID="s19"/>
    <Cell ss:StyleID="s19"/>
   </Row>
   <Row>
    <Cell><Data ss:Type="Number">27667</Data></Cell>
    <Cell><Data ss:Type="Number">644</Data></Cell>
    <Cell><Data ss:Type="String">scaffold100448|size2481</Data></Cell>
    <Cell><Data ss:Type="Number">-1.0408999999999999</Data></Cell>
    <Cell><Data ss:Type="String">no</Data></Cell>
   </Row>
   <Row>
    <Cell><Data ss:Type="Number">442851</Data></Cell>
    <Cell><Data ss:Type="Number">645</Data></Cell>
    <Cell><Data ss:Type="String">scaffold100449|size2481</Data></Cell>
    <Cell><Data ss:Type="Number">-1.0004999999999999</Data></Cell>
    <Cell><Data ss:Type="String">no</Data></Cell>
   </Row>
   <Row>
    <Cell><Data ss:Type="Number">3243221</Data></Cell>
    <Cell><Data ss:Type="Number">646</Data></Cell>
    <Cell><Data ss:Type="String">scaffold100449|size2481</Data></Cell>
    <Cell><Data ss:Type="Number">-1.022</Data></Cell>
    <Cell><Data ss:Type="String">no</Data></Cell>
   </Row>
   <Row>
    <Cell><Data ss:Type="Number">2759348</Data></Cell>
    <Cell><Data ss:Type="Number">647</Data></Cell>
    <Cell><Data ss:Type="String">scaffold100449|size2481</Data></Cell>
    <Cell><Data ss:Type="Number">-0.96289999999999998</Data></Cell>
    <Cell><Data ss:Type="String">no</Data></Cell>
   </Row>
   <Row>
    <Cell><Data ss:Type="Number">553186</Data></Cell>
    <Cell><Data ss:Type="Number">648</Data></Cell>
    <Cell><Data ss:Type="String">scaffold100449|size2481</Data></Cell>
    <Cell><Data ss:Type="Number">-1.0208999999999999</Data></Cell>
    <Cell><Data ss:Type="String">no</Data></Cell>
   </Row>
   <Row>
    <Cell><Data ss:Type="Number">553188</Data></Cell>
    <Cell><Data ss:Type="Number">649</Data></Cell>
    <Cell><Data ss:Type="String">scaffold100449|size2481</Data></Cell>
    <Cell><Data ss:Type="Number">-1.0046999999999999</Data></Cell>
    <Cell><Data ss:Type="String">no</Data></Cell>
   </Row>
   <Row>
    <Cell><Data ss:Type="Number">553189</Data></Cell>
    <Cell><Data ss:Type="Number">650</Data></Cell>
    <Cell><Data ss:Type="String">scaffold100449|size2481</Data></Cell>
    <Cell><Data ss:Type="Number">-1.0154000000000001</Data></Cell>
    <Cell><Data ss:Type="String">no</Data></Cell>
   </Row>
   <Row>
    <Cell><Data ss:Type="Number">13292</Data></Cell>
    <Cell><Data ss:Type="Number">651</Data></Cell>
    <Cell><Data ss:Type="String">scaffold100449|size2481</Data></Cell>
    <Cell><Data ss:Type="Number">-0.99733000000000005</Data></Cell>
    <Cell><Data ss:Type="String">no</Data></Cell>
   </Row>
   <Row>
    <Cell><Data ss:Type="Number">73474</Data></Cell>
    <Cell><Data ss:Type="Number">652</Data></Cell>
    <Cell><Data ss:Type="String">scaffold10046|size15252</Data></Cell>
    <Cell><Data ss:Type="Number">-0.98085</Data></Cell>
    <Cell><Data ss:Type="String">no</Data></Cell>
   </Row>
   <Row>
    <Cell><Data ss:Type="Number">73478</Data></Cell>
    <Cell><Data ss:Type="Number">653</Data></Cell>
    <Cell><Data ss:Type="String">scaffold10046|size15252</Data></Cell>
    <Cell><Data ss:Type="Number">-1.0443</Data></Cell>
    <Cell><Data ss:Type="String">no</Data></Cell>
   </Row>
   <Row>
    <Cell><Data ss:Type="Number">3433475</Data></Cell>
    <Cell><Data ss:Type="Number">654</Data></Cell>
    <Cell><Data ss:Type="String">scaffold10046|size15252</Data></Cell>
    <Cell><Data ss:Type="Number">-0.27177000000000001</Data></Cell>
    <Cell><Data ss:Type="String">yes</Data></Cell>
   </Row>
   <Row>
    <Cell><Data ss:Type="Number">1341131</Data></Cell>
    <Cell><Data ss:Type="Number">655</Data></Cell>
    <Cell><Data ss:Type="String">scaffold10046|size15252</Data></Cell>
    <Cell><Data ss:Type="Number">-1.0111000000000001</Data></Cell>
    <Cell><Data ss:Type="String">no</Data></Cell>
   </Row>
   <Row>
    <Cell><Data ss:Type="Number">1517725</Data></Cell>
    <Cell><Data ss:Type="Number">656</Data></Cell>
    <Cell><Data ss:Type="String">scaffold10046|size15252</Data></Cell>
    <Cell><Data ss:Type="Number">-0.98492999999999997</Data></Cell>
    <Cell><Data ss:Type="String">no</Data></Cell>
   </Row>
   <Row>
    <Cell><Data ss:Type="Number">1517726</Data></Cell>
    <Cell><Data ss:Type="Number">657</Data></Cell>
    <Cell><Data ss:Type="String">scaffold10046|size15252</Data></Cell>
    <Cell><Data ss:Type="Number">-0.97580999999999996</Data></Cell>
    <Cell><Data ss:Type="String">no</Data></Cell>
   </Row>
   <Row>
    <Cell><Data ss:Type="Number">3243225</Data></Cell>
    <Cell><Data ss:Type="Number">658</Data></Cell>
    <Cell><Data ss:Type="String">scaffold10046|size15252</Data></Cell>
    <Cell><Data ss:Type="Number">-0.98289000000000004</Data></Cell>
    <Cell><Data ss:Type="String">no</Data></Cell>
   </Row>
   <Row>
    <Cell><Data ss:Type="Number">1517727</Data></Cell>
    <Cell><Data ss:Type="Number">659</Data></Cell>
    <Cell><Data ss:Type="String">scaffold10046|size15252</Data></Cell>
    <Cell><Data ss:Type="Number">-0.98799999999999999</Data></Cell>
    <Cell><Data ss:Type="String">no</Data></Cell>
   </Row>
   <Row>
    <Cell><Data ss:Type="Number">3243227</Data></Cell>
    <Cell><Data ss:Type="Number">660</Data></Cell>
    <Cell><Data ss:Type="String">scaffold10046|size15252</Data></Cell>
    <Cell><Data ss:Type="Number">-1.0198</Data></Cell>
    <Cell><Data ss:Type="String">no</Data></Cell>
    <Cell ss:StyleID="s19"/>
    <Cell ss:StyleID="s19"/>
   </Row>
   <Row>
    <Cell><Data ss:Type="Number">1517728</Data></Cell>
    <Cell><Data ss:Type="Number">661</Data></Cell>
    <Cell><Data ss:Type="String">scaffold10046|size15252</Data></Cell>
    <Cell><Data ss:Type="Number">-0.99629000000000001</Data></Cell>
    <Cell><Data ss:Type="String">no</Data></Cell>
   </Row>
   <Row>
    <Cell><Data ss:Type="Number">442855</Data></Cell>
    <Cell><Data ss:Type="Number">662</Data></Cell>
    <Cell><Data ss:Type="String">scaffold10046|size15252</Data></Cell>
    <Cell><Data ss:Type="Number">-0.98594999999999999</Data></Cell>
    <Cell><Data ss:Type="String">no</Data></Cell>
   </Row>
   <Row>
    <Cell><Data ss:Type="Number">3700</Data></Cell>
    <Cell><Data ss:Type="Number">663</Data></Cell>
    <Cell><Data ss:Type="String">scaffold10047|size15251</Data></Cell>
    <Cell><Data ss:Type="Number">-1.0536000000000001</Data></Cell>
    <Cell><Data ss:Type="String">no</Data></Cell>
   </Row>
   <Row>
    <Cell><Data ss:Type="Number">73500</Data></Cell>
    <Cell><Data ss:Type="Number">664</Data></Cell>
    <Cell><Data ss:Type="String">scaffold10047|size15251</Data></Cell>
    <Cell><Data ss:Type="Number">-1.0122</Data></Cell>
    <Cell><Data ss:Type="String">no</Data></Cell>
    <Cell><Data ss:Type="Number">-0.20862308800000001</Data></Cell>
    <Cell><Data ss:Type="Number">1</Data></Cell>
    <Cell><Data ss:Type="Number">0.77500000000000002</Data></Cell>
   </Row>
   <Row>
    <Cell><Data ss:Type="Number">73501</Data></Cell>
    <Cell><Data ss:Type="Number">665</Data></Cell>
    <Cell><Data ss:Type="String">scaffold10047|size15251</Data></Cell>
    <Cell><Data ss:Type="Number">-1.0810999999999999</Data></Cell>
    <Cell><Data ss:Type="String">no</Data></Cell>
   </Row>
   <Row>
    <Cell><Data ss:Type="Number">822108</Data></Cell>
    <Cell><Data ss:Type="Number">666</Data></Cell>
    <Cell><Data ss:Type="String">scaffold10047|size15251</Data></Cell>
    <Cell><Data ss:Type="Number">-0.92227999999999999</Data></Cell>
    <Cell><Data ss:Type="String">no</Data></Cell>
   </Row>
   <Row>
    <Cell><Data ss:Type="Number">2841552</Data></Cell>
    <Cell><Data ss:Type="Number">667</Data></Cell>
    <Cell><Data ss:Type="String">scaffold10047|size15251</Data></Cell>
    <Cell><Data ss:Type="Number">-1.0455000000000001</Data></Cell>
    <Cell><Data ss:Type="String">no</Data></Cell>
   </Row>
   <Row>
    <Cell><Data ss:Type="Number">481501</Data></Cell>
    <Cell><Data ss:Type="Number">668</Data></Cell>
    <Cell><Data ss:Type="String">scaffold10047|size15251</Data></Cell>
    <Cell><Data ss:Type="Number">-0.99629000000000001</Data></Cell>
    <Cell><Data ss:Type="String">no</Data></Cell>
   </Row>
   <Row>
    <Cell><Data ss:Type="Number">1146952</Data></Cell>
    <Cell><Data ss:Type="Number">669</Data></Cell>
    <Cell><Data ss:Type="String">scaffold10047|size15251</Data></Cell>
    <Cell><Data ss:Type="Number">-1.0036</Data></Cell>
    <Cell><Data ss:Type="String">no</Data></Cell>
   </Row>
   <Row>
    <Cell><Data ss:Type="Number">73489</Data></Cell>
    <Cell><Data ss:Type="Number">670</Data></Cell>
    <Cell><Data ss:Type="String">scaffold10047|size15251</Data></Cell>
    <Cell><Data ss:Type="Number">-1.1153</Data></Cell>
    <Cell><Data ss:Type="String">no</Data></Cell>
   </Row>
   <Row>
    <Cell><Data ss:Type="Number">73490</Data></Cell>
    <Cell><Data ss:Type="Number">671</Data></Cell>
    <Cell><Data ss:Type="String">scaffold10047|size15251</Data></Cell>
    <Cell><Data ss:Type="Number">-1.0089999999999999</Data></Cell>
    <Cell><Data ss:Type="String">no</Data></Cell>
   </Row>
   <Row>
    <Cell><Data ss:Type="Number">2187611</Data></Cell>
    <Cell><Data ss:Type="Number">672</Data></Cell>
    <Cell><Data ss:Type="String">scaffold10047|size15251</Data></Cell>
    <Cell><Data ss:Type="Number">-1.0036</Data></Cell>
    <Cell><Data ss:Type="String">no</Data></Cell>
   </Row>
   <Row>
    <Cell><Data ss:Type="Number">73492</Data></Cell>
    <Cell><Data ss:Type="Number">673</Data></Cell>
    <Cell><Data ss:Type="String">scaffold10047|size15251</Data></Cell>
    <Cell><Data ss:Type="Number">-0.61234</Data></Cell>
    <Cell><Data ss:Type="String">no</Data></Cell>
   </Row>
   <Row>
    <Cell><Data ss:Type="Number">933628</Data></Cell>
    <Cell><Data ss:Type="Number">674</Data></Cell>
    <Cell><Data ss:Type="String">scaffold10047|size15251</Data></Cell>
    <Cell><Data ss:Type="Number">-1.0036</Data></Cell>
    <Cell><Data ss:Type="String">no</Data></Cell>
   </Row>
   <Row>
    <Cell><Data ss:Type="Number">73493</Data></Cell>
    <Cell><Data ss:Type="Number">675</Data></Cell>
    <Cell><Data ss:Type="String">scaffold10047|size15251</Data></Cell>
    <Cell><Data ss:Type="Number">-1.0079</Data></Cell>
    <Cell><Data ss:Type="String">no</Data></Cell>
   </Row>
   <Row>
    <Cell><Data ss:Type="Number">73494</Data></Cell>
    <Cell><Data ss:Type="Number">676</Data></Cell>
    <Cell><Data ss:Type="String">scaffold10047|size15251</Data></Cell>
    <Cell><Data ss:Type="Number">-1.0466</Data></Cell>
    <Cell><Data ss:Type="String">no</Data></Cell>
   </Row>
   <Row>
    <Cell><Data ss:Type="Number">73510</Data></Cell>
    <Cell><Data ss:Type="Number">677</Data></Cell>
    <Cell><Data ss:Type="String">scaffold10047|size15251</Data></Cell>
    <Cell><Data ss:Type="Number">-1.0067999999999999</Data></Cell>
    <Cell><Data ss:Type="String">no</Data></Cell>
   </Row>
   <Row>
    <Cell><Data ss:Type="Number">481508</Data></Cell>
    <Cell><Data ss:Type="Number">678</Data></Cell>
    <Cell><Data ss:Type="String">scaffold10047|size15251</Data></Cell>
    <Cell><Data ss:Type="Number">-1.0122</Data></Cell>
    <Cell><Data ss:Type="String">no</Data></Cell>
   </Row>
   <Row>
    <Cell><Data ss:Type="Number">73512</Data></Cell>
    <Cell><Data ss:Type="Number">679</Data></Cell>
    <Cell><Data ss:Type="String">scaffold10047|size15251</Data></Cell>
    <Cell><Data ss:Type="Number">-1.0319</Data></Cell>
    <Cell><Data ss:Type="String">no</Data></Cell>
   </Row>
   <Row>
    <Cell><Data ss:Type="Number">73495</Data></Cell>
    <Cell><Data ss:Type="Number">680</Data></Cell>
    <Cell><Data ss:Type="String">scaffold10047|size15251</Data></Cell>
    <Cell><Data ss:Type="Number">-1.0186999999999999</Data></Cell>
    <Cell><Data ss:Type="String">no</Data></Cell>
   </Row>
   <Row>
    <Cell><Data ss:Type="Number">1383880</Data></Cell>
    <Cell><Data ss:Type="Number">681</Data></Cell>
    <Cell><Data ss:Type="String">scaffold10047|size15251</Data></Cell>
    <Cell><Data ss:Type="Number">-1.0398000000000001</Data></Cell>
    <Cell><Data ss:Type="String">no</Data></Cell>
   </Row>
   <Row>
    <Cell><Data ss:Type="Number">73496</Data></Cell>
    <Cell><Data ss:Type="Number">682</Data></Cell>
    <Cell><Data ss:Type="String">scaffold10047|size15251</Data></Cell>
    <Cell><Data ss:Type="Number">-0.98799999999999999</Data></Cell>
    <Cell><Data ss:Type="String">no</Data></Cell>
   </Row>
   <Row>
    <Cell><Data ss:Type="Number">553205</Data></Cell>
    <Cell><Data ss:Type="Number">683</Data></Cell>
    <Cell><Data ss:Type="String">scaffold10047|size15251</Data></Cell>
    <Cell><Data ss:Type="Number">-1.0738000000000001</Data></Cell>
    <Cell><Data ss:Type="String">no</Data></Cell>
   </Row>
   <Row>
    <Cell><Data ss:Type="Number">73514</Data></Cell>
    <Cell><Data ss:Type="Number">684</Data></Cell>
    <Cell><Data ss:Type="String">scaffold10047|size15251</Data></Cell>
    <Cell><Data ss:Type="Number">-0.90259999999999996</Data></Cell>
    <Cell><Data ss:Type="String">no</Data></Cell>
   </Row>
   <Row>
    <Cell><Data ss:Type="Number">481509</Data></Cell>
    <Cell><Data ss:Type="Number">685</Data></Cell>
    <Cell><Data ss:Type="String">scaffold10047|size15251</Data></Cell>
    <Cell><Data ss:Type="Number">-1.0398000000000001</Data></Cell>
    <Cell><Data ss:Type="String">no</Data></Cell>
   </Row>
   <Row>
    <Cell><Data ss:Type="Number">73517</Data></Cell>
    <Cell><Data ss:Type="Number">686</Data></Cell>
    <Cell><Data ss:Type="String">scaffold10047|size15251</Data></Cell>
    <Cell><Data ss:Type="Number">-1.0478000000000001</Data></Cell>
    <Cell><Data ss:Type="String">no</Data></Cell>
   </Row>
   <Row>
    <Cell><Data ss:Type="Number">481505</Data></Cell>
    <Cell><Data ss:Type="Number">687</Data></Cell>
    <Cell><Data ss:Type="String">scaffold10047|size15251</Data></Cell>
    <Cell><Data ss:Type="Number">-1.0079</Data></Cell>
    <Cell><Data ss:Type="String">no</Data></Cell>
   </Row>
   <Row>
    <Cell><Data ss:Type="Number">1146957</Data></Cell>
    <Cell><Data ss:Type="Number">688</Data></Cell>
    <Cell><Data ss:Type="String">scaffold10047|size15251</Data></Cell>
    <Cell><Data ss:Type="Number">-0.99006000000000005</Data></Cell>
    <Cell><Data ss:Type="String">no</Data></Cell>
   </Row>
   <Row>
    <Cell><Data ss:Type="Number">481506</Data></Cell>
    <Cell><Data ss:Type="Number">689</Data></Cell>
    <Cell><Data ss:Type="String">scaffold10047|size15251</Data></Cell>
    <Cell><Data ss:Type="Number">-1.0264</Data></Cell>
    <Cell><Data ss:Type="String">no</Data></Cell>
    <Cell ss:StyleID="s19"/>
    <Cell ss:StyleID="s19"/>
    <Cell ss:StyleID="s19"/>
   </Row>
   <Row>
    <Cell><Data ss:Type="Number">553206</Data></Cell>
    <Cell><Data ss:Type="Number">690</Data></Cell>
    <Cell><Data ss:Type="String">scaffold10047|size15251</Data></Cell>
    <Cell><Data ss:Type="Number">-1.0593999999999999</Data></Cell>
    <Cell><Data ss:Type="String">no</Data></Cell>
   </Row>
   <Row>
    <Cell><Data ss:Type="Number">1036623</Data></Cell>
    <Cell><Data ss:Type="Number">691</Data></Cell>
    <Cell><Data ss:Type="String">scaffold10047|size15251</Data></Cell>
    <Cell><Data ss:Type="Number">-0.95221999999999996</Data></Cell>
    <Cell><Data ss:Type="String">no</Data></Cell>
   </Row>
   <Row>
    <Cell><Data ss:Type="Number">553207</Data></Cell>
    <Cell><Data ss:Type="Number">692</Data></Cell>
    <Cell><Data ss:Type="String">scaffold10047|size15251</Data></Cell>
    <Cell><Data ss:Type="Number">-1.0431999999999999</Data></Cell>
    <Cell><Data ss:Type="String">no</Data></Cell>
   </Row>
   <Row>
    <Cell><Data ss:Type="Number">1697085</Data></Cell>
    <Cell><Data ss:Type="Number">693</Data></Cell>
    <Cell><Data ss:Type="String">scaffold10047|size15251</Data></Cell>
    <Cell><Data ss:Type="Number">-1.0036</Data></Cell>
    <Cell><Data ss:Type="String">no</Data></Cell>
   </Row>
   <Row>
    <Cell><Data ss:Type="Number">4097285</Data></Cell>
    <Cell><Data ss:Type="Number">694</Data></Cell>
    <Cell><Data ss:Type="String">scaffold10047|size15251</Data></Cell>
    <Cell><Data ss:Type="Number">-1.0133000000000001</Data></Cell>
    <Cell><Data ss:Type="String">no</Data></Cell>
   </Row>
   <Row>
    <Cell><Data ss:Type="Number">73522</Data></Cell>
    <Cell><Data ss:Type="Number">695</Data></Cell>
    <Cell><Data ss:Type="String">scaffold10047|size15251</Data></Cell>
    <Cell><Data ss:Type="Number">-0.99838000000000005</Data></Cell>
    <Cell><Data ss:Type="String">no</Data></Cell>
   </Row>
   <Row>
    <Cell><Data ss:Type="Number">481510</Data></Cell>
    <Cell><Data ss:Type="Number">696</Data></Cell>
    <Cell><Data ss:Type="String">scaffold10047|size15251</Data></Cell>
    <Cell><Data ss:Type="Number">-1.0015000000000001</Data></Cell>
    <Cell><Data ss:Type="String">no</Data></Cell>
   </Row>
   <Row>
    <Cell><Data ss:Type="Number">481511</Data></Cell>
    <Cell><Data ss:Type="Number">697</Data></Cell>
    <Cell><Data ss:Type="String">scaffold10047|size15251</Data></Cell>
    <Cell><Data ss:Type="Number">-0.87851999999999997</Data></Cell>
    <Cell><Data ss:Type="String">no</Data></Cell>
   </Row>
   <Row>
    <Cell><Data ss:Type="Number">1036627</Data></Cell>
    <Cell><Data ss:Type="Number">698</Data></Cell>
    <Cell><Data ss:Type="String">scaffold10047|size15251</Data></Cell>
    <Cell><Data ss:Type="Number">-1.0176000000000001</Data></Cell>
    <Cell><Data ss:Type="String">no</Data></Cell>
   </Row>
   <Row>
    <Cell><Data ss:Type="Number">73503</Data></Cell>
    <Cell><Data ss:Type="Number">699</Data></Cell>
    <Cell><Data ss:Type="String">scaffold10047|size15251</Data></Cell>
    <Cell><Data ss:Type="Number">-1.0186999999999999</Data></Cell>
    <Cell><Data ss:Type="String">no</Data></Cell>
   </Row>
   <Row>
    <Cell><Data ss:Type="Number">73523</Data></Cell>
    <Cell><Data ss:Type="Number">700</Data></Cell>
    <Cell><Data ss:Type="String">scaffold10047|size15251</Data></Cell>
    <Cell><Data ss:Type="Number">-1.0004999999999999</Data></Cell>
    <Cell><Data ss:Type="String">no</Data></Cell>
   </Row>
   <Row>
    <Cell><Data ss:Type="Number">73504</Data></Cell>
    <Cell><Data ss:Type="Number">701</Data></Cell>
    <Cell><Data ss:Type="String">scaffold10047|size15251</Data></Cell>
    <Cell><Data ss:Type="Number">-1.0443</Data></Cell>
    <Cell><Data ss:Type="String">no</Data></Cell>
   </Row>
   <Row>
    <Cell><Data ss:Type="Number">73525</Data></Cell>
    <Cell><Data ss:Type="Number">702</Data></Cell>
    <Cell><Data ss:Type="String">scaffold10047|size15251</Data></Cell>
    <Cell><Data ss:Type="Number">-1.0353000000000001</Data></Cell>
    <Cell><Data ss:Type="String">no</Data></Cell>
   </Row>
   <Row>
    <Cell><Data ss:Type="Number">73527</Data></Cell>
    <Cell><Data ss:Type="Number">703</Data></Cell>
    <Cell><Data ss:Type="String">scaffold10047|size15251</Data></Cell>
    <Cell><Data ss:Type="Number">-1.0387</Data></Cell>
    <Cell><Data ss:Type="String">no</Data></Cell>
    <Cell ss:StyleID="s19"/>
    <Cell ss:StyleID="s19"/>
    <Cell ss:StyleID="s19"/>
   </Row>
   <Row>
    <Cell><Data ss:Type="Number">73505</Data></Cell>
    <Cell><Data ss:Type="Number">704</Data></Cell>
    <Cell><Data ss:Type="String">scaffold10047|size15251</Data></Cell>
    <Cell><Data ss:Type="Number">-1.0089999999999999</Data></Cell>
    <Cell><Data ss:Type="String">yes</Data></Cell>
   </Row>
   <Row>
    <Cell><Data ss:Type="Number">2908407</Data></Cell>
    <Cell><Data ss:Type="Number">705</Data></Cell>
    <Cell><Data ss:Type="String">scaffold10047|size15251</Data></Cell>
    <Cell><Data ss:Type="Number">-0.99943000000000004</Data></Cell>
    <Cell><Data ss:Type="String">no</Data></Cell>
   </Row>
   <Row>
    <Cell><Data ss:Type="Number">73506</Data></Cell>
    <Cell><Data ss:Type="Number">706</Data></Cell>
    <Cell><Data ss:Type="String">scaffold10047|size15251</Data></Cell>
    <Cell><Data ss:Type="Number">-1.0547</Data></Cell>
    <Cell><Data ss:Type="String">no</Data></Cell>
   </Row>
   <Row>
    <Cell><Data ss:Type="Number">5</Data></Cell>
    <Cell><Data ss:Type="Number">707</Data></Cell>
    <Cell><Data ss:Type="String">scaffold10047|size15251</Data></Cell>
    <Cell><Data ss:Type="Number">-1.0122</Data></Cell>
    <Cell><Data ss:Type="String">no</Data></Cell>
    <Cell><Data ss:Type="Number">-0.19909201600000001</Data></Cell>
    <Cell><Data ss:Type="Number">1</Data></Cell>
    <Cell><Data ss:Type="Number">1.05</Data></Cell>
   </Row>
   <Row>
    <Cell><Data ss:Type="Number">3701</Data></Cell>
    <Cell><Data ss:Type="Number">708</Data></Cell>
    <Cell><Data ss:Type="String">scaffold1004|size32132</Data></Cell>
    <Cell><Data ss:Type="Number">-1.1827000000000001</Data></Cell>
    <Cell><Data ss:Type="String">yes</Data></Cell>
    <Cell><Data ss:Type="Number">0.144857759</Data></Cell>
    <Cell><Data ss:Type="Number">3E-9</Data></Cell>
    <Cell><Data ss:Type="Number">19.555555556000002</Data></Cell>
   </Row>
   <Row>
    <Cell><Data ss:Type="Number">4097294</Data></Cell>
    <Cell><Data ss:Type="Number">709</Data></Cell>
    <Cell><Data ss:Type="String">scaffold1004|size32132</Data></Cell>
    <Cell><Data ss:Type="Number">-1.0547</Data></Cell>
    <Cell><Data ss:Type="String">no</Data></Cell>
    <Cell ss:StyleID="s19"/>
    <Cell ss:StyleID="s19"/>
    <Cell ss:StyleID="s19"/>
   </Row>
   <Row>
    <Cell><Data ss:Type="Number">822119</Data></Cell>
    <Cell><Data ss:Type="Number">710</Data></Cell>
    <Cell><Data ss:Type="String">scaffold1004|size32132</Data></Cell>
    <Cell><Data ss:Type="Number">-1.0186999999999999</Data></Cell>
    <Cell><Data ss:Type="String">no</Data></Cell>
   </Row>
   <Row>
    <Cell><Data ss:Type="Number">73550</Data></Cell>
    <Cell><Data ss:Type="Number">711</Data></Cell>
    <Cell><Data ss:Type="String">scaffold1004|size32132</Data></Cell>
    <Cell><Data ss:Type="Number">-1.0501</Data></Cell>
    <Cell><Data ss:Type="String">no</Data></Cell>
   </Row>
   <Row>
    <Cell><Data ss:Type="Number">2379708</Data></Cell>
    <Cell><Data ss:Type="Number">712</Data></Cell>
    <Cell><Data ss:Type="String">scaffold1004|size32132</Data></Cell>
    <Cell><Data ss:Type="Number">-0.98799999999999999</Data></Cell>
    <Cell><Data ss:Type="String">no</Data></Cell>
   </Row>
   <Row>
    <Cell><Data ss:Type="Number">3495970</Data></Cell>
    <Cell><Data ss:Type="Number">713</Data></Cell>
    <Cell><Data ss:Type="String">scaffold1004|size32132</Data></Cell>
    <Cell><Data ss:Type="Number">-1.0264</Data></Cell>
    <Cell><Data ss:Type="String">no</Data></Cell>
   </Row>
   <Row>
    <Cell><Data ss:Type="Number">73552</Data></Cell>
    <Cell><Data ss:Type="Number">714</Data></Cell>
    <Cell><Data ss:Type="String">scaffold1004|size32132</Data></Cell>
    <Cell><Data ss:Type="Number">-1.0307999999999999</Data></Cell>
    <Cell><Data ss:Type="String">no</Data></Cell>
   </Row>
   <Row>
    <Cell><Data ss:Type="Number">8925</Data></Cell>
    <Cell><Data ss:Type="Number">715</Data></Cell>
    <Cell><Data ss:Type="String">scaffold1004|size32132</Data></Cell>
    <Cell><Data ss:Type="Number">-1.0165</Data></Cell>
    <Cell><Data ss:Type="String">no</Data></Cell>
   </Row>
   <Row>
    <Cell><Data ss:Type="Number">481531</Data></Cell>
    <Cell><Data ss:Type="Number">716</Data></Cell>
    <Cell><Data ss:Type="String">scaffold1004|size32132</Data></Cell>
    <Cell><Data ss:Type="Number">-1.0677000000000001</Data></Cell>
    <Cell><Data ss:Type="String">no</Data></Cell>
   </Row>
   <Row>
    <Cell><Data ss:Type="Number">3243233</Data></Cell>
    <Cell><Data ss:Type="Number">717</Data></Cell>
    <Cell><Data ss:Type="String">scaffold1004|size32132</Data></Cell>
    <Cell><Data ss:Type="Number">-1.0798000000000001</Data></Cell>
    <Cell><Data ss:Type="String">no</Data></Cell>
   </Row>
   <Row>
    <Cell><Data ss:Type="Number">481532</Data></Cell>
    <Cell><Data ss:Type="Number">718</Data></Cell>
    <Cell><Data ss:Type="String">scaffold1004|size32132</Data></Cell>
    <Cell><Data ss:Type="Number">-1.0353000000000001</Data></Cell>
    <Cell><Data ss:Type="String">no</Data></Cell>
   </Row>
   <Row>
    <Cell><Data ss:Type="Number">442862</Data></Cell>
    <Cell><Data ss:Type="Number">719</Data></Cell>
    <Cell><Data ss:Type="String">scaffold1004|size32132</Data></Cell>
    <Cell><Data ss:Type="Number">-1.0341</Data></Cell>
    <Cell><Data ss:Type="String">no</Data></Cell>
   </Row>
   <Row>
    <Cell><Data ss:Type="Number">2033417</Data></Cell>
    <Cell><Data ss:Type="Number">720</Data></Cell>
    <Cell><Data ss:Type="String">scaffold1004|size32132</Data></Cell>
    <Cell><Data ss:Type="Number">-0.99838000000000005</Data></Cell>
    <Cell><Data ss:Type="String">no</Data></Cell>
   </Row>
   <Row>
    <Cell><Data ss:Type="Number">1290067</Data></Cell>
    <Cell><Data ss:Type="Number">721</Data></Cell>
    <Cell><Data ss:Type="String">scaffold1004|size32132</Data></Cell>
    <Cell><Data ss:Type="Number">-0.96684000000000003</Data></Cell>
    <Cell><Data ss:Type="String">no</Data></Cell>
   </Row>
   <Row>
    <Cell><Data ss:Type="Number">553221</Data></Cell>
    <Cell><Data ss:Type="Number">722</Data></Cell>
    <Cell><Data ss:Type="String">scaffold1004|size32132</Data></Cell>
    <Cell><Data ss:Type="Number">-0.99419999999999997</Data></Cell>
    <Cell><Data ss:Type="String">no</Data></Cell>
   </Row>
   <Row>
    <Cell><Data ss:Type="Number">1802803</Data></Cell>
    <Cell><Data ss:Type="Number">723</Data></Cell>
    <Cell><Data ss:Type="String">scaffold1004|size32132</Data></Cell>
    <Cell><Data ss:Type="Number">-1.0165</Data></Cell>
    <Cell><Data ss:Type="String">no</Data></Cell>
   </Row>
   <Row>
    <Cell><Data ss:Type="Number">3308321</Data></Cell>
    <Cell><Data ss:Type="Number">724</Data></Cell>
    <Cell><Data ss:Type="String">scaffold1004|size32132</Data></Cell>
    <Cell><Data ss:Type="Number">-0.89388000000000001</Data></Cell>
    <Cell><Data ss:Type="String">no</Data></Cell>
   </Row>
   <Row>
    <Cell><Data ss:Type="Number">2759353</Data></Cell>
    <Cell><Data ss:Type="Number">725</Data></Cell>
    <Cell><Data ss:Type="String">scaffold1004|size32132</Data></Cell>
    <Cell><Data ss:Type="Number">-0.98187000000000002</Data></Cell>
    <Cell><Data ss:Type="String">no</Data></Cell>
   </Row>
   <Row>
    <Cell><Data ss:Type="Number">1306</Data></Cell>
    <Cell><Data ss:Type="Number">726</Data></Cell>
    <Cell><Data ss:Type="String">scaffold1004|size32132</Data></Cell>
    <Cell><Data ss:Type="Number">-1.0186999999999999</Data></Cell>
    <Cell><Data ss:Type="String">no</Data></Cell>
   </Row>
   <Row>
    <Cell><Data ss:Type="Number">1290070</Data></Cell>
    <Cell><Data ss:Type="Number">727</Data></Cell>
    <Cell><Data ss:Type="String">scaffold1004|size32132</Data></Cell>
    <Cell><Data ss:Type="Number">-1.0593999999999999</Data></Cell>
    <Cell><Data ss:Type="String">no</Data></Cell>
   </Row>
   <Row>
    <Cell><Data ss:Type="Number">73540</Data></Cell>
    <Cell><Data ss:Type="Number">728</Data></Cell>
    <Cell><Data ss:Type="String">scaffold1004|size32132</Data></Cell>
    <Cell><Data ss:Type="Number">-1.0570999999999999</Data></Cell>
    <Cell><Data ss:Type="String">yes</Data></Cell>
   </Row>
   <Row>
    <Cell><Data ss:Type="Number">992139</Data></Cell>
    <Cell><Data ss:Type="Number">729</Data></Cell>
    <Cell><Data ss:Type="String">scaffold1004|size32132</Data></Cell>
    <Cell><Data ss:Type="Number">-1.0251999999999999</Data></Cell>
    <Cell><Data ss:Type="String">no</Data></Cell>
   </Row>
   <Row>
    <Cell><Data ss:Type="Number">73557</Data></Cell>
    <Cell><Data ss:Type="Number">730</Data></Cell>
    <Cell><Data ss:Type="String">scaffold1004|size32132</Data></Cell>
    <Cell><Data ss:Type="Number">-0.81633</Data></Cell>
    <Cell><Data ss:Type="String">no</Data></Cell>
   </Row>
   <Row>
    <Cell><Data ss:Type="Number">1383889</Data></Cell>
    <Cell><Data ss:Type="Number">731</Data></Cell>
    <Cell><Data ss:Type="String">scaffold1004|size32132</Data></Cell>
    <Cell><Data ss:Type="Number">-1.0341</Data></Cell>
    <Cell><Data ss:Type="String">no</Data></Cell>
   </Row>
   <Row>
    <Cell><Data ss:Type="Number">2033416</Data></Cell>
    <Cell><Data ss:Type="Number">732</Data></Cell>
    <Cell><Data ss:Type="String">scaffold1004|size32132</Data></Cell>
    <Cell><Data ss:Type="Number">-0.87936000000000003</Data></Cell>
    <Cell><Data ss:Type="String">no</Data></Cell>
   </Row>
   <Row>
    <Cell><Data ss:Type="Number">553219</Data></Cell>
    <Cell><Data ss:Type="Number">733</Data></Cell>
    <Cell><Data ss:Type="String">scaffold1004|size32132</Data></Cell>
    <Cell><Data ss:Type="Number">-0.91593999999999998</Data></Cell>
    <Cell><Data ss:Type="String">no</Data></Cell>
   </Row>
   <Row>
    <Cell><Data ss:Type="Number">749185</Data></Cell>
    <Cell><Data ss:Type="Number">734</Data></Cell>
    <Cell><Data ss:Type="String">scaffold1004|size32132</Data></Cell>
    <Cell><Data ss:Type="Number">-1.0198</Data></Cell>
    <Cell><Data ss:Type="String">no</Data></Cell>
   </Row>
   <Row>
    <Cell><Data ss:Type="Number">4097303</Data></Cell>
    <Cell><Data ss:Type="Number">735</Data></Cell>
    <Cell><Data ss:Type="String">scaffold1004|size32132</Data></Cell>
    <Cell><Data ss:Type="Number">-1.01</Data></Cell>
    <Cell><Data ss:Type="String">no</Data></Cell>
   </Row>
   <Row>
    <Cell><Data ss:Type="Number">27668</Data></Cell>
    <Cell><Data ss:Type="Number">736</Data></Cell>
    <Cell><Data ss:Type="String">scaffold100514|size2479</Data></Cell>
    <Cell><Data ss:Type="Number">-0.99212999999999996</Data></Cell>
    <Cell><Data ss:Type="String">no</Data></Cell>
   </Row>
   <Row>
    <Cell><Data ss:Type="Number">1548125</Data></Cell>
    <Cell><Data ss:Type="Number">737</Data></Cell>
    <Cell><Data ss:Type="String">scaffold100514|size2479</Data></Cell>
    <Cell><Data ss:Type="Number">-0.49054999999999999</Data></Cell>
    <Cell><Data ss:Type="String">no</Data></Cell>
   </Row>
   <Row>
    <Cell><Data ss:Type="Number">3433489</Data></Cell>
    <Cell><Data ss:Type="Number">738</Data></Cell>
    <Cell><Data ss:Type="String">scaffold100514|size2479</Data></Cell>
    <Cell><Data ss:Type="Number">-1.0241</Data></Cell>
    <Cell><Data ss:Type="String">no</Data></Cell>
   </Row>
   <Row>
    <Cell><Data ss:Type="Number">933646</Data></Cell>
    <Cell><Data ss:Type="Number">739</Data></Cell>
    <Cell><Data ss:Type="String">scaffold100519|size2478</Data></Cell>
    <Cell><Data ss:Type="Number">-0.99006000000000005</Data></Cell>
    <Cell><Data ss:Type="String">no</Data></Cell>
   </Row>
   <Row>
    <Cell><Data ss:Type="Number">3996622</Data></Cell>
    <Cell><Data ss:Type="Number">740</Data></Cell>
    <Cell><Data ss:Type="String">scaffold100519|size2478</Data></Cell>
    <Cell><Data ss:Type="Number">-1.0208999999999999</Data></Cell>
    <Cell><Data ss:Type="String">no</Data></Cell>
   </Row>
   <Row>
    <Cell><Data ss:Type="Number">3540073</Data></Cell>
    <Cell><Data ss:Type="Number">741</Data></Cell>
    <Cell><Data ss:Type="String">scaffold100519|size2478</Data></Cell>
    <Cell><Data ss:Type="Number">-0.97580999999999996</Data></Cell>
    <Cell><Data ss:Type="String">no</Data></Cell>
   </Row>
   <Row>
    <Cell><Data ss:Type="Number">3578879</Data></Cell>
    <Cell><Data ss:Type="Number">742</Data></Cell>
    <Cell><Data ss:Type="String">scaffold100519|size2478</Data></Cell>
    <Cell><Data ss:Type="Number">-1.0501</Data></Cell>
    <Cell><Data ss:Type="String">no</Data></Cell>
    <Cell ss:StyleID="s19"/>
   </Row>
   <Row>
    <Cell><Data ss:Type="Number">992146</Data></Cell>
    <Cell><Data ss:Type="Number">743</Data></Cell>
    <Cell><Data ss:Type="String">scaffold100519|size2478</Data></Cell>
    <Cell><Data ss:Type="Number">-0.99316000000000004</Data></Cell>
    <Cell><Data ss:Type="String">no</Data></Cell>
   </Row>
   <Row>
    <Cell><Data ss:Type="Number">2292555</Data></Cell>
    <Cell><Data ss:Type="Number">744</Data></Cell>
    <Cell><Data ss:Type="String">scaffold100519|size2478</Data></Cell>
    <Cell><Data ss:Type="Number">-1.0307999999999999</Data></Cell>
    <Cell><Data ss:Type="String">no</Data></Cell>
   </Row>
   <Row>
    <Cell><Data ss:Type="Number">4040573</Data></Cell>
    <Cell><Data ss:Type="Number">745</Data></Cell>
    <Cell><Data ss:Type="String">scaffold100519|size2478</Data></Cell>
    <Cell><Data ss:Type="Number">-1.0421</Data></Cell>
    <Cell><Data ss:Type="String">no</Data></Cell>
   </Row>
   <Row>
    <Cell><Data ss:Type="Number">1628780</Data></Cell>
    <Cell><Data ss:Type="Number">746</Data></Cell>
    <Cell><Data ss:Type="String">scaffold100519|size2478</Data></Cell>
    <Cell><Data ss:Type="Number">-1.0738000000000001</Data></Cell>
    <Cell><Data ss:Type="String">no</Data></Cell>
   </Row>
   <Row>
    <Cell><Data ss:Type="Number">3433511</Data></Cell>
    <Cell><Data ss:Type="Number">747</Data></Cell>
    <Cell><Data ss:Type="String">scaffold100519|size2478</Data></Cell>
    <Cell><Data ss:Type="Number">-1.0015000000000001</Data></Cell>
    <Cell><Data ss:Type="String">no</Data></Cell>
   </Row>
   <Row>
    <Cell><Data ss:Type="Number">3433515</Data></Cell>
    <Cell><Data ss:Type="Number">748</Data></Cell>
    <Cell><Data ss:Type="String">scaffold100519|size2478</Data></Cell>
    <Cell><Data ss:Type="Number">-1.0478000000000001</Data></Cell>
    <Cell><Data ss:Type="String">no</Data></Cell>
   </Row>
   <Row>
    <Cell><Data ss:Type="Number">3578890</Data></Cell>
    <Cell><Data ss:Type="Number">749</Data></Cell>
    <Cell><Data ss:Type="String">scaffold100519|size2478</Data></Cell>
    <Cell><Data ss:Type="Number">-1.0341</Data></Cell>
    <Cell><Data ss:Type="String">no</Data></Cell>
   </Row>
   <Row>
    <Cell><Data ss:Type="Number">3578897</Data></Cell>
    <Cell><Data ss:Type="Number">750</Data></Cell>
    <Cell><Data ss:Type="String">scaffold100519|size2478</Data></Cell>
    <Cell><Data ss:Type="Number">-0.98085</Data></Cell>
    <Cell><Data ss:Type="String">no</Data></Cell>
    <Cell ss:Index="8" ss:StyleID="s19"/>
   </Row>
   <Row>
    <Cell><Data ss:Type="Number">48832</Data></Cell>
    <Cell><Data ss:Type="Number">751</Data></Cell>
    <Cell><Data ss:Type="String">scaffold100519|size2478</Data></Cell>
    <Cell><Data ss:Type="Number">-1.0387</Data></Cell>
    <Cell><Data ss:Type="String">no</Data></Cell>
   </Row>
   <Row>
    <Cell><Data ss:Type="Number">3243258</Data></Cell>
    <Cell><Data ss:Type="Number">752</Data></Cell>
    <Cell><Data ss:Type="String">scaffold10052|size15242</Data></Cell>
    <Cell><Data ss:Type="Number">-1.0364</Data></Cell>
    <Cell><Data ss:Type="String">no</Data></Cell>
   </Row>
   <Row>
    <Cell><Data ss:Type="Number">8926</Data></Cell>
    <Cell><Data ss:Type="Number">753</Data></Cell>
    <Cell><Data ss:Type="String">scaffold10053|size15242</Data></Cell>
    <Cell><Data ss:Type="Number">-0.97882999999999998</Data></Cell>
    <Cell><Data ss:Type="String">no</Data></Cell>
   </Row>
   <Row>
    <Cell><Data ss:Type="Number">73570</Data></Cell>
    <Cell><Data ss:Type="Number">754</Data></Cell>
    <Cell><Data ss:Type="String">scaffold10053|size15242</Data></Cell>
    <Cell><Data ss:Type="Number">-1.0341</Data></Cell>
    <Cell><Data ss:Type="String">yes</Data></Cell>
    <Cell><Data ss:Type="Number">0.85500752199999996</Data></Cell>
    <Cell><Data ss:Type="Number">0</Data></Cell>
    <Cell><Data ss:Type="Number">385</Data></Cell>
   </Row>
   <Row>
    <Cell><Data ss:Type="Number">73577</Data></Cell>
    <Cell><Data ss:Type="Number">755</Data></Cell>
    <Cell><Data ss:Type="String">scaffold10053|size15242</Data></Cell>
    <Cell><Data ss:Type="Number">-1.0046999999999999</Data></Cell>
    <Cell><Data ss:Type="String">no</Data></Cell>
   </Row>
   <Row>
    <Cell><Data ss:Type="Number">822124</Data></Cell>
    <Cell><Data ss:Type="Number">756</Data></Cell>
    <Cell><Data ss:Type="String">scaffold10053|size15242</Data></Cell>
    <Cell><Data ss:Type="Number">-0.85541999999999996</Data></Cell>
    <Cell><Data ss:Type="String">no</Data></Cell>
   </Row>
   <Row>
    <Cell><Data ss:Type="Number">73568</Data></Cell>
    <Cell><Data ss:Type="Number">757</Data></Cell>
    <Cell><Data ss:Type="String">scaffold10053|size15242</Data></Cell>
    <Cell><Data ss:Type="Number">-0.90436000000000005</Data></Cell>
    <Cell><Data ss:Type="String">no</Data></Cell>
   </Row>
   <Row>
    <Cell><Data ss:Type="Number">1802816</Data></Cell>
    <Cell><Data ss:Type="Number">758</Data></Cell>
    <Cell><Data ss:Type="String">scaffold10053|size15242</Data></Cell>
    <Cell><Data ss:Type="Number">-1.0251999999999999</Data></Cell>
    <Cell><Data ss:Type="String">no</Data></Cell>
   </Row>
   <Row>
    <Cell><Data ss:Type="Number">822126</Data></Cell>
    <Cell><Data ss:Type="Number">759</Data></Cell>
    <Cell><Data ss:Type="String">scaffold10053|size15242</Data></Cell>
    <Cell><Data ss:Type="Number">-0.91146000000000005</Data></Cell>
    <Cell><Data ss:Type="String">no</Data></Cell>
    <Cell ss:StyleID="s19"/>
    <Cell ss:StyleID="s19"/>
    <Cell ss:StyleID="s19"/>
   </Row>
   <Row>
    <Cell><Data ss:Type="Number">822128</Data></Cell>
    <Cell><Data ss:Type="Number">760</Data></Cell>
    <Cell><Data ss:Type="String">scaffold10053|size15242</Data></Cell>
    <Cell><Data ss:Type="Number">-0.62456</Data></Cell>
    <Cell><Data ss:Type="String">no</Data></Cell>
   </Row>
   <Row>
    <Cell><Data ss:Type="Number">73579</Data></Cell>
    <Cell><Data ss:Type="Number">761</Data></Cell>
    <Cell><Data ss:Type="String">scaffold10053|size15242</Data></Cell>
    <Cell><Data ss:Type="Number">0.46412999999999999</Data></Cell>
    <Cell><Data ss:Type="String">no</Data></Cell>
   </Row>
   <Row>
    <Cell><Data ss:Type="Number">13294</Data></Cell>
    <Cell><Data ss:Type="Number">762</Data></Cell>
    <Cell><Data ss:Type="String">scaffold10055|size15241</Data></Cell>
    <Cell><Data ss:Type="Number">-0.85058</Data></Cell>
    <Cell><Data ss:Type="String">no</Data></Cell>
   </Row>
   <Row>
    <Cell><Data ss:Type="Number">73629</Data></Cell>
    <Cell><Data ss:Type="Number">763</Data></Cell>
    <Cell><Data ss:Type="String">scaffold10055|size15241</Data></Cell>
    <Cell><Data ss:Type="Number">-1.0319</Data></Cell>
    <Cell><Data ss:Type="String">no</Data></Cell>
    <Cell ss:StyleID="s19"/>
    <Cell ss:StyleID="s19"/>
    <Cell ss:StyleID="s19"/>
   </Row>
   <Row>
    <Cell><Data ss:Type="Number">1147006</Data></Cell>
    <Cell><Data ss:Type="Number">764</Data></Cell>
    <Cell><Data ss:Type="String">scaffold10055|size15241</Data></Cell>
    <Cell><Data ss:Type="Number">-1.0642</Data></Cell>
    <Cell><Data ss:Type="String">no</Data></Cell>
   </Row>
   <Row>
    <Cell><Data ss:Type="Number">1147005</Data></Cell>
    <Cell><Data ss:Type="Number">765</Data></Cell>
    <Cell><Data ss:Type="String">scaffold10055|size15241</Data></Cell>
    <Cell><Data ss:Type="Number">-1.0642</Data></Cell>
    <Cell><Data ss:Type="String">no</Data></Cell>
   </Row>
   <Row>
    <Cell><Data ss:Type="Number">2771463</Data></Cell>
    <Cell><Data ss:Type="Number">766</Data></Cell>
    <Cell><Data ss:Type="String">scaffold10055|size15241</Data></Cell>
    <Cell><Data ss:Type="Number">-0.97984000000000004</Data></Cell>
    <Cell><Data ss:Type="String">no</Data></Cell>
   </Row>
   <Row>
    <Cell><Data ss:Type="Number">13295</Data></Cell>
    <Cell><Data ss:Type="Number">767</Data></Cell>
    <Cell><Data ss:Type="String">scaffold10055|size15241</Data></Cell>
    <Cell><Data ss:Type="Number">-0.73114000000000001</Data></Cell>
    <Cell><Data ss:Type="String">no</Data></Cell>
   </Row>
   <Row>
    <Cell><Data ss:Type="Number">73661</Data></Cell>
    <Cell><Data ss:Type="Number">768</Data></Cell>
    <Cell><Data ss:Type="String">scaffold10055|size15241</Data></Cell>
    <Cell><Data ss:Type="Number">-1.0198</Data></Cell>
    <Cell><Data ss:Type="String">no</Data></Cell>
    <Cell><Data ss:Type="Number">0.21253686599999999</Data></Cell>
    <Cell><Data ss:Type="Number">5.0000000000000001E-9</Data></Cell>
    <Cell><Data ss:Type="Number">47.727272726999999</Data></Cell>
   </Row>
   <Row>
    <Cell><Data ss:Type="Number">73662</Data></Cell>
    <Cell><Data ss:Type="Number">769</Data></Cell>
    <Cell><Data ss:Type="String">scaffold10055|size15241</Data></Cell>
    <Cell><Data ss:Type="Number">-1.0058</Data></Cell>
    <Cell><Data ss:Type="String">no</Data></Cell>
   </Row>
   <Row>
    <Cell><Data ss:Type="Number">3433526</Data></Cell>
    <Cell><Data ss:Type="Number">770</Data></Cell>
    <Cell><Data ss:Type="String">scaffold10055|size15241</Data></Cell>
    <Cell><Data ss:Type="Number">-1.0307999999999999</Data></Cell>
    <Cell><Data ss:Type="String">yes</Data></Cell>
   </Row>
   <Row>
    <Cell><Data ss:Type="Number">1886388</Data></Cell>
    <Cell><Data ss:Type="Number">771</Data></Cell>
    <Cell><Data ss:Type="String">scaffold10055|size15241</Data></Cell>
    <Cell><Data ss:Type="Number">-1.0421</Data></Cell>
    <Cell><Data ss:Type="String">no</Data></Cell>
   </Row>
   <Row>
    <Cell><Data ss:Type="Number">481562</Data></Cell>
    <Cell><Data ss:Type="Number">772</Data></Cell>
    <Cell><Data ss:Type="String">scaffold10055|size15241</Data></Cell>
    <Cell><Data ss:Type="Number">-0.93425000000000002</Data></Cell>
    <Cell><Data ss:Type="String">no</Data></Cell>
   </Row>
   <Row>
    <Cell><Data ss:Type="Number">822158</Data></Cell>
    <Cell><Data ss:Type="Number">773</Data></Cell>
    <Cell><Data ss:Type="String">scaffold10055|size15241</Data></Cell>
    <Cell><Data ss:Type="Number">-0.98594999999999999</Data></Cell>
    <Cell><Data ss:Type="String">no</Data></Cell>
   </Row>
   <Row>
    <Cell><Data ss:Type="Number">73654</Data></Cell>
    <Cell><Data ss:Type="Number">774</Data></Cell>
    <Cell><Data ss:Type="String">scaffold10055|size15241</Data></Cell>
    <Cell><Data ss:Type="Number">-0.99212999999999996</Data></Cell>
    <Cell><Data ss:Type="String">no</Data></Cell>
   </Row>
   <Row>
    <Cell><Data ss:Type="Number">481563</Data></Cell>
    <Cell><Data ss:Type="Number">775</Data></Cell>
    <Cell><Data ss:Type="String">scaffold10055|size15241</Data></Cell>
    <Cell><Data ss:Type="Number">-0.96387999999999996</Data></Cell>
    <Cell><Data ss:Type="String">no</Data></Cell>
   </Row>
   <Row>
    <Cell><Data ss:Type="Number">992173</Data></Cell>
    <Cell><Data ss:Type="Number">776</Data></Cell>
    <Cell><Data ss:Type="String">scaffold10055|size15241</Data></Cell>
    <Cell><Data ss:Type="Number">-0.99212999999999996</Data></Cell>
    <Cell><Data ss:Type="String">no</Data></Cell>
   </Row>
   <Row>
    <Cell><Data ss:Type="Number">1958868</Data></Cell>
    <Cell><Data ss:Type="Number">777</Data></Cell>
    <Cell><Data ss:Type="String">scaffold10055|size15241</Data></Cell>
    <Cell><Data ss:Type="Number">-0.97984000000000004</Data></Cell>
    <Cell><Data ss:Type="String">no</Data></Cell>
   </Row>
   <Row>
    <Cell><Data ss:Type="Number">73670</Data></Cell>
    <Cell><Data ss:Type="Number">778</Data></Cell>
    <Cell><Data ss:Type="String">scaffold10055|size15241</Data></Cell>
    <Cell><Data ss:Type="Number">-1.0398000000000001</Data></Cell>
    <Cell><Data ss:Type="String">no</Data></Cell>
   </Row>
   <Row>
    <Cell><Data ss:Type="Number">481564</Data></Cell>
    <Cell><Data ss:Type="Number">779</Data></Cell>
    <Cell><Data ss:Type="String">scaffold10055|size15241</Data></Cell>
    <Cell><Data ss:Type="Number">-1.0387</Data></Cell>
    <Cell><Data ss:Type="String">no</Data></Cell>
   </Row>
   <Row>
    <Cell><Data ss:Type="Number">73671</Data></Cell>
    <Cell><Data ss:Type="Number">780</Data></Cell>
    <Cell><Data ss:Type="String">scaffold10055|size15241</Data></Cell>
    <Cell><Data ss:Type="Number">-1.0341</Data></Cell>
    <Cell><Data ss:Type="String">no</Data></Cell>
   </Row>
   <Row>
    <Cell><Data ss:Type="Number">73658</Data></Cell>
    <Cell><Data ss:Type="Number">781</Data></Cell>
    <Cell><Data ss:Type="String">scaffold10055|size15241</Data></Cell>
    <Cell><Data ss:Type="Number">-1.0297000000000001</Data></Cell>
    <Cell><Data ss:Type="String">no</Data></Cell>
   </Row>
   <Row>
    <Cell><Data ss:Type="Number">1341172</Data></Cell>
    <Cell><Data ss:Type="Number">782</Data></Cell>
    <Cell><Data ss:Type="String">scaffold10055|size15241</Data></Cell>
    <Cell><Data ss:Type="Number">-0.99109000000000003</Data></Cell>
    <Cell><Data ss:Type="String">no</Data></Cell>
   </Row>
   <Row>
    <Cell><Data ss:Type="Number">73672</Data></Cell>
    <Cell><Data ss:Type="Number">783</Data></Cell>
    <Cell><Data ss:Type="String">scaffold10055|size15241</Data></Cell>
    <Cell><Data ss:Type="Number">-0.91503999999999996</Data></Cell>
    <Cell><Data ss:Type="String">no</Data></Cell>
   </Row>
   <Row>
    <Cell><Data ss:Type="Number">73659</Data></Cell>
    <Cell><Data ss:Type="Number">784</Data></Cell>
    <Cell><Data ss:Type="String">scaffold10055|size15241</Data></Cell>
    <Cell><Data ss:Type="Number">-1.0015000000000001</Data></Cell>
    <Cell><Data ss:Type="String">no</Data></Cell>
   </Row>
   <Row>
    <Cell><Data ss:Type="Number">3709314</Data></Cell>
    <Cell><Data ss:Type="Number">785</Data></Cell>
    <Cell><Data ss:Type="String">scaffold10055|size15241</Data></Cell>
    <Cell><Data ss:Type="Number">-1.0058</Data></Cell>
    <Cell><Data ss:Type="String">no</Data></Cell>
   </Row>
   <Row>
    <Cell><Data ss:Type="Number">442891</Data></Cell>
    <Cell><Data ss:Type="Number">786</Data></Cell>
    <Cell><Data ss:Type="String">scaffold10055|size15241</Data></Cell>
    <Cell><Data ss:Type="Number">-1.0165</Data></Cell>
    <Cell><Data ss:Type="String">no</Data></Cell>
   </Row>
   <Row>
    <Cell><Data ss:Type="Number">553278</Data></Cell>
    <Cell><Data ss:Type="Number">787</Data></Cell>
    <Cell><Data ss:Type="String">scaffold10055|size15241</Data></Cell>
    <Cell><Data ss:Type="Number">-1.0629999999999999</Data></Cell>
    <Cell><Data ss:Type="String">no</Data></Cell>
   </Row>
   <Row>
    <Cell><Data ss:Type="Number">3375233</Data></Cell>
    <Cell><Data ss:Type="Number">788</Data></Cell>
    <Cell><Data ss:Type="String">scaffold10055|size15241</Data></Cell>
    <Cell><Data ss:Type="Number">-0.91864999999999997</Data></Cell>
    <Cell><Data ss:Type="String">no</Data></Cell>
   </Row>
   <Row>
    <Cell><Data ss:Type="Number">73674</Data></Cell>
    <Cell><Data ss:Type="Number">789</Data></Cell>
    <Cell><Data ss:Type="String">scaffold10055|size15241</Data></Cell>
    <Cell><Data ss:Type="Number">-0.99733000000000005</Data></Cell>
    <Cell><Data ss:Type="String">no</Data></Cell>
   </Row>
   <Row>
    <Cell><Data ss:Type="Number">553279</Data></Cell>
    <Cell><Data ss:Type="Number">790</Data></Cell>
    <Cell><Data ss:Type="String">scaffold10055|size15241</Data></Cell>
    <Cell><Data ss:Type="Number">-1.0329999999999999</Data></Cell>
    <Cell><Data ss:Type="String">no</Data></Cell>
   </Row>
   <Row>
    <Cell><Data ss:Type="Number">73675</Data></Cell>
    <Cell><Data ss:Type="Number">791</Data></Cell>
    <Cell><Data ss:Type="String">scaffold10055|size15241</Data></Cell>
    <Cell><Data ss:Type="Number">-0.97882999999999998</Data></Cell>
    <Cell><Data ss:Type="String">no</Data></Cell>
   </Row>
   <Row>
    <Cell><Data ss:Type="Number">553286</Data></Cell>
    <Cell><Data ss:Type="Number">792</Data></Cell>
    <Cell><Data ss:Type="String">scaffold10055|size15241</Data></Cell>
    <Cell><Data ss:Type="Number">-0.92684999999999995</Data></Cell>
    <Cell><Data ss:Type="String">no</Data></Cell>
   </Row>
   <Row>
    <Cell><Data ss:Type="Number">553287</Data></Cell>
    <Cell><Data ss:Type="Number">793</Data></Cell>
    <Cell><Data ss:Type="String">scaffold10055|size15241</Data></Cell>
    <Cell><Data ss:Type="Number">-0.99629000000000001</Data></Cell>
    <Cell><Data ss:Type="String">no</Data></Cell>
   </Row>
   <Row>
    <Cell><Data ss:Type="Number">73676</Data></Cell>
    <Cell><Data ss:Type="Number">794</Data></Cell>
    <Cell><Data ss:Type="String">scaffold10055|size15241</Data></Cell>
    <Cell><Data ss:Type="Number">-0.84421000000000002</Data></Cell>
    <Cell><Data ss:Type="String">no</Data></Cell>
   </Row>
   <Row>
    <Cell><Data ss:Type="Number">553288</Data></Cell>
    <Cell><Data ss:Type="Number">795</Data></Cell>
    <Cell><Data ss:Type="String">scaffold10055|size15241</Data></Cell>
    <Cell><Data ss:Type="Number">-1.0501</Data></Cell>
    <Cell><Data ss:Type="String">no</Data></Cell>
   </Row>
   <Row>
    <Cell><Data ss:Type="Number">73677</Data></Cell>
    <Cell><Data ss:Type="Number">796</Data></Cell>
    <Cell><Data ss:Type="String">scaffold10055|size15241</Data></Cell>
    <Cell><Data ss:Type="Number">-0.97984000000000004</Data></Cell>
    <Cell><Data ss:Type="String">no</Data></Cell>
   </Row>
   <Row>
    <Cell><Data ss:Type="Number">1628789</Data></Cell>
    <Cell><Data ss:Type="Number">797</Data></Cell>
    <Cell><Data ss:Type="String">scaffold10055|size15241</Data></Cell>
    <Cell><Data ss:Type="Number">-1.0089999999999999</Data></Cell>
    <Cell><Data ss:Type="String">no</Data></Cell>
   </Row>
   <Row>
    <Cell><Data ss:Type="Number">1383973</Data></Cell>
    <Cell><Data ss:Type="Number">798</Data></Cell>
    <Cell><Data ss:Type="String">scaffold10055|size15241</Data></Cell>
    <Cell><Data ss:Type="Number">-1.0593999999999999</Data></Cell>
    <Cell><Data ss:Type="String">no</Data></Cell>
    <Cell ss:Index="8" ss:StyleID="s19"/>
   </Row>
   <Row>
    <Cell><Data ss:Type="Number">73678</Data></Cell>
    <Cell><Data ss:Type="Number">799</Data></Cell>
    <Cell><Data ss:Type="String">scaffold10055|size15241</Data></Cell>
    <Cell><Data ss:Type="Number">-1.0773999999999999</Data></Cell>
    <Cell><Data ss:Type="String">no</Data></Cell>
   </Row>
   <Row>
    <Cell><Data ss:Type="Number">822160</Data></Cell>
    <Cell><Data ss:Type="Number">800</Data></Cell>
    <Cell><Data ss:Type="String">scaffold10055|size15241</Data></Cell>
    <Cell><Data ss:Type="Number">-1.0264</Data></Cell>
    <Cell><Data ss:Type="String">no</Data></Cell>
   </Row>
   <Row>
    <Cell><Data ss:Type="Number">992174</Data></Cell>
    <Cell><Data ss:Type="Number">801</Data></Cell>
    <Cell><Data ss:Type="String">scaffold10055|size15241</Data></Cell>
    <Cell><Data ss:Type="Number">-0.86109999999999998</Data></Cell>
    <Cell><Data ss:Type="String">no</Data></Cell>
   </Row>
   <Row>
    <Cell><Data ss:Type="Number">2056538</Data></Cell>
    <Cell><Data ss:Type="Number">802</Data></Cell>
    <Cell><Data ss:Type="String">scaffold10055|size15241</Data></Cell>
    <Cell><Data ss:Type="Number">-1.0036</Data></Cell>
    <Cell><Data ss:Type="String">no</Data></Cell>
   </Row>
   <Row>
    <Cell><Data ss:Type="Number">73679</Data></Cell>
    <Cell><Data ss:Type="Number">803</Data></Cell>
    <Cell><Data ss:Type="String">scaffold10055|size15241</Data></Cell>
    <Cell><Data ss:Type="Number">-0.85865999999999998</Data></Cell>
    <Cell><Data ss:Type="String">no</Data></Cell>
   </Row>
   <Row>
    <Cell><Data ss:Type="Number">2920916</Data></Cell>
    <Cell><Data ss:Type="Number">804</Data></Cell>
    <Cell><Data ss:Type="String">scaffold10055|size15241</Data></Cell>
    <Cell><Data ss:Type="Number">-0.96782999999999997</Data></Cell>
    <Cell><Data ss:Type="String">no</Data></Cell>
   </Row>
   <Row>
    <Cell><Data ss:Type="Number">73680</Data></Cell>
    <Cell><Data ss:Type="Number">805</Data></Cell>
    <Cell><Data ss:Type="String">scaffold10055|size15241</Data></Cell>
    <Cell><Data ss:Type="Number">-0.97882999999999998</Data></Cell>
    <Cell><Data ss:Type="String">no</Data></Cell>
   </Row>
   <Row>
    <Cell><Data ss:Type="Number">73682</Data></Cell>
    <Cell><Data ss:Type="Number">806</Data></Cell>
    <Cell><Data ss:Type="String">scaffold10055|size15241</Data></Cell>
    <Cell><Data ss:Type="Number">-1.0375000000000001</Data></Cell>
    <Cell><Data ss:Type="String">no</Data></Cell>
   </Row>
   <Row>
    <Cell><Data ss:Type="Number">73684</Data></Cell>
    <Cell><Data ss:Type="Number">807</Data></Cell>
    <Cell><Data ss:Type="String">scaffold10055|size15241</Data></Cell>
    <Cell><Data ss:Type="Number">-1.0286</Data></Cell>
    <Cell><Data ss:Type="String">no</Data></Cell>
   </Row>
   <Row>
    <Cell><Data ss:Type="Number">73687</Data></Cell>
    <Cell><Data ss:Type="Number">808</Data></Cell>
    <Cell><Data ss:Type="String">scaffold10055|size15241</Data></Cell>
    <Cell><Data ss:Type="Number">-1.0208999999999999</Data></Cell>
    <Cell><Data ss:Type="String">no</Data></Cell>
   </Row>
   <Row>
    <Cell><Data ss:Type="Number">3495993</Data></Cell>
    <Cell><Data ss:Type="Number">809</Data></Cell>
    <Cell><Data ss:Type="String">scaffold10055|size15241</Data></Cell>
    <Cell><Data ss:Type="Number">-0.99109000000000003</Data></Cell>
    <Cell><Data ss:Type="String">no</Data></Cell>
   </Row>
   <Row>
    <Cell><Data ss:Type="Number">481565</Data></Cell>
    <Cell><Data ss:Type="Number">810</Data></Cell>
    <Cell><Data ss:Type="String">scaffold10055|size15241</Data></Cell>
    <Cell><Data ss:Type="Number">-1.0165</Data></Cell>
    <Cell><Data ss:Type="String">no</Data></Cell>
   </Row>
   <Row>
    <Cell><Data ss:Type="Number">3704</Data></Cell>
    <Cell><Data ss:Type="Number">811</Data></Cell>
    <Cell><Data ss:Type="String">scaffold10055|size15241</Data></Cell>
    <Cell><Data ss:Type="Number">-0.99109000000000003</Data></Cell>
    <Cell><Data ss:Type="String">no</Data></Cell>
    <Cell><Data ss:Type="Number">-3.2456631E-2</Data></Cell>
    <Cell><Data ss:Type="Number">1</Data></Cell>
    <Cell><Data ss:Type="Number">1.887096774</Data></Cell>
   </Row>
   <Row>
    <Cell><Data ss:Type="Number">73609</Data></Cell>
    <Cell><Data ss:Type="Number">812</Data></Cell>
    <Cell><Data ss:Type="String">scaffold10055|size15241</Data></Cell>
    <Cell><Data ss:Type="Number">-0.99629000000000001</Data></Cell>
    <Cell><Data ss:Type="String">no</Data></Cell>
   </Row>
   <Row>
    <Cell><Data ss:Type="Number">73611</Data></Cell>
    <Cell><Data ss:Type="Number">813</Data></Cell>
    <Cell><Data ss:Type="String">scaffold10055|size15241</Data></Cell>
    <Cell><Data ss:Type="Number">-0.99109000000000003</Data></Cell>
    <Cell><Data ss:Type="String">no</Data></Cell>
   </Row>
   <Row>
    <Cell><Data ss:Type="Number">3709303</Data></Cell>
    <Cell><Data ss:Type="Number">814</Data></Cell>
    <Cell><Data ss:Type="String">scaffold10055|size15241</Data></Cell>
    <Cell><Data ss:Type="Number">-1.022</Data></Cell>
    <Cell><Data ss:Type="String">no</Data></Cell>
   </Row>
   <Row>
    <Cell><Data ss:Type="Number">3308332</Data></Cell>
    <Cell><Data ss:Type="Number">815</Data></Cell>
    <Cell><Data ss:Type="String">scaffold10055|size15241</Data></Cell>
    <Cell><Data ss:Type="Number">-0.98697000000000001</Data></Cell>
    <Cell><Data ss:Type="String">no</Data></Cell>
   </Row>
   <Row>
    <Cell><Data ss:Type="Number">3308333</Data></Cell>
    <Cell><Data ss:Type="Number">816</Data></Cell>
    <Cell><Data ss:Type="String">scaffold10055|size15241</Data></Cell>
    <Cell><Data ss:Type="Number">-1.0443</Data></Cell>
    <Cell><Data ss:Type="String">no</Data></Cell>
   </Row>
   <Row>
    <Cell><Data ss:Type="Number">3308334</Data></Cell>
    <Cell><Data ss:Type="Number">817</Data></Cell>
    <Cell><Data ss:Type="String">scaffold10055|size15241</Data></Cell>
    <Cell><Data ss:Type="Number">-1.0275000000000001</Data></Cell>
    <Cell><Data ss:Type="String">no</Data></Cell>
   </Row>
   <Row>
    <Cell><Data ss:Type="Number">3705</Data></Cell>
    <Cell><Data ss:Type="Number">818</Data></Cell>
    <Cell><Data ss:Type="String">scaffold100561|size2477</Data></Cell>
    <Cell><Data ss:Type="Number">-1.0067999999999999</Data></Cell>
    <Cell><Data ss:Type="String">no</Data></Cell>
    <Cell><Data ss:Type="Number">-0.21158690199999999</Data></Cell>
    <Cell><Data ss:Type="Number">1</Data></Cell>
    <Cell><Data ss:Type="Number">0.78947368399999995</Data></Cell>
   </Row>
   <Row>
    <Cell><Data ss:Type="Number">3243277</Data></Cell>
    <Cell><Data ss:Type="Number">819</Data></Cell>
    <Cell><Data ss:Type="String">scaffold100586|size2476</Data></Cell>
    <Cell><Data ss:Type="Number">-1.0154000000000001</Data></Cell>
    <Cell><Data ss:Type="String">no</Data></Cell>
   </Row>
   <Row>
    <Cell><Data ss:Type="Number">4321192</Data></Cell>
    <Cell><Data ss:Type="Number">820</Data></Cell>
    <Cell><Data ss:Type="String">scaffold100586|size2476</Data></Cell>
    <Cell><Data ss:Type="Number">-1.0122</Data></Cell>
    <Cell><Data ss:Type="String">no</Data></Cell>
   </Row>
   <Row>
    <Cell><Data ss:Type="Number">38522</Data></Cell>
    <Cell><Data ss:Type="Number">821</Data></Cell>
    <Cell><Data ss:Type="String">scaffold100586|size2476</Data></Cell>
    <Cell><Data ss:Type="Number">-1.0025999999999999</Data></Cell>
    <Cell><Data ss:Type="String">no</Data></Cell>
   </Row>
   <Row>
    <Cell><Data ss:Type="Number">1517749</Data></Cell>
    <Cell><Data ss:Type="Number">822</Data></Cell>
    <Cell><Data ss:Type="String">scaffold100586|size2476</Data></Cell>
    <Cell><Data ss:Type="Number">-1.0618000000000001</Data></Cell>
    <Cell><Data ss:Type="String">no</Data></Cell>
   </Row>
   <Row>
    <Cell><Data ss:Type="Number">1981715</Data></Cell>
    <Cell><Data ss:Type="Number">823</Data></Cell>
    <Cell><Data ss:Type="String">scaffold100586|size2476</Data></Cell>
    <Cell><Data ss:Type="Number">-1.0058</Data></Cell>
    <Cell><Data ss:Type="String">no</Data></Cell>
   </Row>
   <Row>
    <Cell><Data ss:Type="Number">2418330</Data></Cell>
    <Cell><Data ss:Type="Number">824</Data></Cell>
    <Cell><Data ss:Type="String">scaffold100591|size4166</Data></Cell>
    <Cell><Data ss:Type="Number">-1.0229999999999999</Data></Cell>
    <Cell><Data ss:Type="String">no</Data></Cell>
   </Row>
   <Row>
    <Cell><Data ss:Type="Number">822170</Data></Cell>
    <Cell><Data ss:Type="Number">825</Data></Cell>
    <Cell><Data ss:Type="String">scaffold1005|size32129</Data></Cell>
    <Cell><Data ss:Type="Number">-1.0133000000000001</Data></Cell>
    <Cell><Data ss:Type="String">no</Data></Cell>
    <Cell ss:StyleID="s19"/>
   </Row>
   <Row>
    <Cell><Data ss:Type="Number">553316</Data></Cell>
    <Cell><Data ss:Type="Number">826</Data></Cell>
    <Cell><Data ss:Type="String">scaffold1005|size32129</Data></Cell>
    <Cell><Data ss:Type="Number">-0.9839</Data></Cell>
    <Cell><Data ss:Type="String">no</Data></Cell>
   </Row>
   <Row>
    <Cell><Data ss:Type="Number">1548168</Data></Cell>
    <Cell><Data ss:Type="Number">827</Data></Cell>
    <Cell><Data ss:Type="String">scaffold1005|size32129</Data></Cell>
    <Cell><Data ss:Type="Number">-0.9839</Data></Cell>
    <Cell><Data ss:Type="String">no</Data></Cell>
   </Row>
   <Row>
    <Cell><Data ss:Type="Number">3243291</Data></Cell>
    <Cell><Data ss:Type="Number">828</Data></Cell>
    <Cell><Data ss:Type="String">scaffold1005|size32129</Data></Cell>
    <Cell><Data ss:Type="Number">-0.99006000000000005</Data></Cell>
    <Cell><Data ss:Type="String">no</Data></Cell>
   </Row>
   <Row>
    <Cell><Data ss:Type="Number">3566087</Data></Cell>
    <Cell><Data ss:Type="Number">829</Data></Cell>
    <Cell><Data ss:Type="String">scaffold1005|size32129</Data></Cell>
    <Cell><Data ss:Type="Number">-0.99006000000000005</Data></Cell>
    <Cell><Data ss:Type="String">no</Data></Cell>
    <Cell ss:StyleID="s19"/>
    <Cell ss:StyleID="s19"/>
   </Row>
   <Row>
    <Cell><Data ss:Type="Number">1548169</Data></Cell>
    <Cell><Data ss:Type="Number">830</Data></Cell>
    <Cell><Data ss:Type="String">scaffold1005|size32129</Data></Cell>
    <Cell><Data ss:Type="Number">-1.0122</Data></Cell>
    <Cell><Data ss:Type="String">no</Data></Cell>
   </Row>
   <Row>
    <Cell><Data ss:Type="Number">442897</Data></Cell>
    <Cell><Data ss:Type="Number">831</Data></Cell>
    <Cell><Data ss:Type="String">scaffold1005|size32129</Data></Cell>
    <Cell><Data ss:Type="Number">-0.98289000000000004</Data></Cell>
    <Cell><Data ss:Type="String">no</Data></Cell>
   </Row>
   <Row>
    <Cell><Data ss:Type="Number">3308353</Data></Cell>
    <Cell><Data ss:Type="Number">832</Data></Cell>
    <Cell><Data ss:Type="String">scaffold1005|size32129</Data></Cell>
    <Cell><Data ss:Type="Number">-1.0111000000000001</Data></Cell>
    <Cell><Data ss:Type="String">no</Data></Cell>
   </Row>
   <Row>
    <Cell><Data ss:Type="Number">553317</Data></Cell>
    <Cell><Data ss:Type="Number">833</Data></Cell>
    <Cell><Data ss:Type="String">scaffold1005|size32129</Data></Cell>
    <Cell><Data ss:Type="Number">-1.0398000000000001</Data></Cell>
    <Cell><Data ss:Type="String">no</Data></Cell>
   </Row>
   <Row>
    <Cell><Data ss:Type="Number">749221</Data></Cell>
    <Cell><Data ss:Type="Number">834</Data></Cell>
    <Cell><Data ss:Type="String">scaffold1005|size32129</Data></Cell>
    <Cell><Data ss:Type="Number">-1.0133000000000001</Data></Cell>
    <Cell><Data ss:Type="String">no</Data></Cell>
   </Row>
   <Row>
    <Cell><Data ss:Type="Number">3243292</Data></Cell>
    <Cell><Data ss:Type="Number">835</Data></Cell>
    <Cell><Data ss:Type="String">scaffold1005|size32129</Data></Cell>
    <Cell><Data ss:Type="Number">-1.0079</Data></Cell>
    <Cell><Data ss:Type="String">no</Data></Cell>
   </Row>
   <Row>
    <Cell><Data ss:Type="Number">481574</Data></Cell>
    <Cell><Data ss:Type="Number">836</Data></Cell>
    <Cell><Data ss:Type="String">scaffold1005|size32129</Data></Cell>
    <Cell><Data ss:Type="Number">-1.0642</Data></Cell>
    <Cell><Data ss:Type="String">no</Data></Cell>
   </Row>
   <Row>
    <Cell><Data ss:Type="Number">3243293</Data></Cell>
    <Cell><Data ss:Type="Number">837</Data></Cell>
    <Cell><Data ss:Type="String">scaffold1005|size32129</Data></Cell>
    <Cell><Data ss:Type="Number">-0.98289000000000004</Data></Cell>
    <Cell><Data ss:Type="String">no</Data></Cell>
   </Row>
   <Row>
    <Cell><Data ss:Type="Number">3243294</Data></Cell>
    <Cell><Data ss:Type="Number">838</Data></Cell>
    <Cell><Data ss:Type="String">scaffold1005|size32129</Data></Cell>
    <Cell><Data ss:Type="Number">-0.97680999999999996</Data></Cell>
    <Cell><Data ss:Type="String">no</Data></Cell>
   </Row>
   <Row>
    <Cell><Data ss:Type="Number">1981720</Data></Cell>
    <Cell><Data ss:Type="Number">839</Data></Cell>
    <Cell><Data ss:Type="String">scaffold1005|size32129</Data></Cell>
    <Cell><Data ss:Type="Number">-1.0375000000000001</Data></Cell>
    <Cell><Data ss:Type="String">no</Data></Cell>
   </Row>
   <Row>
    <Cell><Data ss:Type="Number">749222</Data></Cell>
    <Cell><Data ss:Type="Number">840</Data></Cell>
    <Cell><Data ss:Type="String">scaffold1005|size32129</Data></Cell>
    <Cell><Data ss:Type="Number">-1.0307999999999999</Data></Cell>
    <Cell><Data ss:Type="String">no</Data></Cell>
   </Row>
   <Row>
    <Cell><Data ss:Type="Number">1548170</Data></Cell>
    <Cell><Data ss:Type="Number">841</Data></Cell>
    <Cell><Data ss:Type="String">scaffold1005|size32129</Data></Cell>
    <Cell><Data ss:Type="Number">-1.0025999999999999</Data></Cell>
    <Cell><Data ss:Type="String">no</Data></Cell>
   </Row>
   <Row>
    <Cell><Data ss:Type="Number">1147028</Data></Cell>
    <Cell><Data ss:Type="Number">842</Data></Cell>
    <Cell><Data ss:Type="String">scaffold1005|size32129</Data></Cell>
    <Cell><Data ss:Type="Number">-1.0251999999999999</Data></Cell>
    <Cell><Data ss:Type="String">no</Data></Cell>
   </Row>
   <Row>
    <Cell><Data ss:Type="Number">442898</Data></Cell>
    <Cell><Data ss:Type="Number">843</Data></Cell>
    <Cell><Data ss:Type="String">scaffold1005|size32129</Data></Cell>
    <Cell><Data ss:Type="Number">-0.74309000000000003</Data></Cell>
    <Cell><Data ss:Type="String">yes</Data></Cell>
   </Row>
   <Row>
    <Cell><Data ss:Type="Number">442899</Data></Cell>
    <Cell><Data ss:Type="Number">844</Data></Cell>
    <Cell><Data ss:Type="String">scaffold1005|size32129</Data></Cell>
    <Cell><Data ss:Type="Number">-1.0251999999999999</Data></Cell>
    <Cell><Data ss:Type="String">no</Data></Cell>
   </Row>
   <Row>
    <Cell><Data ss:Type="Number">481575</Data></Cell>
    <Cell><Data ss:Type="Number">845</Data></Cell>
    <Cell><Data ss:Type="String">scaffold1005|size32129</Data></Cell>
    <Cell><Data ss:Type="Number">-0.86273999999999995</Data></Cell>
    <Cell><Data ss:Type="String">no</Data></Cell>
   </Row>
   <Row>
    <Cell><Data ss:Type="Number">749223</Data></Cell>
    <Cell><Data ss:Type="Number">846</Data></Cell>
    <Cell><Data ss:Type="String">scaffold1005|size32129</Data></Cell>
    <Cell><Data ss:Type="Number">-0.74443000000000004</Data></Cell>
    <Cell><Data ss:Type="String">no</Data></Cell>
   </Row>
   <Row>
    <Cell><Data ss:Type="Number">1548171</Data></Cell>
    <Cell><Data ss:Type="Number">847</Data></Cell>
    <Cell><Data ss:Type="String">scaffold1005|size32129</Data></Cell>
    <Cell><Data ss:Type="Number">-1.0165</Data></Cell>
    <Cell><Data ss:Type="String">no</Data></Cell>
   </Row>
   <Row>
    <Cell><Data ss:Type="Number">37218</Data></Cell>
    <Cell><Data ss:Type="Number">848</Data></Cell>
    <Cell><Data ss:Type="String">scaffold1005|size32129</Data></Cell>
    <Cell><Data ss:Type="Number">-1.0046999999999999</Data></Cell>
    <Cell><Data ss:Type="String">no</Data></Cell>
   </Row>
   <Row>
    <Cell><Data ss:Type="Number">3669530</Data></Cell>
    <Cell><Data ss:Type="Number">849</Data></Cell>
    <Cell><Data ss:Type="String">scaffold1005|size32129</Data></Cell>
    <Cell><Data ss:Type="Number">-1.0122</Data></Cell>
    <Cell><Data ss:Type="String">no</Data></Cell>
   </Row>
   <Row>
    <Cell><Data ss:Type="Number">442903</Data></Cell>
    <Cell><Data ss:Type="Number">850</Data></Cell>
    <Cell><Data ss:Type="String">scaffold1005|size32129</Data></Cell>
    <Cell><Data ss:Type="Number">-1.0208999999999999</Data></Cell>
    <Cell><Data ss:Type="String">no</Data></Cell>
    <Cell><Data ss:Type="Number">-0.17886178899999999</Data></Cell>
    <Cell><Data ss:Type="Number">1</Data></Cell>
    <Cell><Data ss:Type="Number">1.2777777779999999</Data></Cell>
   </Row>
   <Row>
    <Cell><Data ss:Type="Number">749225</Data></Cell>
    <Cell><Data ss:Type="Number">851</Data></Cell>
    <Cell><Data ss:Type="String">scaffold1005|size32129</Data></Cell>
    <Cell><Data ss:Type="Number">-1.0353000000000001</Data></Cell>
    <Cell><Data ss:Type="String">no</Data></Cell>
   </Row>
   <Row>
    <Cell><Data ss:Type="Number">822164</Data></Cell>
    <Cell><Data ss:Type="Number">852</Data></Cell>
    <Cell><Data ss:Type="String">scaffold1005|size32129</Data></Cell>
    <Cell><Data ss:Type="Number">-1.0111000000000001</Data></Cell>
    <Cell><Data ss:Type="String">no</Data></Cell>
   </Row>
   <Row>
    <Cell><Data ss:Type="Number">749226</Data></Cell>
    <Cell><Data ss:Type="Number">853</Data></Cell>
    <Cell><Data ss:Type="String">scaffold1005|size32129</Data></Cell>
    <Cell><Data ss:Type="Number">-1.0058</Data></Cell>
    <Cell><Data ss:Type="String">no</Data></Cell>
   </Row>
   <Row>
    <Cell><Data ss:Type="Number">749227</Data></Cell>
    <Cell><Data ss:Type="Number">854</Data></Cell>
    <Cell><Data ss:Type="String">scaffold1005|size32129</Data></Cell>
    <Cell><Data ss:Type="Number">-0.80286999999999997</Data></Cell>
    <Cell><Data ss:Type="String">no</Data></Cell>
   </Row>
   <Row>
    <Cell><Data ss:Type="Number">749228</Data></Cell>
    <Cell><Data ss:Type="Number">855</Data></Cell>
    <Cell><Data ss:Type="String">scaffold1005|size32129</Data></Cell>
    <Cell><Data ss:Type="Number">-1.0286</Data></Cell>
    <Cell><Data ss:Type="String">no</Data></Cell>
   </Row>
   <Row>
    <Cell><Data ss:Type="Number">1036675</Data></Cell>
    <Cell><Data ss:Type="Number">856</Data></Cell>
    <Cell><Data ss:Type="String">scaffold1005|size32129</Data></Cell>
    <Cell><Data ss:Type="Number">-1.0025999999999999</Data></Cell>
    <Cell><Data ss:Type="String">no</Data></Cell>
   </Row>
   <Row>
    <Cell><Data ss:Type="Number">1981721</Data></Cell>
    <Cell><Data ss:Type="Number">857</Data></Cell>
    <Cell><Data ss:Type="String">scaffold1005|size32129</Data></Cell>
    <Cell><Data ss:Type="Number">-0.98697000000000001</Data></Cell>
    <Cell><Data ss:Type="String">no</Data></Cell>
   </Row>
   <Row>
    <Cell><Data ss:Type="Number">1673549</Data></Cell>
    <Cell><Data ss:Type="Number">858</Data></Cell>
    <Cell><Data ss:Type="String">scaffold1005|size32129</Data></Cell>
    <Cell><Data ss:Type="Number">-0.98594999999999999</Data></Cell>
    <Cell><Data ss:Type="String">no</Data></Cell>
   </Row>
   <Row>
    <Cell><Data ss:Type="Number">1697096</Data></Cell>
    <Cell><Data ss:Type="Number">859</Data></Cell>
    <Cell><Data ss:Type="String">scaffold1005|size32129</Data></Cell>
    <Cell><Data ss:Type="Number">-0.9718</Data></Cell>
    <Cell><Data ss:Type="String">no</Data></Cell>
   </Row>
   <Row>
    <Cell><Data ss:Type="Number">553318</Data></Cell>
    <Cell><Data ss:Type="Number">860</Data></Cell>
    <Cell><Data ss:Type="String">scaffold1005|size32129</Data></Cell>
    <Cell><Data ss:Type="Number">-1.0307999999999999</Data></Cell>
    <Cell><Data ss:Type="String">no</Data></Cell>
   </Row>
   <Row>
    <Cell><Data ss:Type="Number">1517753</Data></Cell>
    <Cell><Data ss:Type="Number">861</Data></Cell>
    <Cell><Data ss:Type="String">scaffold1005|size32129</Data></Cell>
    <Cell><Data ss:Type="Number">-1.0067999999999999</Data></Cell>
    <Cell><Data ss:Type="String">no</Data></Cell>
   </Row>
   <Row>
    <Cell><Data ss:Type="Number">3243296</Data></Cell>
    <Cell><Data ss:Type="Number">862</Data></Cell>
    <Cell><Data ss:Type="String">scaffold1005|size32129</Data></Cell>
    <Cell><Data ss:Type="Number">-1.0286</Data></Cell>
    <Cell><Data ss:Type="String">no</Data></Cell>
   </Row>
   <Row>
    <Cell><Data ss:Type="Number">442904</Data></Cell>
    <Cell><Data ss:Type="Number">863</Data></Cell>
    <Cell><Data ss:Type="String">scaffold1005|size32129</Data></Cell>
    <Cell><Data ss:Type="Number">-1.0208999999999999</Data></Cell>
    <Cell><Data ss:Type="String">no</Data></Cell>
   </Row>
   <Row>
    <Cell><Data ss:Type="Number">442900</Data></Cell>
    <Cell><Data ss:Type="Number">864</Data></Cell>
    <Cell><Data ss:Type="String">scaffold1005|size32129</Data></Cell>
    <Cell><Data ss:Type="Number">-1.0701000000000001</Data></Cell>
    <Cell><Data ss:Type="String">no</Data></Cell>
   </Row>
   <Row>
    <Cell><Data ss:Type="Number">1036676</Data></Cell>
    <Cell><Data ss:Type="Number">865</Data></Cell>
    <Cell><Data ss:Type="String">scaffold1005|size32129</Data></Cell>
    <Cell><Data ss:Type="Number">-1.0689</Data></Cell>
    <Cell><Data ss:Type="String">no</Data></Cell>
   </Row>
   <Row>
    <Cell><Data ss:Type="Number">749229</Data></Cell>
    <Cell><Data ss:Type="Number">866</Data></Cell>
    <Cell><Data ss:Type="String">scaffold1005|size32129</Data></Cell>
    <Cell><Data ss:Type="Number">-1.0547</Data></Cell>
    <Cell><Data ss:Type="String">no</Data></Cell>
    <Cell ss:StyleID="s19"/>
   </Row>
   <Row>
    <Cell><Data ss:Type="Number">3093137</Data></Cell>
    <Cell><Data ss:Type="Number">867</Data></Cell>
    <Cell><Data ss:Type="String">scaffold1005|size32129</Data></Cell>
    <Cell><Data ss:Type="Number">-1.0133000000000001</Data></Cell>
    <Cell><Data ss:Type="String">no</Data></Cell>
   </Row>
   <Row>
    <Cell><Data ss:Type="Number">3243297</Data></Cell>
    <Cell><Data ss:Type="Number">868</Data></Cell>
    <Cell><Data ss:Type="String">scaffold1005|size32129</Data></Cell>
    <Cell><Data ss:Type="Number">-0.99316000000000004</Data></Cell>
    <Cell><Data ss:Type="String">no</Data></Cell>
   </Row>
   <Row>
    <Cell><Data ss:Type="Number">553319</Data></Cell>
    <Cell><Data ss:Type="Number">869</Data></Cell>
    <Cell><Data ss:Type="String">scaffold1005|size32129</Data></Cell>
    <Cell><Data ss:Type="Number">-1.0275000000000001</Data></Cell>
    <Cell><Data ss:Type="String">no</Data></Cell>
   </Row>
   <Row>
    <Cell><Data ss:Type="Number">2142371</Data></Cell>
    <Cell><Data ss:Type="Number">870</Data></Cell>
    <Cell><Data ss:Type="String">scaffold1005|size32129</Data></Cell>
    <Cell><Data ss:Type="Number">-1.0738000000000001</Data></Cell>
    <Cell><Data ss:Type="String">no</Data></Cell>
   </Row>
   <Row>
    <Cell><Data ss:Type="Number">1517754</Data></Cell>
    <Cell><Data ss:Type="Number">871</Data></Cell>
    <Cell><Data ss:Type="String">scaffold1005|size32129</Data></Cell>
    <Cell><Data ss:Type="Number">-1.0264</Data></Cell>
    <Cell><Data ss:Type="String">no</Data></Cell>
   </Row>
   <Row>
    <Cell><Data ss:Type="Number">3243298</Data></Cell>
    <Cell><Data ss:Type="Number">872</Data></Cell>
    <Cell><Data ss:Type="String">scaffold1005|size32129</Data></Cell>
    <Cell><Data ss:Type="Number">-1.0536000000000001</Data></Cell>
    <Cell><Data ss:Type="String">no</Data></Cell>
    <Cell ss:StyleID="s19"/>
    <Cell ss:StyleID="s19"/>
   </Row>
   <Row>
    <Cell><Data ss:Type="Number">3243303</Data></Cell>
    <Cell><Data ss:Type="Number">873</Data></Cell>
    <Cell><Data ss:Type="String">scaffold1005|size32129</Data></Cell>
    <Cell><Data ss:Type="Number">-1.0154000000000001</Data></Cell>
    <Cell><Data ss:Type="String">no</Data></Cell>
   </Row>
   <Row>
    <Cell><Data ss:Type="Number">553320</Data></Cell>
    <Cell><Data ss:Type="Number">874</Data></Cell>
    <Cell><Data ss:Type="String">scaffold1005|size32129</Data></Cell>
    <Cell><Data ss:Type="Number">-1.0025999999999999</Data></Cell>
    <Cell><Data ss:Type="String">no</Data></Cell>
   </Row>
   <Row>
    <Cell><Data ss:Type="Number">1548172</Data></Cell>
    <Cell><Data ss:Type="Number">875</Data></Cell>
    <Cell><Data ss:Type="String">scaffold1005|size32129</Data></Cell>
    <Cell><Data ss:Type="Number">-1.0286</Data></Cell>
    <Cell><Data ss:Type="String">no</Data></Cell>
   </Row>
   <Row>
    <Cell><Data ss:Type="Number">3375242</Data></Cell>
    <Cell><Data ss:Type="Number">876</Data></Cell>
    <Cell><Data ss:Type="String">scaffold1005|size32129</Data></Cell>
    <Cell><Data ss:Type="Number">-1.0319</Data></Cell>
    <Cell><Data ss:Type="String">no</Data></Cell>
   </Row>
   <Row>
    <Cell><Data ss:Type="Number">3243299</Data></Cell>
    <Cell><Data ss:Type="Number">877</Data></Cell>
    <Cell><Data ss:Type="String">scaffold1005|size32129</Data></Cell>
    <Cell><Data ss:Type="Number">-1.0079</Data></Cell>
    <Cell><Data ss:Type="String">no</Data></Cell>
   </Row>
   <Row>
    <Cell><Data ss:Type="Number">2056557</Data></Cell>
    <Cell><Data ss:Type="Number">878</Data></Cell>
    <Cell><Data ss:Type="String">scaffold1005|size32129</Data></Cell>
    <Cell><Data ss:Type="Number">-0.96882000000000001</Data></Cell>
    <Cell><Data ss:Type="String">no</Data></Cell>
   </Row>
   <Row>
    <Cell><Data ss:Type="Number">553321</Data></Cell>
    <Cell><Data ss:Type="Number">879</Data></Cell>
    <Cell><Data ss:Type="String">scaffold1005|size32129</Data></Cell>
    <Cell><Data ss:Type="Number">-0.9748</Data></Cell>
    <Cell><Data ss:Type="String">no</Data></Cell>
   </Row>
   <Row>
    <Cell><Data ss:Type="Number">3243300</Data></Cell>
    <Cell><Data ss:Type="Number">880</Data></Cell>
    <Cell><Data ss:Type="String">scaffold1005|size32129</Data></Cell>
    <Cell><Data ss:Type="Number">-1.0319</Data></Cell>
    <Cell><Data ss:Type="String">no</Data></Cell>
   </Row>
   <Row>
    <Cell><Data ss:Type="Number">481576</Data></Cell>
    <Cell><Data ss:Type="Number">881</Data></Cell>
    <Cell><Data ss:Type="String">scaffold1005|size32129</Data></Cell>
    <Cell><Data ss:Type="Number">-1.0329999999999999</Data></Cell>
    <Cell><Data ss:Type="String">no</Data></Cell>
   </Row>
   <Row>
    <Cell><Data ss:Type="Number">822165</Data></Cell>
    <Cell><Data ss:Type="Number">882</Data></Cell>
    <Cell><Data ss:Type="String">scaffold1005|size32129</Data></Cell>
    <Cell><Data ss:Type="Number">-1.0241</Data></Cell>
    <Cell><Data ss:Type="String">no</Data></Cell>
   </Row>
   <Row>
    <Cell><Data ss:Type="Number">1147029</Data></Cell>
    <Cell><Data ss:Type="Number">883</Data></Cell>
    <Cell><Data ss:Type="String">scaffold1005|size32129</Data></Cell>
    <Cell><Data ss:Type="Number">-1.0198</Data></Cell>
    <Cell><Data ss:Type="String">no</Data></Cell>
   </Row>
   <Row>
    <Cell><Data ss:Type="Number">1548173</Data></Cell>
    <Cell><Data ss:Type="Number">884</Data></Cell>
    <Cell><Data ss:Type="String">scaffold1005|size32129</Data></Cell>
    <Cell><Data ss:Type="Number">-1.0582</Data></Cell>
    <Cell><Data ss:Type="String">no</Data></Cell>
   </Row>
   <Row>
    <Cell><Data ss:Type="Number">481577</Data></Cell>
    <Cell><Data ss:Type="Number">885</Data></Cell>
    <Cell><Data ss:Type="String">scaffold1005|size32129</Data></Cell>
    <Cell><Data ss:Type="Number">-1.0455000000000001</Data></Cell>
    <Cell><Data ss:Type="String">no</Data></Cell>
   </Row>
   <Row>
    <Cell><Data ss:Type="Number">481579</Data></Cell>
    <Cell><Data ss:Type="Number">886</Data></Cell>
    <Cell><Data ss:Type="String">scaffold1005|size32129</Data></Cell>
    <Cell><Data ss:Type="Number">-1.0319</Data></Cell>
    <Cell><Data ss:Type="String">no</Data></Cell>
   </Row>
   <Row>
    <Cell><Data ss:Type="Number">481580</Data></Cell>
    <Cell><Data ss:Type="Number">887</Data></Cell>
    <Cell><Data ss:Type="String">scaffold1005|size32129</Data></Cell>
    <Cell><Data ss:Type="Number">-1.0629999999999999</Data></Cell>
    <Cell><Data ss:Type="String">yes</Data></Cell>
   </Row>
   <Row>
    <Cell><Data ss:Type="Number">1147030</Data></Cell>
    <Cell><Data ss:Type="Number">888</Data></Cell>
    <Cell><Data ss:Type="String">scaffold1005|size32129</Data></Cell>
    <Cell><Data ss:Type="Number">-1.0067999999999999</Data></Cell>
    <Cell><Data ss:Type="String">no</Data></Cell>
   </Row>
   <Row>
    <Cell><Data ss:Type="Number">1628802</Data></Cell>
    <Cell><Data ss:Type="Number">889</Data></Cell>
    <Cell><Data ss:Type="String">scaffold1005|size32129</Data></Cell>
    <Cell><Data ss:Type="Number">-1.0067999999999999</Data></Cell>
    <Cell><Data ss:Type="String">no</Data></Cell>
   </Row>
   <Row>
    <Cell><Data ss:Type="Number">553322</Data></Cell>
    <Cell><Data ss:Type="Number">890</Data></Cell>
    <Cell><Data ss:Type="String">scaffold1005|size32129</Data></Cell>
    <Cell><Data ss:Type="Number">-0.98492999999999997</Data></Cell>
    <Cell><Data ss:Type="String">no</Data></Cell>
   </Row>
   <Row>
    <Cell><Data ss:Type="Number">749230</Data></Cell>
    <Cell><Data ss:Type="Number">891</Data></Cell>
    <Cell><Data ss:Type="String">scaffold1005|size32129</Data></Cell>
    <Cell><Data ss:Type="Number">-1.0536000000000001</Data></Cell>
    <Cell><Data ss:Type="String">no</Data></Cell>
   </Row>
   <Row>
    <Cell><Data ss:Type="Number">992178</Data></Cell>
    <Cell><Data ss:Type="Number">892</Data></Cell>
    <Cell><Data ss:Type="String">scaffold1005|size32129</Data></Cell>
    <Cell><Data ss:Type="Number">-1.0186999999999999</Data></Cell>
    <Cell><Data ss:Type="String">no</Data></Cell>
   </Row>
   <Row>
    <Cell><Data ss:Type="Number">992179</Data></Cell>
    <Cell><Data ss:Type="Number">893</Data></Cell>
    <Cell><Data ss:Type="String">scaffold1005|size32129</Data></Cell>
    <Cell><Data ss:Type="Number">-0.9748</Data></Cell>
    <Cell><Data ss:Type="String">no</Data></Cell>
   </Row>
   <Row>
    <Cell><Data ss:Type="Number">553323</Data></Cell>
    <Cell><Data ss:Type="Number">894</Data></Cell>
    <Cell><Data ss:Type="String">scaffold1005|size32129</Data></Cell>
    <Cell><Data ss:Type="Number">-0.98697000000000001</Data></Cell>
    <Cell><Data ss:Type="String">no</Data></Cell>
   </Row>
   <Row>
    <Cell><Data ss:Type="Number">2033427</Data></Cell>
    <Cell><Data ss:Type="Number">895</Data></Cell>
    <Cell><Data ss:Type="String">scaffold1005|size32129</Data></Cell>
    <Cell><Data ss:Type="Number">-0.98492999999999997</Data></Cell>
    <Cell><Data ss:Type="String">no</Data></Cell>
   </Row>
   <Row>
    <Cell><Data ss:Type="Number">442901</Data></Cell>
    <Cell><Data ss:Type="Number">896</Data></Cell>
    <Cell><Data ss:Type="String">scaffold1005|size32129</Data></Cell>
    <Cell><Data ss:Type="Number">-0.99943000000000004</Data></Cell>
    <Cell><Data ss:Type="String">no</Data></Cell>
   </Row>
   <Row>
    <Cell><Data ss:Type="Number">3243301</Data></Cell>
    <Cell><Data ss:Type="Number">897</Data></Cell>
    <Cell><Data ss:Type="String">scaffold1005|size32129</Data></Cell>
    <Cell><Data ss:Type="Number">-1.0547</Data></Cell>
    <Cell><Data ss:Type="String">no</Data></Cell>
   </Row>
   <Row>
    <Cell><Data ss:Type="Number">3018393</Data></Cell>
    <Cell><Data ss:Type="Number">898</Data></Cell>
    <Cell><Data ss:Type="String">scaffold1005|size32129</Data></Cell>
    <Cell><Data ss:Type="Number">-1.0198</Data></Cell>
    <Cell><Data ss:Type="String">no</Data></Cell>
   </Row>
   <Row>
    <Cell><Data ss:Type="Number">1383978</Data></Cell>
    <Cell><Data ss:Type="Number">899</Data></Cell>
    <Cell><Data ss:Type="String">scaffold1005|size32129</Data></Cell>
    <Cell><Data ss:Type="Number">-1.0466</Data></Cell>
    <Cell><Data ss:Type="String">no</Data></Cell>
   </Row>
   <Row>
    <Cell><Data ss:Type="Number">1383979</Data></Cell>
    <Cell><Data ss:Type="Number">900</Data></Cell>
    <Cell><Data ss:Type="String">scaffold1005|size32129</Data></Cell>
    <Cell><Data ss:Type="Number">-1.0165</Data></Cell>
    <Cell><Data ss:Type="String">no</Data></Cell>
   </Row>
   <Row>
    <Cell><Data ss:Type="Number">553324</Data></Cell>
    <Cell><Data ss:Type="Number">901</Data></Cell>
    <Cell><Data ss:Type="String">scaffold1005|size32129</Data></Cell>
    <Cell><Data ss:Type="Number">-1.0501</Data></Cell>
    <Cell><Data ss:Type="String">no</Data></Cell>
   </Row>
   <Row>
    <Cell><Data ss:Type="Number">1548174</Data></Cell>
    <Cell><Data ss:Type="Number">902</Data></Cell>
    <Cell><Data ss:Type="String">scaffold1005|size32129</Data></Cell>
    <Cell><Data ss:Type="Number">-1.0431999999999999</Data></Cell>
    <Cell><Data ss:Type="String">no</Data></Cell>
   </Row>
   <Row>
    <Cell><Data ss:Type="Number">481581</Data></Cell>
    <Cell><Data ss:Type="Number">903</Data></Cell>
    <Cell><Data ss:Type="String">scaffold1005|size32129</Data></Cell>
    <Cell><Data ss:Type="Number">-1.0593999999999999</Data></Cell>
    <Cell><Data ss:Type="String">no</Data></Cell>
   </Row>
   <Row>
    <Cell><Data ss:Type="Number">481582</Data></Cell>
    <Cell><Data ss:Type="Number">904</Data></Cell>
    <Cell><Data ss:Type="String">scaffold1005|size32129</Data></Cell>
    <Cell><Data ss:Type="Number">0.38916000000000001</Data></Cell>
    <Cell><Data ss:Type="String">yes</Data></Cell>
   </Row>
   <Row>
    <Cell><Data ss:Type="Number">481583</Data></Cell>
    <Cell><Data ss:Type="Number">905</Data></Cell>
    <Cell><Data ss:Type="String">scaffold1005|size32129</Data></Cell>
    <Cell><Data ss:Type="Number">-0.99006000000000005</Data></Cell>
    <Cell><Data ss:Type="String">no</Data></Cell>
   </Row>
   <Row>
    <Cell><Data ss:Type="Number">1147031</Data></Cell>
    <Cell><Data ss:Type="Number">906</Data></Cell>
    <Cell><Data ss:Type="String">scaffold1005|size32129</Data></Cell>
    <Cell><Data ss:Type="Number">-0.98697000000000001</Data></Cell>
    <Cell><Data ss:Type="String">no</Data></Cell>
   </Row>
   <Row>
    <Cell><Data ss:Type="Number">2142372</Data></Cell>
    <Cell><Data ss:Type="Number">907</Data></Cell>
    <Cell><Data ss:Type="String">scaffold1005|size32129</Data></Cell>
    <Cell><Data ss:Type="Number">-1.0319</Data></Cell>
    <Cell><Data ss:Type="String">no</Data></Cell>
   </Row>
   <Row>
    <Cell><Data ss:Type="Number">1628803</Data></Cell>
    <Cell><Data ss:Type="Number">908</Data></Cell>
    <Cell><Data ss:Type="String">scaffold1005|size32129</Data></Cell>
    <Cell><Data ss:Type="Number">-0.98594999999999999</Data></Cell>
    <Cell><Data ss:Type="String">no</Data></Cell>
   </Row>
   <Row>
    <Cell><Data ss:Type="Number">3243302</Data></Cell>
    <Cell><Data ss:Type="Number">909</Data></Cell>
    <Cell><Data ss:Type="String">scaffold1005|size32129</Data></Cell>
    <Cell><Data ss:Type="Number">-1.0329999999999999</Data></Cell>
    <Cell><Data ss:Type="String">no</Data></Cell>
   </Row>
   <Row>
    <Cell><Data ss:Type="Number">481584</Data></Cell>
    <Cell><Data ss:Type="Number">910</Data></Cell>
    <Cell><Data ss:Type="String">scaffold1005|size32129</Data></Cell>
    <Cell><Data ss:Type="Number">-0.99733000000000005</Data></Cell>
    <Cell><Data ss:Type="String">no</Data></Cell>
   </Row>
   <Row>
    <Cell><Data ss:Type="Number">553325</Data></Cell>
    <Cell><Data ss:Type="Number">911</Data></Cell>
    <Cell><Data ss:Type="String">scaffold1005|size32129</Data></Cell>
    <Cell><Data ss:Type="Number">-0.76910000000000001</Data></Cell>
    <Cell><Data ss:Type="String">yes</Data></Cell>
    <Cell ss:StyleID="s19"/>
    <Cell ss:StyleID="s19"/>
   </Row>
   <Row>
    <Cell><Data ss:Type="Number">1768808</Data></Cell>
    <Cell><Data ss:Type="Number">912</Data></Cell>
    <Cell><Data ss:Type="String">scaffold1005|size32129</Data></Cell>
    <Cell><Data ss:Type="Number">-1.0058</Data></Cell>
    <Cell><Data ss:Type="String">no</Data></Cell>
   </Row>
   <Row>
    <Cell><Data ss:Type="Number">553326</Data></Cell>
    <Cell><Data ss:Type="Number">913</Data></Cell>
    <Cell><Data ss:Type="String">scaffold1005|size32129</Data></Cell>
    <Cell><Data ss:Type="Number">-0.96782999999999997</Data></Cell>
    <Cell><Data ss:Type="String">no</Data></Cell>
   </Row>
   <Row>
    <Cell><Data ss:Type="Number">481585</Data></Cell>
    <Cell><Data ss:Type="Number">914</Data></Cell>
    <Cell><Data ss:Type="String">scaffold1005|size32129</Data></Cell>
    <Cell><Data ss:Type="Number">-1.0501</Data></Cell>
    <Cell><Data ss:Type="String">no</Data></Cell>
   </Row>
   <Row>
    <Cell><Data ss:Type="Number">2187643</Data></Cell>
    <Cell><Data ss:Type="Number">915</Data></Cell>
    <Cell><Data ss:Type="String">scaffold1005|size32129</Data></Cell>
    <Cell><Data ss:Type="Number">-1.0058</Data></Cell>
    <Cell><Data ss:Type="String">no</Data></Cell>
   </Row>
   <Row>
    <Cell><Data ss:Type="Number">481586</Data></Cell>
    <Cell><Data ss:Type="Number">916</Data></Cell>
    <Cell><Data ss:Type="String">scaffold1005|size32129</Data></Cell>
    <Cell><Data ss:Type="Number">-0.80881999999999998</Data></Cell>
    <Cell><Data ss:Type="String">yes</Data></Cell>
   </Row>
   <Row>
    <Cell><Data ss:Type="Number">442902</Data></Cell>
    <Cell><Data ss:Type="Number">917</Data></Cell>
    <Cell><Data ss:Type="String">scaffold1005|size32129</Data></Cell>
    <Cell><Data ss:Type="Number">-0.76770000000000005</Data></Cell>
    <Cell><Data ss:Type="String">yes</Data></Cell>
   </Row>
   <Row>
    <Cell><Data ss:Type="Number">553327</Data></Cell>
    <Cell><Data ss:Type="Number">918</Data></Cell>
    <Cell><Data ss:Type="String">scaffold1005|size32129</Data></Cell>
    <Cell><Data ss:Type="Number">-0.79407000000000005</Data></Cell>
    <Cell><Data ss:Type="String">no</Data></Cell>
   </Row>
   <Row>
    <Cell><Data ss:Type="Number">553328</Data></Cell>
    <Cell><Data ss:Type="Number">919</Data></Cell>
    <Cell><Data ss:Type="String">scaffold1005|size32129</Data></Cell>
    <Cell><Data ss:Type="Number">-1.0046999999999999</Data></Cell>
    <Cell><Data ss:Type="String">no</Data></Cell>
   </Row>
   <Row>
    <Cell><Data ss:Type="Number">59589</Data></Cell>
    <Cell><Data ss:Type="Number">920</Data></Cell>
    <Cell><Data ss:Type="String">scaffold1005|size32129</Data></Cell>
    <Cell><Data ss:Type="Number">-0.99524000000000001</Data></Cell>
    <Cell><Data ss:Type="String">no</Data></Cell>
    <Cell><Data ss:Type="Number">0.54360867599999996</Data></Cell>
    <Cell><Data ss:Type="Number">0.27906976700000002</Data></Cell>
    <Cell><Data ss:Type="Number">0.19047618999999999</Data></Cell>
   </Row>
   <Row>
    <Cell><Data ss:Type="Number">27670</Data></Cell>
    <Cell><Data ss:Type="Number">921</Data></Cell>
    <Cell><Data ss:Type="String">scaffold10061|size15238</Data></Cell>
    <Cell><Data ss:Type="Number">-1.0398000000000001</Data></Cell>
    <Cell><Data ss:Type="String">yes</Data></Cell>
   </Row>
   <Row>
    <Cell><Data ss:Type="Number">73714</Data></Cell>
    <Cell><Data ss:Type="Number">922</Data></Cell>
    <Cell><Data ss:Type="String">scaffold100623|size4445</Data></Cell>
    <Cell><Data ss:Type="Number">-0.99316000000000004</Data></Cell>
    <Cell><Data ss:Type="String">no</Data></Cell>
   </Row>
   <Row>
    <Cell><Data ss:Type="Number">481602</Data></Cell>
    <Cell><Data ss:Type="Number">923</Data></Cell>
    <Cell><Data ss:Type="String">scaffold100629|size2474</Data></Cell>
    <Cell><Data ss:Type="Number">-0.159</Data></Cell>
    <Cell><Data ss:Type="String">no</Data></Cell>
   </Row>
   <Row>
    <Cell><Data ss:Type="Number">13296</Data></Cell>
    <Cell><Data ss:Type="Number">924</Data></Cell>
    <Cell><Data ss:Type="String">scaffold100629|size2474</Data></Cell>
    <Cell><Data ss:Type="Number">-1.0133000000000001</Data></Cell>
    <Cell><Data ss:Type="String">no</Data></Cell>
   </Row>
   <Row>
    <Cell><Data ss:Type="Number">3433536</Data></Cell>
    <Cell><Data ss:Type="Number">925</Data></Cell>
    <Cell><Data ss:Type="String">scaffold100629|size2474</Data></Cell>
    <Cell><Data ss:Type="Number">-1.0353000000000001</Data></Cell>
    <Cell><Data ss:Type="String">no</Data></Cell>
   </Row>
   <Row>
    <Cell><Data ss:Type="Number">73732</Data></Cell>
    <Cell><Data ss:Type="Number">926</Data></Cell>
    <Cell><Data ss:Type="String">scaffold100629|size2474</Data></Cell>
    <Cell><Data ss:Type="Number">-1.0387</Data></Cell>
    <Cell><Data ss:Type="String">no</Data></Cell>
   </Row>
   <Row>
    <Cell><Data ss:Type="Number">73734</Data></Cell>
    <Cell><Data ss:Type="Number">927</Data></Cell>
    <Cell><Data ss:Type="String">scaffold100629|size2474</Data></Cell>
    <Cell><Data ss:Type="Number">-0.98492999999999997</Data></Cell>
    <Cell><Data ss:Type="String">no</Data></Cell>
   </Row>
   <Row>
    <Cell><Data ss:Type="Number">35526</Data></Cell>
    <Cell><Data ss:Type="Number">928</Data></Cell>
    <Cell><Data ss:Type="String">scaffold100629|size2474</Data></Cell>
    <Cell><Data ss:Type="Number">-1.0241</Data></Cell>
    <Cell><Data ss:Type="String">no</Data></Cell>
   </Row>
   <Row>
    <Cell><Data ss:Type="Number">35528</Data></Cell>
    <Cell><Data ss:Type="Number">929</Data></Cell>
    <Cell><Data ss:Type="String">scaffold100648|size4510</Data></Cell>
    <Cell><Data ss:Type="Number">-1.0046999999999999</Data></Cell>
    <Cell><Data ss:Type="String">no</Data></Cell>
   </Row>
   <Row>
    <Cell><Data ss:Type="Number">8928</Data></Cell>
    <Cell><Data ss:Type="Number">930</Data></Cell>
    <Cell><Data ss:Type="String">scaffold10064|size15236</Data></Cell>
    <Cell><Data ss:Type="Number">-0.97580999999999996</Data></Cell>
    <Cell><Data ss:Type="String">no</Data></Cell>
   </Row>
   <Row>
    <Cell><Data ss:Type="Number">442913</Data></Cell>
    <Cell><Data ss:Type="Number">931</Data></Cell>
    <Cell><Data ss:Type="String">scaffold10064|size15236</Data></Cell>
    <Cell><Data ss:Type="Number">-1.0264</Data></Cell>
    <Cell><Data ss:Type="String">no</Data></Cell>
   </Row>
   <Row>
    <Cell><Data ss:Type="Number">41296</Data></Cell>
    <Cell><Data ss:Type="Number">932</Data></Cell>
    <Cell><Data ss:Type="String">scaffold10064|size15236</Data></Cell>
    <Cell><Data ss:Type="Number">-1.0986</Data></Cell>
    <Cell><Data ss:Type="String">no</Data></Cell>
   </Row>
   <Row>
    <Cell><Data ss:Type="Number">46253</Data></Cell>
    <Cell><Data ss:Type="Number">933</Data></Cell>
    <Cell><Data ss:Type="String">scaffold10064|size15236</Data></Cell>
    <Cell><Data ss:Type="Number">-0.99109000000000003</Data></Cell>
    <Cell><Data ss:Type="String">no</Data></Cell>
   </Row>
   <Row>
    <Cell><Data ss:Type="Number">4348483</Data></Cell>
    <Cell><Data ss:Type="Number">934</Data></Cell>
    <Cell><Data ss:Type="String">scaffold10064|size15236</Data></Cell>
    <Cell><Data ss:Type="Number">-1.0364</Data></Cell>
    <Cell><Data ss:Type="String">no</Data></Cell>
   </Row>
   <Row>
    <Cell><Data ss:Type="Number">1307</Data></Cell>
    <Cell><Data ss:Type="Number">935</Data></Cell>
    <Cell><Data ss:Type="String">scaffold10064|size15236</Data></Cell>
    <Cell><Data ss:Type="Number">-1.0421</Data></Cell>
    <Cell><Data ss:Type="String">no</Data></Cell>
   </Row>
   <Row>
    <Cell><Data ss:Type="Number">481613</Data></Cell>
    <Cell><Data ss:Type="Number">936</Data></Cell>
    <Cell><Data ss:Type="String">scaffold100650|size2473</Data></Cell>
    <Cell><Data ss:Type="Number">-1.0058</Data></Cell>
    <Cell><Data ss:Type="String">no</Data></Cell>
   </Row>
   <Row>
    <Cell><Data ss:Type="Number">32536</Data></Cell>
    <Cell><Data ss:Type="Number">937</Data></Cell>
    <Cell><Data ss:Type="String">scaffold100650|size2473</Data></Cell>
    <Cell><Data ss:Type="Number">-1.0176000000000001</Data></Cell>
    <Cell><Data ss:Type="String">no</Data></Cell>
    <Cell ss:StyleID="s19"/>
    <Cell ss:StyleID="s19"/>
   </Row>
   <Row>
    <Cell><Data ss:Type="Number">3496004</Data></Cell>
    <Cell><Data ss:Type="Number">938</Data></Cell>
    <Cell><Data ss:Type="String">scaffold10066|size28280</Data></Cell>
    <Cell><Data ss:Type="Number">-1.0353000000000001</Data></Cell>
    <Cell><Data ss:Type="String">no</Data></Cell>
   </Row>
   <Row>
    <Cell><Data ss:Type="Number">1981763</Data></Cell>
    <Cell><Data ss:Type="Number">939</Data></Cell>
    <Cell><Data ss:Type="String">scaffold10066|size28280</Data></Cell>
    <Cell><Data ss:Type="Number">-0.98697000000000001</Data></Cell>
    <Cell><Data ss:Type="String">no</Data></Cell>
   </Row>
   <Row>
    <Cell><Data ss:Type="Number">3243318</Data></Cell>
    <Cell><Data ss:Type="Number">940</Data></Cell>
    <Cell><Data ss:Type="String">scaffold10066|size28280</Data></Cell>
    <Cell><Data ss:Type="Number">-1.0111000000000001</Data></Cell>
    <Cell><Data ss:Type="String">no</Data></Cell>
   </Row>
   <Row>
    <Cell><Data ss:Type="Number">57119</Data></Cell>
    <Cell><Data ss:Type="Number">941</Data></Cell>
    <Cell><Data ss:Type="String">scaffold10066|size28280</Data></Cell>
    <Cell><Data ss:Type="Number">-0.92410000000000003</Data></Cell>
    <Cell><Data ss:Type="String">yes</Data></Cell>
    <Cell><Data ss:Type="Number">0.55707395500000001</Data></Cell>
    <Cell><Data ss:Type="Number">0</Data></Cell>
    <Cell><Data ss:Type="Number">95</Data></Cell>
   </Row>
   <Row>
    <Cell><Data ss:Type="Number">481619</Data></Cell>
    <Cell><Data ss:Type="Number">942</Data></Cell>
    <Cell><Data ss:Type="String">scaffold100677|size2472</Data></Cell>
    <Cell><Data ss:Type="Number">-0.99212999999999996</Data></Cell>
    <Cell><Data ss:Type="String">no</Data></Cell>
   </Row>
   <Row>
    <Cell><Data ss:Type="Number">553395</Data></Cell>
    <Cell><Data ss:Type="Number">943</Data></Cell>
    <Cell><Data ss:Type="String">scaffold100684|size5116</Data></Cell>
    <Cell><Data ss:Type="Number">-0.98697000000000001</Data></Cell>
    <Cell><Data ss:Type="String">no</Data></Cell>
   </Row>
   <Row>
    <Cell><Data ss:Type="Number">73746</Data></Cell>
    <Cell><Data ss:Type="Number">944</Data></Cell>
    <Cell><Data ss:Type="String">scaffold100684|size5116</Data></Cell>
    <Cell><Data ss:Type="Number">-1.0408999999999999</Data></Cell>
    <Cell><Data ss:Type="String">no</Data></Cell>
   </Row>
   <Row>
    <Cell><Data ss:Type="Number">73751</Data></Cell>
    <Cell><Data ss:Type="Number">945</Data></Cell>
    <Cell><Data ss:Type="String">scaffold100684|size5116</Data></Cell>
    <Cell><Data ss:Type="Number">-1.0241</Data></Cell>
    <Cell><Data ss:Type="String">no</Data></Cell>
   </Row>
   <Row>
    <Cell><Data ss:Type="Number">73754</Data></Cell>
    <Cell><Data ss:Type="Number">946</Data></Cell>
    <Cell><Data ss:Type="String">scaffold100684|size5116</Data></Cell>
    <Cell><Data ss:Type="Number">-1.0307999999999999</Data></Cell>
    <Cell><Data ss:Type="String">no</Data></Cell>
   </Row>
   <Row>
    <Cell><Data ss:Type="Number">73755</Data></Cell>
    <Cell><Data ss:Type="Number">947</Data></Cell>
    <Cell><Data ss:Type="String">scaffold100684|size5116</Data></Cell>
    <Cell><Data ss:Type="Number">-1.0241</Data></Cell>
    <Cell><Data ss:Type="String">no</Data></Cell>
   </Row>
   <Row>
    <Cell><Data ss:Type="Number">73757</Data></Cell>
    <Cell><Data ss:Type="Number">948</Data></Cell>
    <Cell><Data ss:Type="String">scaffold100684|size5116</Data></Cell>
    <Cell><Data ss:Type="Number">-1.0165</Data></Cell>
    <Cell><Data ss:Type="String">no</Data></Cell>
   </Row>
   <Row>
    <Cell><Data ss:Type="Number">73758</Data></Cell>
    <Cell><Data ss:Type="Number">949</Data></Cell>
    <Cell><Data ss:Type="String">scaffold100684|size5116</Data></Cell>
    <Cell><Data ss:Type="Number">-1.0229999999999999</Data></Cell>
    <Cell><Data ss:Type="String">no</Data></Cell>
   </Row>
   <Row>
    <Cell><Data ss:Type="Number">73759</Data></Cell>
    <Cell><Data ss:Type="Number">950</Data></Cell>
    <Cell><Data ss:Type="String">scaffold100684|size5116</Data></Cell>
    <Cell><Data ss:Type="Number">-1.0186999999999999</Data></Cell>
    <Cell><Data ss:Type="String">no</Data></Cell>
   </Row>
   <Row>
    <Cell><Data ss:Type="Number">73760</Data></Cell>
    <Cell><Data ss:Type="Number">951</Data></Cell>
    <Cell><Data ss:Type="String">scaffold100684|size5116</Data></Cell>
    <Cell><Data ss:Type="Number">-1.0264</Data></Cell>
    <Cell><Data ss:Type="String">no</Data></Cell>
   </Row>
   <Row>
    <Cell><Data ss:Type="Number">553401</Data></Cell>
    <Cell><Data ss:Type="Number">952</Data></Cell>
    <Cell><Data ss:Type="String">scaffold100684|size5116</Data></Cell>
    <Cell><Data ss:Type="Number">-1.0329999999999999</Data></Cell>
    <Cell><Data ss:Type="String">no</Data></Cell>
   </Row>
   <Row>
    <Cell><Data ss:Type="Number">2464182</Data></Cell>
    <Cell><Data ss:Type="Number">953</Data></Cell>
    <Cell><Data ss:Type="String">scaffold100684|size5116</Data></Cell>
    <Cell><Data ss:Type="Number">-1.0536000000000001</Data></Cell>
    <Cell><Data ss:Type="String">no</Data></Cell>
   </Row>
   <Row>
    <Cell><Data ss:Type="Number">73770</Data></Cell>
    <Cell><Data ss:Type="Number">954</Data></Cell>
    <Cell><Data ss:Type="String">scaffold100684|size5116</Data></Cell>
    <Cell><Data ss:Type="Number">-1.0387</Data></Cell>
    <Cell><Data ss:Type="String">no</Data></Cell>
   </Row>
   <Row>
    <Cell><Data ss:Type="Number">73774</Data></Cell>
    <Cell><Data ss:Type="Number">955</Data></Cell>
    <Cell><Data ss:Type="String">scaffold100684|size5116</Data></Cell>
    <Cell><Data ss:Type="Number">-1.0547</Data></Cell>
    <Cell><Data ss:Type="String">no</Data></Cell>
    <Cell ss:StyleID="s19"/>
   </Row>
   <Row>
    <Cell><Data ss:Type="Number">73775</Data></Cell>
    <Cell><Data ss:Type="Number">956</Data></Cell>
    <Cell><Data ss:Type="String">scaffold100684|size5116</Data></Cell>
    <Cell><Data ss:Type="Number">-1.0133000000000001</Data></Cell>
    <Cell><Data ss:Type="String">no</Data></Cell>
    <Cell ss:StyleID="s19"/>
   </Row>
   <Row>
    <Cell><Data ss:Type="Number">73776</Data></Cell>
    <Cell><Data ss:Type="Number">957</Data></Cell>
    <Cell><Data ss:Type="String">scaffold100684|size5116</Data></Cell>
    <Cell><Data ss:Type="Number">-1.0559000000000001</Data></Cell>
    <Cell><Data ss:Type="String">no</Data></Cell>
   </Row>
   <Row>
    <Cell><Data ss:Type="Number">73777</Data></Cell>
    <Cell><Data ss:Type="Number">958</Data></Cell>
    <Cell><Data ss:Type="String">scaffold100684|size5116</Data></Cell>
    <Cell><Data ss:Type="Number">-1.0079</Data></Cell>
    <Cell><Data ss:Type="String">no</Data></Cell>
   </Row>
   <Row>
    <Cell><Data ss:Type="Number">1147067</Data></Cell>
    <Cell><Data ss:Type="Number">959</Data></Cell>
    <Cell><Data ss:Type="String">scaffold100684|size5116</Data></Cell>
    <Cell><Data ss:Type="Number">-0.99316000000000004</Data></Cell>
    <Cell><Data ss:Type="String">no</Data></Cell>
   </Row>
   <Row>
    <Cell><Data ss:Type="Number">822197</Data></Cell>
    <Cell><Data ss:Type="Number">960</Data></Cell>
    <Cell><Data ss:Type="String">scaffold100684|size5116</Data></Cell>
    <Cell><Data ss:Type="Number">-1.0319</Data></Cell>
    <Cell><Data ss:Type="String">no</Data></Cell>
   </Row>
   <Row>
    <Cell><Data ss:Type="Number">3707</Data></Cell>
    <Cell><Data ss:Type="Number">961</Data></Cell>
    <Cell><Data ss:Type="String">scaffold100684|size5116</Data></Cell>
    <Cell><Data ss:Type="Number">-1.0387</Data></Cell>
    <Cell><Data ss:Type="String">no</Data></Cell>
   </Row>
   <Row>
    <Cell><Data ss:Type="Number">73822</Data></Cell>
    <Cell><Data ss:Type="Number">962</Data></Cell>
    <Cell><Data ss:Type="String">scaffold100684|size5116</Data></Cell>
    <Cell><Data ss:Type="Number">-1.0307999999999999</Data></Cell>
    <Cell><Data ss:Type="String">no</Data></Cell>
   </Row>
   <Row>
    <Cell><Data ss:Type="Number">1384017</Data></Cell>
    <Cell><Data ss:Type="Number">963</Data></Cell>
    <Cell><Data ss:Type="String">scaffold100684|size5116</Data></Cell>
    <Cell><Data ss:Type="Number">-1.0341</Data></Cell>
    <Cell><Data ss:Type="String">no</Data></Cell>
   </Row>
   <Row>
    <Cell><Data ss:Type="Number">933676</Data></Cell>
    <Cell><Data ss:Type="Number">964</Data></Cell>
    <Cell><Data ss:Type="String">scaffold100684|size5116</Data></Cell>
    <Cell><Data ss:Type="Number">-1.0652999999999999</Data></Cell>
    <Cell><Data ss:Type="String">no</Data></Cell>
   </Row>
   <Row>
    <Cell><Data ss:Type="Number">553404</Data></Cell>
    <Cell><Data ss:Type="Number">965</Data></Cell>
    <Cell><Data ss:Type="String">scaffold100684|size5116</Data></Cell>
    <Cell><Data ss:Type="Number">-1.0186999999999999</Data></Cell>
    <Cell><Data ss:Type="String">no</Data></Cell>
   </Row>
   <Row>
    <Cell><Data ss:Type="Number">73779</Data></Cell>
    <Cell><Data ss:Type="Number">966</Data></Cell>
    <Cell><Data ss:Type="String">scaffold100684|size5116</Data></Cell>
    <Cell><Data ss:Type="Number">-1.0375000000000001</Data></Cell>
    <Cell><Data ss:Type="String">no</Data></Cell>
    <Cell ss:StyleID="s19"/>
    <Cell ss:StyleID="s19"/>
    <Cell ss:StyleID="s19"/>
   </Row>
   <Row>
    <Cell><Data ss:Type="Number">73780</Data></Cell>
    <Cell><Data ss:Type="Number">967</Data></Cell>
    <Cell><Data ss:Type="String">scaffold100684|size5116</Data></Cell>
    <Cell><Data ss:Type="Number">-1.0264</Data></Cell>
    <Cell><Data ss:Type="String">no</Data></Cell>
   </Row>
   <Row>
    <Cell><Data ss:Type="Number">1802867</Data></Cell>
    <Cell><Data ss:Type="Number">968</Data></Cell>
    <Cell><Data ss:Type="String">scaffold100684|size5116</Data></Cell>
    <Cell><Data ss:Type="Number">-1.0208999999999999</Data></Cell>
    <Cell><Data ss:Type="String">no</Data></Cell>
   </Row>
   <Row>
    <Cell><Data ss:Type="Number">3308388</Data></Cell>
    <Cell><Data ss:Type="Number">969</Data></Cell>
    <Cell><Data ss:Type="String">scaffold100684|size5116</Data></Cell>
    <Cell><Data ss:Type="Number">-1.0208999999999999</Data></Cell>
    <Cell><Data ss:Type="String">no</Data></Cell>
   </Row>
   <Row>
    <Cell><Data ss:Type="Number">73781</Data></Cell>
    <Cell><Data ss:Type="Number">970</Data></Cell>
    <Cell><Data ss:Type="String">scaffold100684|size5116</Data></Cell>
    <Cell><Data ss:Type="Number">-0.99733000000000005</Data></Cell>
    <Cell><Data ss:Type="String">no</Data></Cell>
   </Row>
   <Row>
    <Cell><Data ss:Type="Number">3578940</Data></Cell>
    <Cell><Data ss:Type="Number">971</Data></Cell>
    <Cell><Data ss:Type="String">scaffold100684|size5116</Data></Cell>
    <Cell><Data ss:Type="Number">-1.0089999999999999</Data></Cell>
    <Cell><Data ss:Type="String">no</Data></Cell>
    <Cell ss:StyleID="s19"/>
    <Cell ss:StyleID="s19"/>
    <Cell ss:StyleID="s19"/>
   </Row>
   <Row>
    <Cell><Data ss:Type="Number">73782</Data></Cell>
    <Cell><Data ss:Type="Number">972</Data></Cell>
    <Cell><Data ss:Type="String">scaffold100684|size5116</Data></Cell>
    <Cell><Data ss:Type="Number">-1.0618000000000001</Data></Cell>
    <Cell><Data ss:Type="String">no</Data></Cell>
   </Row>
   <Row>
    <Cell><Data ss:Type="Number">73783</Data></Cell>
    <Cell><Data ss:Type="Number">973</Data></Cell>
    <Cell><Data ss:Type="String">scaffold100684|size5116</Data></Cell>
    <Cell><Data ss:Type="Number">-1.0319</Data></Cell>
    <Cell><Data ss:Type="String">no</Data></Cell>
   </Row>
   <Row>
    <Cell><Data ss:Type="Number">822198</Data></Cell>
    <Cell><Data ss:Type="Number">974</Data></Cell>
    <Cell><Data ss:Type="String">scaffold100684|size5116</Data></Cell>
    <Cell><Data ss:Type="Number">-1.0046999999999999</Data></Cell>
    <Cell><Data ss:Type="String">no</Data></Cell>
   </Row>
   <Row>
    <Cell><Data ss:Type="Number">73784</Data></Cell>
    <Cell><Data ss:Type="Number">975</Data></Cell>
    <Cell><Data ss:Type="String">scaffold100684|size5116</Data></Cell>
    <Cell><Data ss:Type="Number">-1.0264</Data></Cell>
    <Cell><Data ss:Type="String">no</Data></Cell>
   </Row>
   <Row>
    <Cell><Data ss:Type="Number">73785</Data></Cell>
    <Cell><Data ss:Type="Number">976</Data></Cell>
    <Cell><Data ss:Type="String">scaffold100684|size5116</Data></Cell>
    <Cell><Data ss:Type="Number">-1.0455000000000001</Data></Cell>
    <Cell><Data ss:Type="String">no</Data></Cell>
   </Row>
   <Row>
    <Cell><Data ss:Type="Number">73786</Data></Cell>
    <Cell><Data ss:Type="Number">977</Data></Cell>
    <Cell><Data ss:Type="String">scaffold100684|size5116</Data></Cell>
    <Cell><Data ss:Type="Number">-1.0421</Data></Cell>
    <Cell><Data ss:Type="String">no</Data></Cell>
   </Row>
   <Row>
    <Cell><Data ss:Type="Number">73787</Data></Cell>
    <Cell><Data ss:Type="Number">978</Data></Cell>
    <Cell><Data ss:Type="String">scaffold100684|size5116</Data></Cell>
    <Cell><Data ss:Type="Number">-1.0307999999999999</Data></Cell>
    <Cell><Data ss:Type="String">no</Data></Cell>
   </Row>
   <Row>
    <Cell><Data ss:Type="Number">73788</Data></Cell>
    <Cell><Data ss:Type="Number">979</Data></Cell>
    <Cell><Data ss:Type="String">scaffold100684|size5116</Data></Cell>
    <Cell><Data ss:Type="Number">-1.0176000000000001</Data></Cell>
    <Cell><Data ss:Type="String">no</Data></Cell>
   </Row>
   <Row>
    <Cell><Data ss:Type="Number">2558131</Data></Cell>
    <Cell><Data ss:Type="Number">980</Data></Cell>
    <Cell><Data ss:Type="String">scaffold100684|size5116</Data></Cell>
    <Cell><Data ss:Type="Number">-0.99316000000000004</Data></Cell>
    <Cell><Data ss:Type="String">no</Data></Cell>
   </Row>
   <Row>
    <Cell><Data ss:Type="Number">73791</Data></Cell>
    <Cell><Data ss:Type="Number">981</Data></Cell>
    <Cell><Data ss:Type="String">scaffold100684|size5116</Data></Cell>
    <Cell><Data ss:Type="Number">-0.99943000000000004</Data></Cell>
    <Cell><Data ss:Type="String">no</Data></Cell>
   </Row>
   <Row>
    <Cell><Data ss:Type="Number">73792</Data></Cell>
    <Cell><Data ss:Type="Number">982</Data></Cell>
    <Cell><Data ss:Type="String">scaffold100684|size5116</Data></Cell>
    <Cell><Data ss:Type="Number">-1.0408999999999999</Data></Cell>
    <Cell><Data ss:Type="String">no</Data></Cell>
   </Row>
   <Row>
    <Cell><Data ss:Type="Number">73793</Data></Cell>
    <Cell><Data ss:Type="Number">983</Data></Cell>
    <Cell><Data ss:Type="String">scaffold100684|size5116</Data></Cell>
    <Cell><Data ss:Type="Number">-0.99419999999999997</Data></Cell>
    <Cell><Data ss:Type="String">no</Data></Cell>
   </Row>
   <Row>
    <Cell><Data ss:Type="Number">73794</Data></Cell>
    <Cell><Data ss:Type="Number">984</Data></Cell>
    <Cell><Data ss:Type="String">scaffold100684|size5116</Data></Cell>
    <Cell><Data ss:Type="Number">-1.0133000000000001</Data></Cell>
    <Cell><Data ss:Type="String">no</Data></Cell>
   </Row>
   <Row>
    <Cell><Data ss:Type="Number">553405</Data></Cell>
    <Cell><Data ss:Type="Number">985</Data></Cell>
    <Cell><Data ss:Type="String">scaffold100684|size5116</Data></Cell>
    <Cell><Data ss:Type="Number">-1.0241</Data></Cell>
    <Cell><Data ss:Type="String">no</Data></Cell>
   </Row>
   <Row>
    <Cell><Data ss:Type="Number">73795</Data></Cell>
    <Cell><Data ss:Type="Number">986</Data></Cell>
    <Cell><Data ss:Type="String">scaffold100684|size5116</Data></Cell>
    <Cell><Data ss:Type="Number">-0.37615999999999999</Data></Cell>
    <Cell><Data ss:Type="String">no</Data></Cell>
   </Row>
   <Row>
    <Cell><Data ss:Type="Number">553406</Data></Cell>
    <Cell><Data ss:Type="Number">987</Data></Cell>
    <Cell><Data ss:Type="String">scaffold100684|size5116</Data></Cell>
    <Cell><Data ss:Type="Number">-1.0297000000000001</Data></Cell>
    <Cell><Data ss:Type="String">no</Data></Cell>
   </Row>
   <Row>
    <Cell><Data ss:Type="Number">73796</Data></Cell>
    <Cell><Data ss:Type="Number">988</Data></Cell>
    <Cell><Data ss:Type="String">scaffold100684|size5116</Data></Cell>
    <Cell><Data ss:Type="Number">-1.0015000000000001</Data></Cell>
    <Cell><Data ss:Type="String">no</Data></Cell>
   </Row>
   <Row>
    <Cell><Data ss:Type="Number">73797</Data></Cell>
    <Cell><Data ss:Type="Number">989</Data></Cell>
    <Cell><Data ss:Type="String">scaffold100684|size5116</Data></Cell>
    <Cell><Data ss:Type="Number">-1.0165</Data></Cell>
    <Cell><Data ss:Type="String">no</Data></Cell>
   </Row>
   <Row>
    <Cell><Data ss:Type="Number">933678</Data></Cell>
    <Cell><Data ss:Type="Number">990</Data></Cell>
    <Cell><Data ss:Type="String">scaffold100684|size5116</Data></Cell>
    <Cell><Data ss:Type="Number">-0.98902999999999996</Data></Cell>
    <Cell><Data ss:Type="String">no</Data></Cell>
   </Row>
   <Row>
    <Cell><Data ss:Type="Number">73798</Data></Cell>
    <Cell><Data ss:Type="Number">991</Data></Cell>
    <Cell><Data ss:Type="String">scaffold100684|size5116</Data></Cell>
    <Cell><Data ss:Type="Number">-1.0165</Data></Cell>
    <Cell><Data ss:Type="String">no</Data></Cell>
   </Row>
   <Row>
    <Cell><Data ss:Type="Number">73799</Data></Cell>
    <Cell><Data ss:Type="Number">992</Data></Cell>
    <Cell><Data ss:Type="String">scaffold100684|size5116</Data></Cell>
    <Cell><Data ss:Type="Number">-1.0208999999999999</Data></Cell>
    <Cell><Data ss:Type="String">no</Data></Cell>
   </Row>
   <Row>
    <Cell><Data ss:Type="Number">73800</Data></Cell>
    <Cell><Data ss:Type="Number">993</Data></Cell>
    <Cell><Data ss:Type="String">scaffold100684|size5116</Data></Cell>
    <Cell><Data ss:Type="Number">-1.0408999999999999</Data></Cell>
    <Cell><Data ss:Type="String">no</Data></Cell>
   </Row>
   <Row>
    <Cell><Data ss:Type="Number">73801</Data></Cell>
    <Cell><Data ss:Type="Number">994</Data></Cell>
    <Cell><Data ss:Type="String">scaffold100684|size5116</Data></Cell>
    <Cell><Data ss:Type="Number">-1.0241</Data></Cell>
    <Cell><Data ss:Type="String">no</Data></Cell>
   </Row>
   <Row>
    <Cell><Data ss:Type="Number">3578938</Data></Cell>
    <Cell><Data ss:Type="Number">995</Data></Cell>
    <Cell><Data ss:Type="String">scaffold100684|size5116</Data></Cell>
    <Cell><Data ss:Type="Number">-1.0387</Data></Cell>
    <Cell><Data ss:Type="String">no</Data></Cell>
   </Row>
   <Row>
    <Cell><Data ss:Type="Number">73802</Data></Cell>
    <Cell><Data ss:Type="Number">996</Data></Cell>
    <Cell><Data ss:Type="String">scaffold100684|size5116</Data></Cell>
    <Cell><Data ss:Type="Number">-1.0133000000000001</Data></Cell>
    <Cell><Data ss:Type="String">no</Data></Cell>
   </Row>
   <Row>
    <Cell><Data ss:Type="Number">1958878</Data></Cell>
    <Cell><Data ss:Type="Number">997</Data></Cell>
    <Cell><Data ss:Type="String">scaffold100684|size5116</Data></Cell>
    <Cell><Data ss:Type="Number">-1.0408999999999999</Data></Cell>
    <Cell><Data ss:Type="String">no</Data></Cell>
   </Row>
   <Row>
    <Cell><Data ss:Type="Number">73803</Data></Cell>
    <Cell><Data ss:Type="Number">998</Data></Cell>
    <Cell><Data ss:Type="String">scaffold100684|size5116</Data></Cell>
    <Cell><Data ss:Type="Number">-1.0025999999999999</Data></Cell>
    <Cell><Data ss:Type="String">no</Data></Cell>
   </Row>
   <Row>
    <Cell><Data ss:Type="Number">73828</Data></Cell>
    <Cell><Data ss:Type="Number">999</Data></Cell>
    <Cell><Data ss:Type="String">scaffold100684|size5116</Data></Cell>
    <Cell><Data ss:Type="Number">-1.0606</Data></Cell>
    <Cell><Data ss:Type="String">no</Data></Cell>
   </Row>
   <Row>
    <Cell><Data ss:Type="Number">553408</Data></Cell>
    <Cell><Data ss:Type="Number">1000</Data></Cell>
    <Cell><Data ss:Type="String">scaffold100684|size5116</Data></Cell>
    <Cell><Data ss:Type="Number">-1.0275000000000001</Data></Cell>
    <Cell><Data ss:Type="String">no</Data></Cell>
   </Row>
   <Row>
    <Cell><Data ss:Type="Number">73804</Data></Cell>
    <Cell><Data ss:Type="Number">1001</Data></Cell>
    <Cell><Data ss:Type="String">scaffold100684|size5116</Data></Cell>
    <Cell><Data ss:Type="Number">-0.99212999999999996</Data></Cell>
    <Cell><Data ss:Type="String">no</Data></Cell>
   </Row>
   <Row>
    <Cell><Data ss:Type="Number">73805</Data></Cell>
    <Cell><Data ss:Type="Number">1002</Data></Cell>
    <Cell><Data ss:Type="String">scaffold100684|size5116</Data></Cell>
    <Cell><Data ss:Type="Number">-1.0536000000000001</Data></Cell>
    <Cell><Data ss:Type="String">yes</Data></Cell>
   </Row>
   <Row>
    <Cell><Data ss:Type="Number">1036697</Data></Cell>
    <Cell><Data ss:Type="Number">1003</Data></Cell>
    <Cell><Data ss:Type="String">scaffold100684|size5116</Data></Cell>
    <Cell><Data ss:Type="Number">-1.0570999999999999</Data></Cell>
    <Cell><Data ss:Type="String">no</Data></Cell>
   </Row>
   <Row>
    <Cell><Data ss:Type="Number">73806</Data></Cell>
    <Cell><Data ss:Type="Number">1004</Data></Cell>
    <Cell><Data ss:Type="String">scaffold100684|size5116</Data></Cell>
    <Cell><Data ss:Type="Number">-1.0186999999999999</Data></Cell>
    <Cell><Data ss:Type="String">no</Data></Cell>
   </Row>
   <Row>
    <Cell><Data ss:Type="Number">553409</Data></Cell>
    <Cell><Data ss:Type="Number">1005</Data></Cell>
    <Cell><Data ss:Type="String">scaffold100684|size5116</Data></Cell>
    <Cell><Data ss:Type="Number">-1.0353000000000001</Data></Cell>
    <Cell><Data ss:Type="String">no</Data></Cell>
   </Row>
   <Row>
    <Cell><Data ss:Type="Number">73829</Data></Cell>
    <Cell><Data ss:Type="Number">1006</Data></Cell>
    <Cell><Data ss:Type="String">scaffold100684|size5116</Data></Cell>
    <Cell><Data ss:Type="Number">-1.0478000000000001</Data></Cell>
    <Cell><Data ss:Type="String">no</Data></Cell>
   </Row>
   <Row>
    <Cell><Data ss:Type="Number">73830</Data></Cell>
    <Cell><Data ss:Type="Number">1007</Data></Cell>
    <Cell><Data ss:Type="String">scaffold100684|size5116</Data></Cell>
    <Cell><Data ss:Type="Number">-1.01</Data></Cell>
    <Cell><Data ss:Type="String">no</Data></Cell>
   </Row>
   <Row>
    <Cell><Data ss:Type="Number">73807</Data></Cell>
    <Cell><Data ss:Type="Number">1008</Data></Cell>
    <Cell><Data ss:Type="String">scaffold100684|size5116</Data></Cell>
    <Cell><Data ss:Type="Number">-1.0111000000000001</Data></Cell>
    <Cell><Data ss:Type="String">no</Data></Cell>
   </Row>
   <Row>
    <Cell><Data ss:Type="Number">73808</Data></Cell>
    <Cell><Data ss:Type="Number">1009</Data></Cell>
    <Cell><Data ss:Type="String">scaffold100684|size5116</Data></Cell>
    <Cell><Data ss:Type="Number">-1.0387</Data></Cell>
    <Cell><Data ss:Type="String">no</Data></Cell>
   </Row>
   <Row>
    <Cell><Data ss:Type="Number">73809</Data></Cell>
    <Cell><Data ss:Type="Number">1010</Data></Cell>
    <Cell><Data ss:Type="String">scaffold100684|size5116</Data></Cell>
    <Cell><Data ss:Type="Number">-1.0948</Data></Cell>
    <Cell><Data ss:Type="String">no</Data></Cell>
   </Row>
   <Row>
    <Cell><Data ss:Type="Number">73810</Data></Cell>
    <Cell><Data ss:Type="Number">1011</Data></Cell>
    <Cell><Data ss:Type="String">scaffold100684|size5116</Data></Cell>
    <Cell><Data ss:Type="Number">-1.0036</Data></Cell>
    <Cell><Data ss:Type="String">no</Data></Cell>
   </Row>
   <Row>
    <Cell><Data ss:Type="Number">1802872</Data></Cell>
    <Cell><Data ss:Type="Number">1012</Data></Cell>
    <Cell><Data ss:Type="String">scaffold100684|size5116</Data></Cell>
    <Cell><Data ss:Type="Number">-1.01</Data></Cell>
    <Cell><Data ss:Type="String">no</Data></Cell>
   </Row>
   <Row>
    <Cell><Data ss:Type="Number">73811</Data></Cell>
    <Cell><Data ss:Type="Number">1013</Data></Cell>
    <Cell><Data ss:Type="String">scaffold100684|size5116</Data></Cell>
    <Cell><Data ss:Type="Number">-1.0143</Data></Cell>
    <Cell><Data ss:Type="String">no</Data></Cell>
   </Row>
   <Row>
    <Cell><Data ss:Type="Number">73812</Data></Cell>
    <Cell><Data ss:Type="Number">1014</Data></Cell>
    <Cell><Data ss:Type="String">scaffold100684|size5116</Data></Cell>
    <Cell><Data ss:Type="Number">-0.98492999999999997</Data></Cell>
    <Cell><Data ss:Type="String">no</Data></Cell>
   </Row>
   <Row>
    <Cell><Data ss:Type="Number">73813</Data></Cell>
    <Cell><Data ss:Type="Number">1015</Data></Cell>
    <Cell><Data ss:Type="String">scaffold100684|size5116</Data></Cell>
    <Cell><Data ss:Type="Number">-1.0375000000000001</Data></Cell>
    <Cell><Data ss:Type="String">no</Data></Cell>
   </Row>
   <Row>
    <Cell><Data ss:Type="Number">2610437</Data></Cell>
    <Cell><Data ss:Type="Number">1016</Data></Cell>
    <Cell><Data ss:Type="String">scaffold100684|size5116</Data></Cell>
    <Cell><Data ss:Type="Number">-1.0154000000000001</Data></Cell>
    <Cell><Data ss:Type="String">no</Data></Cell>
   </Row>
   <Row>
    <Cell><Data ss:Type="Number">1147073</Data></Cell>
    <Cell><Data ss:Type="Number">1017</Data></Cell>
    <Cell><Data ss:Type="String">scaffold100684|size5116</Data></Cell>
    <Cell><Data ss:Type="Number">-1.0810999999999999</Data></Cell>
    <Cell><Data ss:Type="String">no</Data></Cell>
   </Row>
   <Row>
    <Cell><Data ss:Type="Number">73831</Data></Cell>
    <Cell><Data ss:Type="Number">1018</Data></Cell>
    <Cell><Data ss:Type="String">scaffold100684|size5116</Data></Cell>
    <Cell><Data ss:Type="Number">-1.0511999999999999</Data></Cell>
    <Cell><Data ss:Type="String">no</Data></Cell>
    <Cell ss:StyleID="s19"/>
    <Cell ss:StyleID="s19"/>
    <Cell ss:StyleID="s19"/>
   </Row>
   <Row>
    <Cell><Data ss:Type="Number">73814</Data></Cell>
    <Cell><Data ss:Type="Number">1019</Data></Cell>
    <Cell><Data ss:Type="String">scaffold100684|size5116</Data></Cell>
    <Cell><Data ss:Type="Number">-1.0015000000000001</Data></Cell>
    <Cell><Data ss:Type="String">no</Data></Cell>
    <Cell ss:StyleID="s19"/>
    <Cell ss:StyleID="s19"/>
    <Cell ss:StyleID="s19"/>
   </Row>
   <Row>
    <Cell><Data ss:Type="Number">73832</Data></Cell>
    <Cell><Data ss:Type="Number">1020</Data></Cell>
    <Cell><Data ss:Type="String">scaffold100684|size5116</Data></Cell>
    <Cell><Data ss:Type="Number">-1.0241</Data></Cell>
    <Cell><Data ss:Type="String">no</Data></Cell>
   </Row>
   <Row>
    <Cell><Data ss:Type="Number">73815</Data></Cell>
    <Cell><Data ss:Type="Number">1021</Data></Cell>
    <Cell><Data ss:Type="String">scaffold100684|size5116</Data></Cell>
    <Cell><Data ss:Type="Number">-1.0810999999999999</Data></Cell>
    <Cell><Data ss:Type="String">yes</Data></Cell>
   </Row>
   <Row>
    <Cell><Data ss:Type="Number">1719106</Data></Cell>
    <Cell><Data ss:Type="Number">1022</Data></Cell>
    <Cell><Data ss:Type="String">scaffold100684|size5116</Data></Cell>
    <Cell><Data ss:Type="Number">-0.97680999999999996</Data></Cell>
    <Cell><Data ss:Type="String">no</Data></Cell>
   </Row>
   <Row>
    <Cell><Data ss:Type="Number">553415</Data></Cell>
    <Cell><Data ss:Type="Number">1023</Data></Cell>
    <Cell><Data ss:Type="String">scaffold100684|size5116</Data></Cell>
    <Cell><Data ss:Type="Number">-1.0079</Data></Cell>
    <Cell><Data ss:Type="String">no</Data></Cell>
   </Row>
   <Row>
    <Cell><Data ss:Type="Number">73816</Data></Cell>
    <Cell><Data ss:Type="Number">1024</Data></Cell>
    <Cell><Data ss:Type="String">scaffold100684|size5116</Data></Cell>
    <Cell><Data ss:Type="Number">-1.0798000000000001</Data></Cell>
    <Cell><Data ss:Type="String">no</Data></Cell>
   </Row>
   <Row>
    <Cell><Data ss:Type="Number">73834</Data></Cell>
    <Cell><Data ss:Type="Number">1025</Data></Cell>
    <Cell><Data ss:Type="String">scaffold100684|size5116</Data></Cell>
    <Cell><Data ss:Type="Number">-1.0307999999999999</Data></Cell>
    <Cell><Data ss:Type="String">no</Data></Cell>
   </Row>
   <Row>
    <Cell><Data ss:Type="Number">553416</Data></Cell>
    <Cell><Data ss:Type="Number">1026</Data></Cell>
    <Cell><Data ss:Type="String">scaffold100684|size5116</Data></Cell>
    <Cell><Data ss:Type="Number">-0.99316000000000004</Data></Cell>
    <Cell><Data ss:Type="String">yes</Data></Cell>
   </Row>
   <Row>
    <Cell><Data ss:Type="Number">1384021</Data></Cell>
    <Cell><Data ss:Type="Number">1027</Data></Cell>
    <Cell><Data ss:Type="String">scaffold100684|size5116</Data></Cell>
    <Cell><Data ss:Type="Number">-1.0466</Data></Cell>
    <Cell><Data ss:Type="String">no</Data></Cell>
   </Row>
   <Row>
    <Cell><Data ss:Type="Number">73817</Data></Cell>
    <Cell><Data ss:Type="Number">1028</Data></Cell>
    <Cell><Data ss:Type="String">scaffold100684|size5116</Data></Cell>
    <Cell><Data ss:Type="Number">-1.0111000000000001</Data></Cell>
    <Cell><Data ss:Type="String">no</Data></Cell>
    <Cell ss:StyleID="s19"/>
   </Row>
   <Row>
    <Cell><Data ss:Type="Number">73835</Data></Cell>
    <Cell><Data ss:Type="Number">1029</Data></Cell>
    <Cell><Data ss:Type="String">scaffold100684|size5116</Data></Cell>
    <Cell><Data ss:Type="Number">-1.0307999999999999</Data></Cell>
    <Cell><Data ss:Type="String">no</Data></Cell>
    <Cell ss:StyleID="s19"/>
    <Cell ss:StyleID="s19"/>
    <Cell ss:StyleID="s19"/>
   </Row>
   <Row>
    <Cell><Data ss:Type="Number">1147080</Data></Cell>
    <Cell><Data ss:Type="Number">1030</Data></Cell>
    <Cell><Data ss:Type="String">scaffold100684|size5116</Data></Cell>
    <Cell><Data ss:Type="Number">-1.0398000000000001</Data></Cell>
    <Cell><Data ss:Type="String">no</Data></Cell>
   </Row>
   <Row>
    <Cell><Data ss:Type="Number">1147074</Data></Cell>
    <Cell><Data ss:Type="Number">1031</Data></Cell>
    <Cell><Data ss:Type="String">scaffold100684|size5116</Data></Cell>
    <Cell><Data ss:Type="Number">-1.0079</Data></Cell>
    <Cell><Data ss:Type="String">no</Data></Cell>
   </Row>
   <Row>
    <Cell><Data ss:Type="Number">73836</Data></Cell>
    <Cell><Data ss:Type="Number">1032</Data></Cell>
    <Cell><Data ss:Type="String">scaffold100684|size5116</Data></Cell>
    <Cell><Data ss:Type="Number">-0.98085</Data></Cell>
    <Cell><Data ss:Type="String">no</Data></Cell>
   </Row>
   <Row>
    <Cell><Data ss:Type="Number">1147075</Data></Cell>
    <Cell><Data ss:Type="Number">1033</Data></Cell>
    <Cell><Data ss:Type="String">scaffold100684|size5116</Data></Cell>
    <Cell><Data ss:Type="Number">-1.0341</Data></Cell>
    <Cell><Data ss:Type="String">no</Data></Cell>
   </Row>
   <Row>
    <Cell><Data ss:Type="Number">73837</Data></Cell>
    <Cell><Data ss:Type="Number">1034</Data></Cell>
    <Cell><Data ss:Type="String">scaffold100684|size5116</Data></Cell>
    <Cell><Data ss:Type="Number">-0.98594999999999999</Data></Cell>
    <Cell><Data ss:Type="String">no</Data></Cell>
   </Row>
   <Row>
    <Cell><Data ss:Type="Number">73818</Data></Cell>
    <Cell><Data ss:Type="Number">1035</Data></Cell>
    <Cell><Data ss:Type="String">scaffold100684|size5116</Data></Cell>
    <Cell><Data ss:Type="Number">-1.0329999999999999</Data></Cell>
    <Cell><Data ss:Type="String">no</Data></Cell>
   </Row>
   <Row>
    <Cell><Data ss:Type="Number">73839</Data></Cell>
    <Cell><Data ss:Type="Number">1036</Data></Cell>
    <Cell><Data ss:Type="String">scaffold100684|size5116</Data></Cell>
    <Cell><Data ss:Type="Number">-1.0375000000000001</Data></Cell>
    <Cell><Data ss:Type="String">no</Data></Cell>
   </Row>
   <Row>
    <Cell><Data ss:Type="Number">553410</Data></Cell>
    <Cell><Data ss:Type="Number">1037</Data></Cell>
    <Cell><Data ss:Type="String">scaffold100684|size5116</Data></Cell>
    <Cell><Data ss:Type="Number">-1.0275000000000001</Data></Cell>
    <Cell><Data ss:Type="String">no</Data></Cell>
    <Cell ss:Index="8" ss:StyleID="s19"/>
   </Row>
   <Row>
    <Cell><Data ss:Type="Number">553411</Data></Cell>
    <Cell><Data ss:Type="Number">1038</Data></Cell>
    <Cell><Data ss:Type="String">scaffold100684|size5116</Data></Cell>
    <Cell><Data ss:Type="Number">-0.99109000000000003</Data></Cell>
    <Cell><Data ss:Type="String">no</Data></Cell>
   </Row>
   <Row>
    <Cell><Data ss:Type="Number">73840</Data></Cell>
    <Cell><Data ss:Type="Number">1039</Data></Cell>
    <Cell><Data ss:Type="String">scaffold100684|size5116</Data></Cell>
    <Cell><Data ss:Type="Number">-0.99838000000000005</Data></Cell>
    <Cell><Data ss:Type="String">no</Data></Cell>
   </Row>
   <Row>
    <Cell><Data ss:Type="Number">73841</Data></Cell>
    <Cell><Data ss:Type="Number">1040</Data></Cell>
    <Cell><Data ss:Type="String">scaffold100684|size5116</Data></Cell>
    <Cell><Data ss:Type="Number">-1.0089999999999999</Data></Cell>
    <Cell><Data ss:Type="String">no</Data></Cell>
   </Row>
   <Row>
    <Cell><Data ss:Type="Number">73819</Data></Cell>
    <Cell><Data ss:Type="Number">1041</Data></Cell>
    <Cell><Data ss:Type="String">scaffold100684|size5116</Data></Cell>
    <Cell><Data ss:Type="Number">-1.0154000000000001</Data></Cell>
    <Cell><Data ss:Type="String">no</Data></Cell>
    <Cell ss:StyleID="s19"/>
    <Cell ss:StyleID="s19"/>
    <Cell ss:StyleID="s19"/>
   </Row>
   <Row>
    <Cell><Data ss:Type="Number">1384023</Data></Cell>
    <Cell><Data ss:Type="Number">1042</Data></Cell>
    <Cell><Data ss:Type="String">scaffold100684|size5116</Data></Cell>
    <Cell><Data ss:Type="Number">-1.0488999999999999</Data></Cell>
    <Cell><Data ss:Type="String">no</Data></Cell>
   </Row>
   <Row>
    <Cell><Data ss:Type="Number">73842</Data></Cell>
    <Cell><Data ss:Type="Number">1043</Data></Cell>
    <Cell><Data ss:Type="String">scaffold100684|size5116</Data></Cell>
    <Cell><Data ss:Type="Number">-1.0582</Data></Cell>
    <Cell><Data ss:Type="String">no</Data></Cell>
   </Row>
   <Row>
    <Cell><Data ss:Type="Number">73843</Data></Cell>
    <Cell><Data ss:Type="Number">1044</Data></Cell>
    <Cell><Data ss:Type="String">scaffold100684|size5116</Data></Cell>
    <Cell><Data ss:Type="Number">-0.99838000000000005</Data></Cell>
    <Cell><Data ss:Type="String">no</Data></Cell>
   </Row>
   <Row>
    <Cell><Data ss:Type="Number">1147076</Data></Cell>
    <Cell><Data ss:Type="Number">1045</Data></Cell>
    <Cell><Data ss:Type="String">scaffold100684|size5116</Data></Cell>
    <Cell><Data ss:Type="Number">-0.98697000000000001</Data></Cell>
    <Cell><Data ss:Type="String">no</Data></Cell>
   </Row>
   <Row>
    <Cell><Data ss:Type="Number">73844</Data></Cell>
    <Cell><Data ss:Type="Number">1046</Data></Cell>
    <Cell><Data ss:Type="String">scaffold100684|size5116</Data></Cell>
    <Cell><Data ss:Type="Number">-0.54854999999999998</Data></Cell>
    <Cell><Data ss:Type="String">no</Data></Cell>
   </Row>
   <Row>
    <Cell><Data ss:Type="Number">73845</Data></Cell>
    <Cell><Data ss:Type="Number">1047</Data></Cell>
    <Cell><Data ss:Type="String">scaffold100684|size5116</Data></Cell>
    <Cell><Data ss:Type="Number">-1.0511999999999999</Data></Cell>
    <Cell><Data ss:Type="String">no</Data></Cell>
   </Row>
   <Row>
    <Cell><Data ss:Type="Number">73846</Data></Cell>
    <Cell><Data ss:Type="Number">1048</Data></Cell>
    <Cell><Data ss:Type="String">scaffold100684|size5116</Data></Cell>
    <Cell><Data ss:Type="Number">-0.97680999999999996</Data></Cell>
    <Cell><Data ss:Type="String">no</Data></Cell>
   </Row>
   <Row>
    <Cell><Data ss:Type="Number">73820</Data></Cell>
    <Cell><Data ss:Type="Number">1049</Data></Cell>
    <Cell><Data ss:Type="String">scaffold100684|size5116</Data></Cell>
    <Cell><Data ss:Type="Number">-0.99006000000000005</Data></Cell>
    <Cell><Data ss:Type="String">no</Data></Cell>
   </Row>
   <Row>
    <Cell><Data ss:Type="Number">822201</Data></Cell>
    <Cell><Data ss:Type="Number">1050</Data></Cell>
    <Cell><Data ss:Type="String">scaffold100684|size5116</Data></Cell>
    <Cell><Data ss:Type="Number">-1.0606</Data></Cell>
    <Cell><Data ss:Type="String">yes</Data></Cell>
   </Row>
   <Row>
    <Cell><Data ss:Type="Number">73821</Data></Cell>
    <Cell><Data ss:Type="Number">1051</Data></Cell>
    <Cell><Data ss:Type="String">scaffold100684|size5116</Data></Cell>
    <Cell><Data ss:Type="Number">-1.022</Data></Cell>
    <Cell><Data ss:Type="String">no</Data></Cell>
   </Row>
   <Row>
    <Cell><Data ss:Type="Number">73847</Data></Cell>
    <Cell><Data ss:Type="Number">1052</Data></Cell>
    <Cell><Data ss:Type="String">scaffold100684|size5116</Data></Cell>
    <Cell><Data ss:Type="Number">-0.99943000000000004</Data></Cell>
    <Cell><Data ss:Type="String">no</Data></Cell>
    <Cell ss:StyleID="s19"/>
    <Cell ss:StyleID="s19"/>
    <Cell ss:StyleID="s19"/>
   </Row>
   <Row>
    <Cell><Data ss:Type="Number">73848</Data></Cell>
    <Cell><Data ss:Type="Number">1053</Data></Cell>
    <Cell><Data ss:Type="String">scaffold100684|size5116</Data></Cell>
    <Cell><Data ss:Type="Number">-0.99838000000000005</Data></Cell>
    <Cell><Data ss:Type="String">no</Data></Cell>
   </Row>
   <Row>
    <Cell><Data ss:Type="Number">553417</Data></Cell>
    <Cell><Data ss:Type="Number">1054</Data></Cell>
    <Cell><Data ss:Type="String">scaffold100684|size5116</Data></Cell>
    <Cell><Data ss:Type="Number">-1.0387</Data></Cell>
    <Cell><Data ss:Type="String">yes</Data></Cell>
    <Cell ss:StyleID="s19"/>
    <Cell ss:StyleID="s19"/>
    <Cell ss:StyleID="s19"/>
   </Row>
   <Row>
    <Cell><Data ss:Type="Number">73849</Data></Cell>
    <Cell><Data ss:Type="Number">1055</Data></Cell>
    <Cell><Data ss:Type="String">scaffold100684|size5116</Data></Cell>
    <Cell><Data ss:Type="Number">-0.52858000000000005</Data></Cell>
    <Cell><Data ss:Type="String">no</Data></Cell>
   </Row>
   <Row>
    <Cell><Data ss:Type="Number">553418</Data></Cell>
    <Cell><Data ss:Type="Number">1056</Data></Cell>
    <Cell><Data ss:Type="String">scaffold100684|size5116</Data></Cell>
    <Cell><Data ss:Type="Number">-1.0165</Data></Cell>
    <Cell><Data ss:Type="String">no</Data></Cell>
   </Row>
   <Row>
    <Cell><Data ss:Type="Number">3018405</Data></Cell>
    <Cell><Data ss:Type="Number">1057</Data></Cell>
    <Cell><Data ss:Type="String">scaffold100684|size5116</Data></Cell>
    <Cell><Data ss:Type="Number">-0.99316000000000004</Data></Cell>
    <Cell><Data ss:Type="String">no</Data></Cell>
   </Row>
   <Row>
    <Cell><Data ss:Type="Number">73850</Data></Cell>
    <Cell><Data ss:Type="Number">1058</Data></Cell>
    <Cell><Data ss:Type="String">scaffold100684|size5116</Data></Cell>
    <Cell><Data ss:Type="Number">-0.99838000000000005</Data></Cell>
    <Cell><Data ss:Type="String">no</Data></Cell>
   </Row>
   <Row>
    <Cell><Data ss:Type="Number">1384025</Data></Cell>
    <Cell><Data ss:Type="Number">1059</Data></Cell>
    <Cell><Data ss:Type="String">scaffold100684|size5116</Data></Cell>
    <Cell><Data ss:Type="Number">-0.98492999999999997</Data></Cell>
    <Cell><Data ss:Type="String">no</Data></Cell>
   </Row>
   <Row>
    <Cell><Data ss:Type="Number">1036702</Data></Cell>
    <Cell><Data ss:Type="Number">1060</Data></Cell>
    <Cell><Data ss:Type="String">scaffold100684|size5116</Data></Cell>
    <Cell><Data ss:Type="Number">-1.0229999999999999</Data></Cell>
    <Cell><Data ss:Type="String">no</Data></Cell>
   </Row>
   <Row>
    <Cell><Data ss:Type="Number">73851</Data></Cell>
    <Cell><Data ss:Type="Number">1061</Data></Cell>
    <Cell><Data ss:Type="String">scaffold100684|size5116</Data></Cell>
    <Cell><Data ss:Type="Number">-1.0478000000000001</Data></Cell>
    <Cell><Data ss:Type="String">no</Data></Cell>
   </Row>
   <Row>
    <Cell><Data ss:Type="Number">73852</Data></Cell>
    <Cell><Data ss:Type="Number">1062</Data></Cell>
    <Cell><Data ss:Type="String">scaffold100684|size5116</Data></Cell>
    <Cell><Data ss:Type="Number">-1.01</Data></Cell>
    <Cell><Data ss:Type="String">yes</Data></Cell>
   </Row>
   <Row>
    <Cell><Data ss:Type="Number">1384026</Data></Cell>
    <Cell><Data ss:Type="Number">1063</Data></Cell>
    <Cell><Data ss:Type="String">scaffold100684|size5116</Data></Cell>
    <Cell><Data ss:Type="Number">-0.99524000000000001</Data></Cell>
    <Cell><Data ss:Type="String">no</Data></Cell>
   </Row>
   <Row>
    <Cell><Data ss:Type="Number">822202</Data></Cell>
    <Cell><Data ss:Type="Number">1064</Data></Cell>
    <Cell><Data ss:Type="String">scaffold100684|size5116</Data></Cell>
    <Cell><Data ss:Type="Number">-1.0431999999999999</Data></Cell>
    <Cell><Data ss:Type="String">no</Data></Cell>
   </Row>
   <Row>
    <Cell><Data ss:Type="Number">1719109</Data></Cell>
    <Cell><Data ss:Type="Number">1065</Data></Cell>
    <Cell><Data ss:Type="String">scaffold100684|size5116</Data></Cell>
    <Cell><Data ss:Type="Number">-1.0375000000000001</Data></Cell>
    <Cell><Data ss:Type="String">no</Data></Cell>
   </Row>
   <Row>
    <Cell><Data ss:Type="Number">73853</Data></Cell>
    <Cell><Data ss:Type="Number">1066</Data></Cell>
    <Cell><Data ss:Type="String">scaffold100684|size5116</Data></Cell>
    <Cell><Data ss:Type="Number">-1.0443</Data></Cell>
    <Cell><Data ss:Type="String">yes</Data></Cell>
   </Row>
   <Row>
    <Cell><Data ss:Type="Number">73854</Data></Cell>
    <Cell><Data ss:Type="Number">1067</Data></Cell>
    <Cell><Data ss:Type="String">scaffold100684|size5116</Data></Cell>
    <Cell><Data ss:Type="Number">-1.0036</Data></Cell>
    <Cell><Data ss:Type="String">yes</Data></Cell>
   </Row>
   <Row>
    <Cell><Data ss:Type="Number">4040619</Data></Cell>
    <Cell><Data ss:Type="Number">1068</Data></Cell>
    <Cell><Data ss:Type="String">scaffold100684|size5116</Data></Cell>
    <Cell><Data ss:Type="Number">-1.0297000000000001</Data></Cell>
    <Cell><Data ss:Type="String">no</Data></Cell>
   </Row>
   <Row>
    <Cell><Data ss:Type="Number">1147077</Data></Cell>
    <Cell><Data ss:Type="Number">1069</Data></Cell>
    <Cell><Data ss:Type="String">scaffold100684|size5116</Data></Cell>
    <Cell><Data ss:Type="Number">-1.0036</Data></Cell>
    <Cell><Data ss:Type="String">no</Data></Cell>
   </Row>
   <Row>
    <Cell><Data ss:Type="Number">73855</Data></Cell>
    <Cell><Data ss:Type="Number">1070</Data></Cell>
    <Cell><Data ss:Type="String">scaffold100684|size5116</Data></Cell>
    <Cell><Data ss:Type="Number">-1.0275000000000001</Data></Cell>
    <Cell><Data ss:Type="String">no</Data></Cell>
   </Row>
   <Row>
    <Cell><Data ss:Type="Number">553419</Data></Cell>
    <Cell><Data ss:Type="Number">1071</Data></Cell>
    <Cell><Data ss:Type="String">scaffold100684|size5116</Data></Cell>
    <Cell><Data ss:Type="Number">-0.99524000000000001</Data></Cell>
    <Cell><Data ss:Type="String">no</Data></Cell>
   </Row>
   <Row>
    <Cell><Data ss:Type="Number">73856</Data></Cell>
    <Cell><Data ss:Type="Number">1072</Data></Cell>
    <Cell><Data ss:Type="String">scaffold100684|size5116</Data></Cell>
    <Cell><Data ss:Type="Number">-1.0488999999999999</Data></Cell>
    <Cell><Data ss:Type="String">no</Data></Cell>
   </Row>
   <Row>
    <Cell><Data ss:Type="Number">73825</Data></Cell>
    <Cell><Data ss:Type="Number">1073</Data></Cell>
    <Cell><Data ss:Type="String">scaffold100684|size5116</Data></Cell>
    <Cell><Data ss:Type="Number">-1.0229999999999999</Data></Cell>
    <Cell><Data ss:Type="String">no</Data></Cell>
   </Row>
   <Row>
    <Cell><Data ss:Type="Number">73857</Data></Cell>
    <Cell><Data ss:Type="Number">1074</Data></Cell>
    <Cell><Data ss:Type="String">scaffold100684|size5116</Data></Cell>
    <Cell><Data ss:Type="Number">-1.0773999999999999</Data></Cell>
    <Cell><Data ss:Type="String">yes</Data></Cell>
   </Row>
   <Row>
    <Cell><Data ss:Type="Number">73858</Data></Cell>
    <Cell><Data ss:Type="Number">1075</Data></Cell>
    <Cell><Data ss:Type="String">scaffold100684|size5116</Data></Cell>
    <Cell><Data ss:Type="Number">-1.0067999999999999</Data></Cell>
    <Cell><Data ss:Type="String">no</Data></Cell>
   </Row>
   <Row>
    <Cell><Data ss:Type="Number">73859</Data></Cell>
    <Cell><Data ss:Type="Number">1076</Data></Cell>
    <Cell><Data ss:Type="String">scaffold100684|size5116</Data></Cell>
    <Cell><Data ss:Type="Number">-1.0154000000000001</Data></Cell>
    <Cell><Data ss:Type="String">yes</Data></Cell>
   </Row>
   <Row>
    <Cell><Data ss:Type="Number">73860</Data></Cell>
    <Cell><Data ss:Type="Number">1077</Data></Cell>
    <Cell><Data ss:Type="String">scaffold100684|size5116</Data></Cell>
    <Cell><Data ss:Type="Number">-0.57321</Data></Cell>
    <Cell><Data ss:Type="String">no</Data></Cell>
   </Row>
   <Row>
    <Cell><Data ss:Type="Number">73861</Data></Cell>
    <Cell><Data ss:Type="Number">1078</Data></Cell>
    <Cell><Data ss:Type="String">scaffold100684|size5116</Data></Cell>
    <Cell><Data ss:Type="Number">-0.86850000000000005</Data></Cell>
    <Cell><Data ss:Type="String">no</Data></Cell>
   </Row>
   <Row>
    <Cell><Data ss:Type="Number">73863</Data></Cell>
    <Cell><Data ss:Type="Number">1079</Data></Cell>
    <Cell><Data ss:Type="String">scaffold100684|size5116</Data></Cell>
    <Cell><Data ss:Type="Number">-1.01</Data></Cell>
    <Cell><Data ss:Type="String">no</Data></Cell>
   </Row>
   <Row>
    <Cell><Data ss:Type="Number">73864</Data></Cell>
    <Cell><Data ss:Type="Number">1080</Data></Cell>
    <Cell><Data ss:Type="String">scaffold100684|size5116</Data></Cell>
    <Cell><Data ss:Type="Number">-1.0208999999999999</Data></Cell>
    <Cell><Data ss:Type="String">no</Data></Cell>
   </Row>
   <Row>
    <Cell><Data ss:Type="Number">553420</Data></Cell>
    <Cell><Data ss:Type="Number">1081</Data></Cell>
    <Cell><Data ss:Type="String">scaffold100684|size5116</Data></Cell>
    <Cell><Data ss:Type="Number">-0.95608000000000004</Data></Cell>
    <Cell><Data ss:Type="String">no</Data></Cell>
   </Row>
   <Row>
    <Cell><Data ss:Type="Number">73866</Data></Cell>
    <Cell><Data ss:Type="Number">1082</Data></Cell>
    <Cell><Data ss:Type="String">scaffold100684|size5116</Data></Cell>
    <Cell><Data ss:Type="Number">-1.0341</Data></Cell>
    <Cell><Data ss:Type="String">no</Data></Cell>
   </Row>
   <Row>
    <Cell><Data ss:Type="Number">3433543</Data></Cell>
    <Cell><Data ss:Type="Number">1083</Data></Cell>
    <Cell><Data ss:Type="String">scaffold100684|size5116</Data></Cell>
    <Cell><Data ss:Type="Number">-0.86850000000000005</Data></Cell>
    <Cell><Data ss:Type="String">no</Data></Cell>
   </Row>
   <Row>
    <Cell><Data ss:Type="Number">553421</Data></Cell>
    <Cell><Data ss:Type="Number">1084</Data></Cell>
    <Cell><Data ss:Type="String">scaffold100684|size5116</Data></Cell>
    <Cell><Data ss:Type="Number">-1.0353000000000001</Data></Cell>
    <Cell><Data ss:Type="String">yes</Data></Cell>
   </Row>
   <Row>
    <Cell><Data ss:Type="Number">2418343</Data></Cell>
    <Cell><Data ss:Type="Number">1085</Data></Cell>
    <Cell><Data ss:Type="String">scaffold100684|size5116</Data></Cell>
    <Cell><Data ss:Type="Number">-0.89561000000000002</Data></Cell>
    <Cell><Data ss:Type="String">no</Data></Cell>
   </Row>
   <Row>
    <Cell><Data ss:Type="Number">73869</Data></Cell>
    <Cell><Data ss:Type="Number">1086</Data></Cell>
    <Cell><Data ss:Type="String">scaffold100684|size5116</Data></Cell>
    <Cell><Data ss:Type="Number">-1.0307999999999999</Data></Cell>
    <Cell><Data ss:Type="String">no</Data></Cell>
   </Row>
   <Row>
    <Cell><Data ss:Type="Number">73870</Data></Cell>
    <Cell><Data ss:Type="Number">1087</Data></Cell>
    <Cell><Data ss:Type="String">scaffold100684|size5116</Data></Cell>
    <Cell><Data ss:Type="Number">-0.85946999999999996</Data></Cell>
    <Cell><Data ss:Type="String">no</Data></Cell>
   </Row>
   <Row>
    <Cell><Data ss:Type="Number">822204</Data></Cell>
    <Cell><Data ss:Type="Number">1088</Data></Cell>
    <Cell><Data ss:Type="String">scaffold100684|size5116</Data></Cell>
    <Cell><Data ss:Type="Number">-1.0241</Data></Cell>
    <Cell><Data ss:Type="String">no</Data></Cell>
   </Row>
   <Row>
    <Cell><Data ss:Type="Number">73871</Data></Cell>
    <Cell><Data ss:Type="Number">1089</Data></Cell>
    <Cell><Data ss:Type="String">scaffold100684|size5116</Data></Cell>
    <Cell><Data ss:Type="Number">-1.0067999999999999</Data></Cell>
    <Cell><Data ss:Type="String">no</Data></Cell>
   </Row>
   <Row>
    <Cell><Data ss:Type="Number">73872</Data></Cell>
    <Cell><Data ss:Type="Number">1090</Data></Cell>
    <Cell><Data ss:Type="String">scaffold100684|size5116</Data></Cell>
    <Cell><Data ss:Type="Number">-1.0511999999999999</Data></Cell>
    <Cell><Data ss:Type="String">yes</Data></Cell>
   </Row>
   <Row>
    <Cell><Data ss:Type="Number">1147083</Data></Cell>
    <Cell><Data ss:Type="Number">1091</Data></Cell>
    <Cell><Data ss:Type="String">scaffold100684|size5116</Data></Cell>
    <Cell><Data ss:Type="Number">-1.0501</Data></Cell>
    <Cell><Data ss:Type="String">no</Data></Cell>
   </Row>
   <Row>
    <Cell><Data ss:Type="Number">73875</Data></Cell>
    <Cell><Data ss:Type="Number">1092</Data></Cell>
    <Cell><Data ss:Type="String">scaffold100684|size5116</Data></Cell>
    <Cell><Data ss:Type="Number">-0.99212999999999996</Data></Cell>
    <Cell><Data ss:Type="String">no</Data></Cell>
   </Row>
   <Row>
    <Cell><Data ss:Type="Number">73876</Data></Cell>
    <Cell><Data ss:Type="Number">1093</Data></Cell>
    <Cell><Data ss:Type="String">scaffold100684|size5116</Data></Cell>
    <Cell><Data ss:Type="Number">-1.0275000000000001</Data></Cell>
    <Cell><Data ss:Type="String">no</Data></Cell>
   </Row>
   <Row>
    <Cell><Data ss:Type="Number">73877</Data></Cell>
    <Cell><Data ss:Type="Number">1094</Data></Cell>
    <Cell><Data ss:Type="String">scaffold100684|size5116</Data></Cell>
    <Cell><Data ss:Type="Number">-1.0431999999999999</Data></Cell>
    <Cell><Data ss:Type="String">no</Data></Cell>
   </Row>
   <Row>
    <Cell><Data ss:Type="Number">553422</Data></Cell>
    <Cell><Data ss:Type="Number">1095</Data></Cell>
    <Cell><Data ss:Type="String">scaffold100684|size5116</Data></Cell>
    <Cell><Data ss:Type="Number">-1.075</Data></Cell>
    <Cell><Data ss:Type="String">no</Data></Cell>
   </Row>
   <Row>
    <Cell><Data ss:Type="Number">553423</Data></Cell>
    <Cell><Data ss:Type="Number">1096</Data></Cell>
    <Cell><Data ss:Type="String">scaffold100684|size5116</Data></Cell>
    <Cell><Data ss:Type="Number">-1.0251999999999999</Data></Cell>
    <Cell><Data ss:Type="String">no</Data></Cell>
   </Row>
   <Row>
    <Cell><Data ss:Type="Number">73878</Data></Cell>
    <Cell><Data ss:Type="Number">1097</Data></Cell>
    <Cell><Data ss:Type="String">scaffold100684|size5116</Data></Cell>
    <Cell><Data ss:Type="Number">-1.0154000000000001</Data></Cell>
    <Cell><Data ss:Type="String">no</Data></Cell>
   </Row>
   <Row>
    <Cell><Data ss:Type="Number">73881</Data></Cell>
    <Cell><Data ss:Type="Number">1098</Data></Cell>
    <Cell><Data ss:Type="String">scaffold100684|size5116</Data></Cell>
    <Cell><Data ss:Type="Number">-1.0229999999999999</Data></Cell>
    <Cell><Data ss:Type="String">no</Data></Cell>
   </Row>
   <Row>
    <Cell><Data ss:Type="Number">822205</Data></Cell>
    <Cell><Data ss:Type="Number">1099</Data></Cell>
    <Cell><Data ss:Type="String">scaffold100684|size5116</Data></Cell>
    <Cell><Data ss:Type="Number">-0.99419999999999997</Data></Cell>
    <Cell><Data ss:Type="String">no</Data></Cell>
   </Row>
   <Row>
    <Cell><Data ss:Type="Number">73882</Data></Cell>
    <Cell><Data ss:Type="Number">1100</Data></Cell>
    <Cell><Data ss:Type="String">scaffold100684|size5116</Data></Cell>
    <Cell><Data ss:Type="Number">-1.0421</Data></Cell>
    <Cell><Data ss:Type="String">no</Data></Cell>
   </Row>
   <Row>
    <Cell><Data ss:Type="Number">73883</Data></Cell>
    <Cell><Data ss:Type="Number">1101</Data></Cell>
    <Cell><Data ss:Type="String">scaffold100684|size5116</Data></Cell>
    <Cell><Data ss:Type="Number">-1.0176000000000001</Data></Cell>
    <Cell><Data ss:Type="String">no</Data></Cell>
   </Row>
   <Row>
    <Cell><Data ss:Type="Number">73884</Data></Cell>
    <Cell><Data ss:Type="Number">1102</Data></Cell>
    <Cell><Data ss:Type="String">scaffold100684|size5116</Data></Cell>
    <Cell><Data ss:Type="Number">-0.96684000000000003</Data></Cell>
    <Cell><Data ss:Type="String">no</Data></Cell>
   </Row>
   <Row>
    <Cell><Data ss:Type="Number">73886</Data></Cell>
    <Cell><Data ss:Type="Number">1103</Data></Cell>
    <Cell><Data ss:Type="String">scaffold100684|size5116</Data></Cell>
    <Cell><Data ss:Type="Number">-1.0629999999999999</Data></Cell>
    <Cell><Data ss:Type="String">no</Data></Cell>
   </Row>
   <Row>
    <Cell><Data ss:Type="Number">73888</Data></Cell>
    <Cell><Data ss:Type="Number">1104</Data></Cell>
    <Cell><Data ss:Type="String">scaffold100684|size5116</Data></Cell>
    <Cell><Data ss:Type="Number">-1.0488999999999999</Data></Cell>
    <Cell><Data ss:Type="String">no</Data></Cell>
   </Row>
   <Row>
    <Cell><Data ss:Type="Number">3540093</Data></Cell>
    <Cell><Data ss:Type="Number">1105</Data></Cell>
    <Cell><Data ss:Type="String">scaffold100684|size5116</Data></Cell>
    <Cell><Data ss:Type="Number">-1.0111000000000001</Data></Cell>
    <Cell><Data ss:Type="String">no</Data></Cell>
   </Row>
   <Row>
    <Cell><Data ss:Type="Number">822207</Data></Cell>
    <Cell><Data ss:Type="Number">1106</Data></Cell>
    <Cell><Data ss:Type="String">scaffold100684|size5116</Data></Cell>
    <Cell><Data ss:Type="Number">-0.97080999999999995</Data></Cell>
    <Cell><Data ss:Type="String">no</Data></Cell>
   </Row>
   <Row>
    <Cell><Data ss:Type="Number">73889</Data></Cell>
    <Cell><Data ss:Type="Number">1107</Data></Cell>
    <Cell><Data ss:Type="String">scaffold100684|size5116</Data></Cell>
    <Cell><Data ss:Type="Number">-1.0089999999999999</Data></Cell>
    <Cell><Data ss:Type="String">no</Data></Cell>
   </Row>
   <Row>
    <Cell><Data ss:Type="Number">73891</Data></Cell>
    <Cell><Data ss:Type="Number">1108</Data></Cell>
    <Cell><Data ss:Type="String">scaffold100684|size5116</Data></Cell>
    <Cell><Data ss:Type="Number">-1.0488999999999999</Data></Cell>
    <Cell><Data ss:Type="String">no</Data></Cell>
   </Row>
   <Row>
    <Cell><Data ss:Type="Number">1886421</Data></Cell>
    <Cell><Data ss:Type="Number">1109</Data></Cell>
    <Cell><Data ss:Type="String">scaffold100684|size5116</Data></Cell>
    <Cell><Data ss:Type="Number">-1.0286</Data></Cell>
    <Cell><Data ss:Type="String">no</Data></Cell>
   </Row>
   <Row>
    <Cell><Data ss:Type="Number">73892</Data></Cell>
    <Cell><Data ss:Type="Number">1110</Data></Cell>
    <Cell><Data ss:Type="String">scaffold100684|size5116</Data></Cell>
    <Cell><Data ss:Type="Number">-1.0154000000000001</Data></Cell>
    <Cell><Data ss:Type="String">no</Data></Cell>
   </Row>
   <Row>
    <Cell><Data ss:Type="Number">73893</Data></Cell>
    <Cell><Data ss:Type="Number">1111</Data></Cell>
    <Cell><Data ss:Type="String">scaffold100684|size5116</Data></Cell>
    <Cell><Data ss:Type="Number">-1.0015000000000001</Data></Cell>
    <Cell><Data ss:Type="String">no</Data></Cell>
    <Cell ss:StyleID="s19"/>
    <Cell ss:StyleID="s19"/>
   </Row>
   <Row>
    <Cell><Data ss:Type="Number">73894</Data></Cell>
    <Cell><Data ss:Type="Number">1112</Data></Cell>
    <Cell><Data ss:Type="String">scaffold100684|size5116</Data></Cell>
    <Cell><Data ss:Type="Number">-1.0297000000000001</Data></Cell>
    <Cell><Data ss:Type="String">no</Data></Cell>
   </Row>
   <Row>
    <Cell><Data ss:Type="Number">73896</Data></Cell>
    <Cell><Data ss:Type="Number">1113</Data></Cell>
    <Cell><Data ss:Type="String">scaffold100684|size5116</Data></Cell>
    <Cell><Data ss:Type="Number">-1.0511999999999999</Data></Cell>
    <Cell><Data ss:Type="String">no</Data></Cell>
   </Row>
   <Row>
    <Cell><Data ss:Type="Number">1802874</Data></Cell>
    <Cell><Data ss:Type="Number">1114</Data></Cell>
    <Cell><Data ss:Type="String">scaffold100684|size5116</Data></Cell>
    <Cell><Data ss:Type="Number">-1.0089999999999999</Data></Cell>
    <Cell><Data ss:Type="String">no</Data></Cell>
    <Cell ss:StyleID="s19"/>
    <Cell ss:StyleID="s19"/>
    <Cell ss:StyleID="s19"/>
   </Row>
   <Row>
    <Cell><Data ss:Type="Number">1384036</Data></Cell>
    <Cell><Data ss:Type="Number">1115</Data></Cell>
    <Cell><Data ss:Type="String">scaffold100684|size5116</Data></Cell>
    <Cell><Data ss:Type="Number">-1.0364</Data></Cell>
    <Cell><Data ss:Type="String">no</Data></Cell>
   </Row>
   <Row>
    <Cell><Data ss:Type="Number">8929</Data></Cell>
    <Cell><Data ss:Type="Number">1116</Data></Cell>
    <Cell><Data ss:Type="String">scaffold100693|size2471</Data></Cell>
    <Cell><Data ss:Type="Number">-1.0319</Data></Cell>
    <Cell><Data ss:Type="String">no</Data></Cell>
    <Cell ss:StyleID="s19"/>
    <Cell ss:StyleID="s19"/>
   </Row>
   <Row>
    <Cell><Data ss:Type="Number">481622</Data></Cell>
    <Cell><Data ss:Type="Number">1117</Data></Cell>
    <Cell><Data ss:Type="String">scaffold100693|size2471</Data></Cell>
    <Cell><Data ss:Type="Number">-3.2855000000000002E-2</Data></Cell>
    <Cell><Data ss:Type="String">no</Data></Cell>
   </Row>
   <Row>
    <Cell><Data ss:Type="Number">3308389</Data></Cell>
    <Cell><Data ss:Type="Number">1118</Data></Cell>
    <Cell><Data ss:Type="String">scaffold100693|size2471</Data></Cell>
    <Cell><Data ss:Type="Number">-1.0398000000000001</Data></Cell>
    <Cell><Data ss:Type="String">no</Data></Cell>
   </Row>
   <Row>
    <Cell><Data ss:Type="Number">442927</Data></Cell>
    <Cell><Data ss:Type="Number">1119</Data></Cell>
    <Cell><Data ss:Type="String">scaffold100693|size2471</Data></Cell>
    <Cell><Data ss:Type="Number">0.20363999999999999</Data></Cell>
    <Cell><Data ss:Type="String">no</Data></Cell>
   </Row>
   <Row>
    <Cell><Data ss:Type="Number">8930</Data></Cell>
    <Cell><Data ss:Type="Number">1120</Data></Cell>
    <Cell><Data ss:Type="String">scaffold100697|size2471</Data></Cell>
    <Cell><Data ss:Type="Number">-1.0143</Data></Cell>
    <Cell><Data ss:Type="String">no</Data></Cell>
   </Row>
   <Row>
    <Cell><Data ss:Type="Number">29198</Data></Cell>
    <Cell><Data ss:Type="Number">1121</Data></Cell>
    <Cell><Data ss:Type="String">scaffold1006|size32126</Data></Cell>
    <Cell><Data ss:Type="Number">0.77542</Data></Cell>
    <Cell><Data ss:Type="String">no</Data></Cell>
    <Cell><Data ss:Type="Number">1</Data></Cell>
    <Cell><Data ss:Type="Number">0</Data></Cell>
    <Cell><Data ss:Type="Number">495</Data></Cell>
   </Row>
   <Row>
    <Cell><Data ss:Type="Number">2033447</Data></Cell>
    <Cell><Data ss:Type="Number">1122</Data></Cell>
    <Cell><Data ss:Type="String">scaffold1006|size32126</Data></Cell>
    <Cell><Data ss:Type="Number">-0.99629000000000001</Data></Cell>
    <Cell><Data ss:Type="String">no</Data></Cell>
   </Row>
   <Row>
    <Cell><Data ss:Type="Number">1673565</Data></Cell>
    <Cell><Data ss:Type="Number">1123</Data></Cell>
    <Cell><Data ss:Type="String">scaffold1006|size32126</Data></Cell>
    <Cell><Data ss:Type="Number">-0.97782000000000002</Data></Cell>
    <Cell><Data ss:Type="String">no</Data></Cell>
   </Row>
   <Row>
    <Cell><Data ss:Type="Number">3243347</Data></Cell>
    <Cell><Data ss:Type="Number">1124</Data></Cell>
    <Cell><Data ss:Type="String">scaffold1006|size32126</Data></Cell>
    <Cell><Data ss:Type="Number">-0.97984000000000004</Data></Cell>
    <Cell><Data ss:Type="String">no</Data></Cell>
   </Row>
   <Row>
    <Cell><Data ss:Type="Number">3243348</Data></Cell>
    <Cell><Data ss:Type="Number">1125</Data></Cell>
    <Cell><Data ss:Type="String">scaffold1006|size32126</Data></Cell>
    <Cell><Data ss:Type="Number">-1.0089999999999999</Data></Cell>
    <Cell><Data ss:Type="String">no</Data></Cell>
   </Row>
   <Row>
    <Cell><Data ss:Type="Number">3308397</Data></Cell>
    <Cell><Data ss:Type="Number">1126</Data></Cell>
    <Cell><Data ss:Type="String">scaffold1006|size32126</Data></Cell>
    <Cell><Data ss:Type="Number">-1.0593999999999999</Data></Cell>
    <Cell><Data ss:Type="String">no</Data></Cell>
   </Row>
   <Row>
    <Cell><Data ss:Type="Number">1548241</Data></Cell>
    <Cell><Data ss:Type="Number">1127</Data></Cell>
    <Cell><Data ss:Type="String">scaffold1006|size32126</Data></Cell>
    <Cell><Data ss:Type="Number">-0.99006000000000005</Data></Cell>
    <Cell><Data ss:Type="String">no</Data></Cell>
   </Row>
   <Row>
    <Cell><Data ss:Type="Number">3243351</Data></Cell>
    <Cell><Data ss:Type="Number">1128</Data></Cell>
    <Cell><Data ss:Type="String">scaffold1006|size32126</Data></Cell>
    <Cell><Data ss:Type="Number">-0.99524000000000001</Data></Cell>
    <Cell><Data ss:Type="String">no</Data></Cell>
   </Row>
   <Row>
    <Cell><Data ss:Type="Number">3243352</Data></Cell>
    <Cell><Data ss:Type="Number">1129</Data></Cell>
    <Cell><Data ss:Type="String">scaffold1006|size32126</Data></Cell>
    <Cell><Data ss:Type="Number">-1.0186999999999999</Data></Cell>
    <Cell><Data ss:Type="String">no</Data></Cell>
   </Row>
   <Row>
    <Cell><Data ss:Type="Number">29199</Data></Cell>
    <Cell><Data ss:Type="Number">1130</Data></Cell>
    <Cell><Data ss:Type="String">scaffold1006|size32126</Data></Cell>
    <Cell><Data ss:Type="Number">-1.0408999999999999</Data></Cell>
    <Cell><Data ss:Type="String">no</Data></Cell>
    <Cell><Data ss:Type="Number">-0.14697417400000001</Data></Cell>
    <Cell><Data ss:Type="Number">0.58214221700000002</Data></Cell>
    <Cell><Data ss:Type="Number">0.71111111100000002</Data></Cell>
   </Row>
   <Row>
    <Cell><Data ss:Type="Number">25036</Data></Cell>
    <Cell><Data ss:Type="Number">1131</Data></Cell>
    <Cell><Data ss:Type="String">scaffold1006|size32126</Data></Cell>
    <Cell><Data ss:Type="Number">-0.99733000000000005</Data></Cell>
    <Cell><Data ss:Type="String">no</Data></Cell>
   </Row>
   <Row>
    <Cell><Data ss:Type="Number">3433550</Data></Cell>
    <Cell><Data ss:Type="Number">1132</Data></Cell>
    <Cell><Data ss:Type="String">scaffold10070|size20636</Data></Cell>
    <Cell><Data ss:Type="Number">-1.0186999999999999</Data></Cell>
    <Cell><Data ss:Type="String">no</Data></Cell>
   </Row>
   <Row>
    <Cell><Data ss:Type="Number">3243357</Data></Cell>
    <Cell><Data ss:Type="Number">1133</Data></Cell>
    <Cell><Data ss:Type="String">scaffold100710|size2471</Data></Cell>
    <Cell><Data ss:Type="Number">-0.99109000000000003</Data></Cell>
    <Cell><Data ss:Type="String">no</Data></Cell>
   </Row>
   <Row>
    <Cell><Data ss:Type="Number">3243354</Data></Cell>
    <Cell><Data ss:Type="Number">1134</Data></Cell>
    <Cell><Data ss:Type="String">scaffold100710|size2471</Data></Cell>
    <Cell><Data ss:Type="Number">-1.0165</Data></Cell>
    <Cell><Data ss:Type="String">no</Data></Cell>
   </Row>
   <Row>
    <Cell><Data ss:Type="Number">73917</Data></Cell>
    <Cell><Data ss:Type="Number">1135</Data></Cell>
    <Cell><Data ss:Type="String">scaffold100710|size2471</Data></Cell>
    <Cell><Data ss:Type="Number">-0.81330999999999998</Data></Cell>
    <Cell><Data ss:Type="String">no</Data></Cell>
   </Row>
   <Row>
    <Cell><Data ss:Type="Number">933684</Data></Cell>
    <Cell><Data ss:Type="Number">1136</Data></Cell>
    <Cell><Data ss:Type="String">scaffold100710|size2471</Data></Cell>
    <Cell><Data ss:Type="Number">-0.97984000000000004</Data></Cell>
    <Cell><Data ss:Type="String">no</Data></Cell>
   </Row>
   <Row>
    <Cell><Data ss:Type="Number">73921</Data></Cell>
    <Cell><Data ss:Type="Number">1137</Data></Cell>
    <Cell><Data ss:Type="String">scaffold100710|size2471</Data></Cell>
    <Cell><Data ss:Type="Number">-0.74914999999999998</Data></Cell>
    <Cell><Data ss:Type="String">no</Data></Cell>
   </Row>
   <Row>
    <Cell><Data ss:Type="Number">553446</Data></Cell>
    <Cell><Data ss:Type="Number">1138</Data></Cell>
    <Cell><Data ss:Type="String">scaffold100710|size2471</Data></Cell>
    <Cell><Data ss:Type="Number">-1.01</Data></Cell>
    <Cell><Data ss:Type="String">no</Data></Cell>
   </Row>
   <Row>
    <Cell><Data ss:Type="Number">992194</Data></Cell>
    <Cell><Data ss:Type="Number">1139</Data></Cell>
    <Cell><Data ss:Type="String">scaffold100710|size2471</Data></Cell>
    <Cell><Data ss:Type="Number">-1.0176000000000001</Data></Cell>
    <Cell><Data ss:Type="String">no</Data></Cell>
   </Row>
   <Row>
    <Cell><Data ss:Type="Number">73930</Data></Cell>
    <Cell><Data ss:Type="Number">1140</Data></Cell>
    <Cell><Data ss:Type="String">scaffold100710|size2471</Data></Cell>
    <Cell><Data ss:Type="Number">-1.0524</Data></Cell>
    <Cell><Data ss:Type="String">no</Data></Cell>
   </Row>
   <Row>
    <Cell><Data ss:Type="Number">73931</Data></Cell>
    <Cell><Data ss:Type="Number">1141</Data></Cell>
    <Cell><Data ss:Type="String">scaffold100710|size2471</Data></Cell>
    <Cell><Data ss:Type="Number">-1.0143</Data></Cell>
    <Cell><Data ss:Type="String">no</Data></Cell>
   </Row>
   <Row>
    <Cell><Data ss:Type="Number">73934</Data></Cell>
    <Cell><Data ss:Type="Number">1142</Data></Cell>
    <Cell><Data ss:Type="String">scaffold100710|size2471</Data></Cell>
    <Cell><Data ss:Type="Number">-1.0036</Data></Cell>
    <Cell><Data ss:Type="String">no</Data></Cell>
   </Row>
   <Row>
    <Cell><Data ss:Type="Number">3093171</Data></Cell>
    <Cell><Data ss:Type="Number">1143</Data></Cell>
    <Cell><Data ss:Type="String">scaffold100710|size2471</Data></Cell>
    <Cell><Data ss:Type="Number">-0.93518000000000001</Data></Cell>
    <Cell><Data ss:Type="String">no</Data></Cell>
   </Row>
   <Row>
    <Cell><Data ss:Type="Number">553450</Data></Cell>
    <Cell><Data ss:Type="Number">1144</Data></Cell>
    <Cell><Data ss:Type="String">scaffold100710|size2471</Data></Cell>
    <Cell><Data ss:Type="Number">-0.94933999999999996</Data></Cell>
    <Cell><Data ss:Type="String">no</Data></Cell>
   </Row>
   <Row>
    <Cell><Data ss:Type="Number">3093172</Data></Cell>
    <Cell><Data ss:Type="Number">1145</Data></Cell>
    <Cell><Data ss:Type="String">scaffold100710|size2471</Data></Cell>
    <Cell><Data ss:Type="Number">-0.9728</Data></Cell>
    <Cell><Data ss:Type="String">no</Data></Cell>
   </Row>
   <Row>
    <Cell><Data ss:Type="Number">1981769</Data></Cell>
    <Cell><Data ss:Type="Number">1146</Data></Cell>
    <Cell><Data ss:Type="String">scaffold100710|size2471</Data></Cell>
    <Cell><Data ss:Type="Number">-0.86192000000000002</Data></Cell>
    <Cell><Data ss:Type="String">no</Data></Cell>
   </Row>
   <Row>
    <Cell><Data ss:Type="Number">3243358</Data></Cell>
    <Cell><Data ss:Type="Number">1147</Data></Cell>
    <Cell><Data ss:Type="String">scaffold100710|size2471</Data></Cell>
    <Cell><Data ss:Type="Number">-0.72394999999999998</Data></Cell>
    <Cell><Data ss:Type="String">no</Data></Cell>
   </Row>
   <Row>
    <Cell><Data ss:Type="Number">3308405</Data></Cell>
    <Cell><Data ss:Type="Number">1148</Data></Cell>
    <Cell><Data ss:Type="String">scaffold10072|size15230</Data></Cell>
    <Cell><Data ss:Type="Number">-0.99629000000000001</Data></Cell>
    <Cell><Data ss:Type="String">no</Data></Cell>
   </Row>
   <Row>
    <Cell><Data ss:Type="Number">73951</Data></Cell>
    <Cell><Data ss:Type="Number">1149</Data></Cell>
    <Cell><Data ss:Type="String">scaffold10073|size15230</Data></Cell>
    <Cell><Data ss:Type="Number">-1.0143</Data></Cell>
    <Cell><Data ss:Type="String">no</Data></Cell>
   </Row>
   <Row>
    <Cell><Data ss:Type="Number">13297</Data></Cell>
    <Cell><Data ss:Type="Number">1150</Data></Cell>
    <Cell><Data ss:Type="String">scaffold10073|size15230</Data></Cell>
    <Cell><Data ss:Type="Number">-1.0036</Data></Cell>
    <Cell><Data ss:Type="String">no</Data></Cell>
   </Row>
   <Row>
    <Cell><Data ss:Type="Number">73965</Data></Cell>
    <Cell><Data ss:Type="Number">1151</Data></Cell>
    <Cell><Data ss:Type="String">scaffold10073|size15230</Data></Cell>
    <Cell><Data ss:Type="Number">-1.0089999999999999</Data></Cell>
    <Cell><Data ss:Type="String">no</Data></Cell>
   </Row>
   <Row>
    <Cell><Data ss:Type="Number">3243364</Data></Cell>
    <Cell><Data ss:Type="Number">1152</Data></Cell>
    <Cell><Data ss:Type="String">scaffold10073|size15230</Data></Cell>
    <Cell><Data ss:Type="Number">-1.022</Data></Cell>
    <Cell><Data ss:Type="String">no</Data></Cell>
    <Cell><Data ss:Type="Number">-0.203757361</Data></Cell>
    <Cell><Data ss:Type="Number">0.57512229199999998</Data></Cell>
    <Cell><Data ss:Type="Number">1.3783783780000001</Data></Cell>
   </Row>
   <Row>
    <Cell><Data ss:Type="Number">73957</Data></Cell>
    <Cell><Data ss:Type="Number">1153</Data></Cell>
    <Cell><Data ss:Type="String">scaffold10073|size15230</Data></Cell>
    <Cell><Data ss:Type="Number">-1.0375000000000001</Data></Cell>
    <Cell><Data ss:Type="String">no</Data></Cell>
    <Cell ss:StyleID="s19"/>
   </Row>
   <Row>
    <Cell><Data ss:Type="Number">553463</Data></Cell>
    <Cell><Data ss:Type="Number">1154</Data></Cell>
    <Cell><Data ss:Type="String">scaffold10073|size15230</Data></Cell>
    <Cell><Data ss:Type="Number">-0.99838000000000005</Data></Cell>
    <Cell><Data ss:Type="String">no</Data></Cell>
   </Row>
   <Row>
    <Cell><Data ss:Type="Number">73973</Data></Cell>
    <Cell><Data ss:Type="Number">1155</Data></Cell>
    <Cell><Data ss:Type="String">scaffold10073|size15230</Data></Cell>
    <Cell><Data ss:Type="Number">-1.0629999999999999</Data></Cell>
    <Cell><Data ss:Type="String">no</Data></Cell>
   </Row>
   <Row>
    <Cell><Data ss:Type="Number">73974</Data></Cell>
    <Cell><Data ss:Type="Number">1156</Data></Cell>
    <Cell><Data ss:Type="String">scaffold10073|size15230</Data></Cell>
    <Cell><Data ss:Type="Number">-1.0642</Data></Cell>
    <Cell><Data ss:Type="String">no</Data></Cell>
   </Row>
   <Row>
    <Cell><Data ss:Type="Number">1147112</Data></Cell>
    <Cell><Data ss:Type="Number">1157</Data></Cell>
    <Cell><Data ss:Type="String">scaffold10073|size15230</Data></Cell>
    <Cell><Data ss:Type="Number">-1.0387</Data></Cell>
    <Cell><Data ss:Type="String">no</Data></Cell>
   </Row>
   <Row>
    <Cell><Data ss:Type="Number">933692</Data></Cell>
    <Cell><Data ss:Type="Number">1158</Data></Cell>
    <Cell><Data ss:Type="String">scaffold10073|size15230</Data></Cell>
    <Cell><Data ss:Type="Number">-1.0143</Data></Cell>
    <Cell><Data ss:Type="String">no</Data></Cell>
   </Row>
   <Row>
    <Cell><Data ss:Type="Number">2056604</Data></Cell>
    <Cell><Data ss:Type="Number">1159</Data></Cell>
    <Cell><Data ss:Type="String">scaffold10073|size15230</Data></Cell>
    <Cell><Data ss:Type="Number">-1.0307999999999999</Data></Cell>
    <Cell><Data ss:Type="String">no</Data></Cell>
   </Row>
   <Row>
    <Cell><Data ss:Type="Number">73976</Data></Cell>
    <Cell><Data ss:Type="Number">1160</Data></Cell>
    <Cell><Data ss:Type="String">scaffold10073|size15230</Data></Cell>
    <Cell><Data ss:Type="Number">-1.0431999999999999</Data></Cell>
    <Cell><Data ss:Type="String">no</Data></Cell>
   </Row>
   <Row>
    <Cell><Data ss:Type="Number">73963</Data></Cell>
    <Cell><Data ss:Type="Number">1161</Data></Cell>
    <Cell><Data ss:Type="String">scaffold10073|size15230</Data></Cell>
    <Cell><Data ss:Type="Number">-1.0198</Data></Cell>
    <Cell><Data ss:Type="String">no</Data></Cell>
   </Row>
   <Row>
    <Cell><Data ss:Type="Number">73964</Data></Cell>
    <Cell><Data ss:Type="Number">1162</Data></Cell>
    <Cell><Data ss:Type="String">scaffold10073|size15230</Data></Cell>
    <Cell><Data ss:Type="Number">-0.99109000000000003</Data></Cell>
    <Cell><Data ss:Type="String">no</Data></Cell>
   </Row>
   <Row>
    <Cell><Data ss:Type="Number">822221</Data></Cell>
    <Cell><Data ss:Type="Number">1163</Data></Cell>
    <Cell><Data ss:Type="String">scaffold10073|size15230</Data></Cell>
    <Cell><Data ss:Type="Number">-0.94362999999999997</Data></Cell>
    <Cell><Data ss:Type="String">no</Data></Cell>
   </Row>
   <Row>
    <Cell><Data ss:Type="Number">822223</Data></Cell>
    <Cell><Data ss:Type="Number">1164</Data></Cell>
    <Cell><Data ss:Type="String">scaffold10073|size15230</Data></Cell>
    <Cell><Data ss:Type="Number">-1.0319</Data></Cell>
    <Cell><Data ss:Type="String">no</Data></Cell>
   </Row>
   <Row>
    <Cell><Data ss:Type="Number">3054443</Data></Cell>
    <Cell><Data ss:Type="Number">1165</Data></Cell>
    <Cell><Data ss:Type="String">scaffold10073|size15230</Data></Cell>
    <Cell><Data ss:Type="Number">-1.0208999999999999</Data></Cell>
    <Cell><Data ss:Type="String">no</Data></Cell>
   </Row>
   <Row>
    <Cell><Data ss:Type="Number">8931</Data></Cell>
    <Cell><Data ss:Type="Number">1166</Data></Cell>
    <Cell><Data ss:Type="String">scaffold10073|size15230</Data></Cell>
    <Cell><Data ss:Type="Number">-1.022</Data></Cell>
    <Cell><Data ss:Type="String">yes</Data></Cell>
    <Cell><Data ss:Type="Number">-4.9284250000000002E-3</Data></Cell>
    <Cell><Data ss:Type="Number">1.07587E-3</Data></Cell>
    <Cell><Data ss:Type="Number">3.8729508199999998</Data></Cell>
   </Row>
   <Row>
    <Cell><Data ss:Type="Number">3627</Data></Cell>
    <Cell><Data ss:Type="Number">1167</Data></Cell>
    <Cell><Data ss:Type="String">scaffold10075|size15229</Data></Cell>
    <Cell><Data ss:Type="Number">-1.0570999999999999</Data></Cell>
    <Cell><Data ss:Type="String">no</Data></Cell>
   </Row>
   <Row>
    <Cell><Data ss:Type="Number">63743</Data></Cell>
    <Cell><Data ss:Type="Number">1168</Data></Cell>
    <Cell><Data ss:Type="String">scaffold10075|size15229</Data></Cell>
    <Cell><Data ss:Type="Number">-1.1273</Data></Cell>
    <Cell><Data ss:Type="String">no</Data></Cell>
    <Cell><Data ss:Type="Number">-4.1189930999999999E-2</Data></Cell>
    <Cell><Data ss:Type="Number">3.9006499999999999E-4</Data></Cell>
    <Cell><Data ss:Type="Number">14.055555556</Data></Cell>
   </Row>
   <Row>
    <Cell><Data ss:Type="Number">553500</Data></Cell>
    <Cell><Data ss:Type="Number">1169</Data></Cell>
    <Cell><Data ss:Type="String">scaffold10075|size15229</Data></Cell>
    <Cell><Data ss:Type="Number">-1.0353000000000001</Data></Cell>
    <Cell><Data ss:Type="String">no</Data></Cell>
   </Row>
   <Row>
    <Cell><Data ss:Type="Number">481639</Data></Cell>
    <Cell><Data ss:Type="Number">1170</Data></Cell>
    <Cell><Data ss:Type="String">scaffold10075|size15229</Data></Cell>
    <Cell><Data ss:Type="Number">-1.0665</Data></Cell>
    <Cell><Data ss:Type="String">no</Data></Cell>
   </Row>
   <Row>
    <Cell><Data ss:Type="Number">822252</Data></Cell>
    <Cell><Data ss:Type="Number">1171</Data></Cell>
    <Cell><Data ss:Type="String">scaffold10075|size15229</Data></Cell>
    <Cell><Data ss:Type="Number">-1.0948</Data></Cell>
    <Cell><Data ss:Type="String">yes</Data></Cell>
    <Cell><Data ss:Type="Number">-1.1882998000000001E-2</Data></Cell>
    <Cell><Data ss:Type="Number">1</Data></Cell>
    <Cell><Data ss:Type="Number">1.052631579</Data></Cell>
   </Row>
   <Row>
    <Cell><Data ss:Type="Number">1958886</Data></Cell>
    <Cell><Data ss:Type="Number">1172</Data></Cell>
    <Cell><Data ss:Type="String">scaffold10075|size15229</Data></Cell>
    <Cell><Data ss:Type="Number">-1.0501</Data></Cell>
    <Cell><Data ss:Type="String">no</Data></Cell>
   </Row>
   <Row>
    <Cell><Data ss:Type="Number">1802910</Data></Cell>
    <Cell><Data ss:Type="Number">1173</Data></Cell>
    <Cell><Data ss:Type="String">scaffold10075|size15229</Data></Cell>
    <Cell><Data ss:Type="Number">-1.0421</Data></Cell>
    <Cell><Data ss:Type="String">no</Data></Cell>
   </Row>
   <Row>
    <Cell><Data ss:Type="Number">2056611</Data></Cell>
    <Cell><Data ss:Type="Number">1174</Data></Cell>
    <Cell><Data ss:Type="String">scaffold10075|size15229</Data></Cell>
    <Cell><Data ss:Type="Number">-0.96487000000000001</Data></Cell>
    <Cell><Data ss:Type="String">no</Data></Cell>
   </Row>
   <Row>
    <Cell><Data ss:Type="Number">1697109</Data></Cell>
    <Cell><Data ss:Type="Number">1175</Data></Cell>
    <Cell><Data ss:Type="String">scaffold10075|size15229</Data></Cell>
    <Cell><Data ss:Type="Number">-1.01</Data></Cell>
    <Cell><Data ss:Type="String">no</Data></Cell>
   </Row>
   <Row>
    <Cell><Data ss:Type="Number">1886457</Data></Cell>
    <Cell><Data ss:Type="Number">1176</Data></Cell>
    <Cell><Data ss:Type="String">scaffold10075|size15229</Data></Cell>
    <Cell><Data ss:Type="Number">-0.97080999999999995</Data></Cell>
    <Cell><Data ss:Type="String">no</Data></Cell>
   </Row>
   <Row>
    <Cell><Data ss:Type="Number">1548261</Data></Cell>
    <Cell><Data ss:Type="Number">1177</Data></Cell>
    <Cell><Data ss:Type="String">scaffold10075|size15229</Data></Cell>
    <Cell><Data ss:Type="Number">-1.0251999999999999</Data></Cell>
    <Cell><Data ss:Type="String">no</Data></Cell>
   </Row>
   <Row>
    <Cell><Data ss:Type="Number">1981775</Data></Cell>
    <Cell><Data ss:Type="Number">1178</Data></Cell>
    <Cell><Data ss:Type="String">scaffold10075|size15229</Data></Cell>
    <Cell><Data ss:Type="Number">-0.95704999999999996</Data></Cell>
    <Cell><Data ss:Type="String">no</Data></Cell>
   </Row>
   <Row>
    <Cell><Data ss:Type="Number">1147135</Data></Cell>
    <Cell><Data ss:Type="Number">1179</Data></Cell>
    <Cell><Data ss:Type="String">scaffold10075|size15229</Data></Cell>
    <Cell><Data ss:Type="Number">-0.94362999999999997</Data></Cell>
    <Cell><Data ss:Type="String">no</Data></Cell>
   </Row>
   <Row>
    <Cell><Data ss:Type="Number">1147136</Data></Cell>
    <Cell><Data ss:Type="Number">1180</Data></Cell>
    <Cell><Data ss:Type="String">scaffold10075|size15229</Data></Cell>
    <Cell><Data ss:Type="Number">-1.0319</Data></Cell>
    <Cell><Data ss:Type="String">no</Data></Cell>
   </Row>
   <Row>
    <Cell><Data ss:Type="Number">1981776</Data></Cell>
    <Cell><Data ss:Type="Number">1181</Data></Cell>
    <Cell><Data ss:Type="String">scaffold10075|size15229</Data></Cell>
    <Cell><Data ss:Type="Number">-0.93332000000000004</Data></Cell>
    <Cell><Data ss:Type="String">no</Data></Cell>
   </Row>
   <Row>
    <Cell><Data ss:Type="Number">1517777</Data></Cell>
    <Cell><Data ss:Type="Number">1182</Data></Cell>
    <Cell><Data ss:Type="String">scaffold10075|size15229</Data></Cell>
    <Cell><Data ss:Type="Number">-1.0618000000000001</Data></Cell>
    <Cell><Data ss:Type="String">no</Data></Cell>
   </Row>
   <Row>
    <Cell><Data ss:Type="Number">553501</Data></Cell>
    <Cell><Data ss:Type="Number">1183</Data></Cell>
    <Cell><Data ss:Type="String">scaffold10075|size15229</Data></Cell>
    <Cell><Data ss:Type="Number">-1.0559000000000001</Data></Cell>
    <Cell><Data ss:Type="String">no</Data></Cell>
   </Row>
   <Row>
    <Cell><Data ss:Type="Number">553502</Data></Cell>
    <Cell><Data ss:Type="Number">1184</Data></Cell>
    <Cell><Data ss:Type="String">scaffold10075|size15229</Data></Cell>
    <Cell><Data ss:Type="Number">-1.0421</Data></Cell>
    <Cell><Data ss:Type="String">no</Data></Cell>
   </Row>
   <Row>
    <Cell><Data ss:Type="Number">1886461</Data></Cell>
    <Cell><Data ss:Type="Number">1185</Data></Cell>
    <Cell><Data ss:Type="String">scaffold10075|size15229</Data></Cell>
    <Cell><Data ss:Type="Number">-0.86850000000000005</Data></Cell>
    <Cell><Data ss:Type="String">no</Data></Cell>
   </Row>
   <Row>
    <Cell><Data ss:Type="Number">3375314</Data></Cell>
    <Cell><Data ss:Type="Number">1186</Data></Cell>
    <Cell><Data ss:Type="String">scaffold10075|size15229</Data></Cell>
    <Cell><Data ss:Type="Number">-1.0275000000000001</Data></Cell>
    <Cell><Data ss:Type="String">no</Data></Cell>
   </Row>
   <Row>
    <Cell><Data ss:Type="Number">1886462</Data></Cell>
    <Cell><Data ss:Type="Number">1187</Data></Cell>
    <Cell><Data ss:Type="String">scaffold10075|size15229</Data></Cell>
    <Cell><Data ss:Type="Number">-0.93332000000000004</Data></Cell>
    <Cell><Data ss:Type="String">no</Data></Cell>
    <Cell ss:StyleID="s19"/>
    <Cell ss:StyleID="s19"/>
    <Cell ss:StyleID="s19"/>
   </Row>
   <Row>
    <Cell><Data ss:Type="Number">2056613</Data></Cell>
    <Cell><Data ss:Type="Number">1188</Data></Cell>
    <Cell><Data ss:Type="String">scaffold10075|size15229</Data></Cell>
    <Cell><Data ss:Type="Number">-0.99838000000000005</Data></Cell>
    <Cell><Data ss:Type="String">no</Data></Cell>
   </Row>
   <Row>
    <Cell><Data ss:Type="Number">4188405</Data></Cell>
    <Cell><Data ss:Type="Number">1189</Data></Cell>
    <Cell><Data ss:Type="String">scaffold10075|size15229</Data></Cell>
    <Cell><Data ss:Type="Number">-1.0036</Data></Cell>
    <Cell><Data ss:Type="String">no</Data></Cell>
   </Row>
   <Row>
    <Cell><Data ss:Type="Number">20010</Data></Cell>
    <Cell><Data ss:Type="Number">1190</Data></Cell>
    <Cell><Data ss:Type="String">scaffold10075|size15229</Data></Cell>
    <Cell><Data ss:Type="Number">-0.47008</Data></Cell>
    <Cell><Data ss:Type="String">no</Data></Cell>
   </Row>
   <Row>
    <Cell><Data ss:Type="Number">553487</Data></Cell>
    <Cell><Data ss:Type="Number">1191</Data></Cell>
    <Cell><Data ss:Type="String">scaffold10075|size15229</Data></Cell>
    <Cell><Data ss:Type="Number">-1.0547</Data></Cell>
    <Cell><Data ss:Type="String">no</Data></Cell>
   </Row>
   <Row>
    <Cell><Data ss:Type="Number">3433574</Data></Cell>
    <Cell><Data ss:Type="Number">1192</Data></Cell>
    <Cell><Data ss:Type="String">scaffold10075|size15229</Data></Cell>
    <Cell><Data ss:Type="Number">-1.0264</Data></Cell>
    <Cell><Data ss:Type="String">no</Data></Cell>
   </Row>
   <Row>
    <Cell><Data ss:Type="Number">553492</Data></Cell>
    <Cell><Data ss:Type="Number">1193</Data></Cell>
    <Cell><Data ss:Type="String">scaffold10075|size15229</Data></Cell>
    <Cell><Data ss:Type="Number">-1.0089999999999999</Data></Cell>
    <Cell><Data ss:Type="String">no</Data></Cell>
   </Row>
   <Row>
    <Cell><Data ss:Type="Number">1802924</Data></Cell>
    <Cell><Data ss:Type="Number">1194</Data></Cell>
    <Cell><Data ss:Type="String">scaffold100762|size2468</Data></Cell>
    <Cell><Data ss:Type="Number">-1.0297000000000001</Data></Cell>
    <Cell><Data ss:Type="String">no</Data></Cell>
   </Row>
   <Row>
    <Cell><Data ss:Type="Number">74004</Data></Cell>
    <Cell><Data ss:Type="Number">1195</Data></Cell>
    <Cell><Data ss:Type="String">scaffold10077|size15886</Data></Cell>
    <Cell><Data ss:Type="Number">-1.0241</Data></Cell>
    <Cell><Data ss:Type="String">no</Data></Cell>
   </Row>
   <Row>
    <Cell><Data ss:Type="Number">74007</Data></Cell>
    <Cell><Data ss:Type="Number">1196</Data></Cell>
    <Cell><Data ss:Type="String">scaffold10077|size15886</Data></Cell>
    <Cell><Data ss:Type="Number">-1.0165</Data></Cell>
    <Cell><Data ss:Type="String">no</Data></Cell>
   </Row>
   <Row>
    <Cell><Data ss:Type="Number">13298</Data></Cell>
    <Cell><Data ss:Type="Number">1197</Data></Cell>
    <Cell><Data ss:Type="String">scaffold100782|size5457</Data></Cell>
    <Cell><Data ss:Type="Number">-1.0251999999999999</Data></Cell>
    <Cell><Data ss:Type="String">no</Data></Cell>
   </Row>
   <Row>
    <Cell><Data ss:Type="Number">1886483</Data></Cell>
    <Cell><Data ss:Type="Number">1198</Data></Cell>
    <Cell><Data ss:Type="String">scaffold100782|size5457</Data></Cell>
    <Cell><Data ss:Type="Number">-1.0443</Data></Cell>
    <Cell><Data ss:Type="String">no</Data></Cell>
   </Row>
   <Row>
    <Cell><Data ss:Type="Number">1384081</Data></Cell>
    <Cell><Data ss:Type="Number">1199</Data></Cell>
    <Cell><Data ss:Type="String">scaffold100782|size5457</Data></Cell>
    <Cell><Data ss:Type="Number">-1.0208999999999999</Data></Cell>
    <Cell><Data ss:Type="String">no</Data></Cell>
   </Row>
   <Row>
    <Cell><Data ss:Type="Number">4188407</Data></Cell>
    <Cell><Data ss:Type="Number">1200</Data></Cell>
    <Cell><Data ss:Type="String">scaffold100782|size5457</Data></Cell>
    <Cell><Data ss:Type="Number">-0.99524000000000001</Data></Cell>
    <Cell><Data ss:Type="String">no</Data></Cell>
   </Row>
   <Row>
    <Cell><Data ss:Type="Number">3433590</Data></Cell>
    <Cell><Data ss:Type="Number">1201</Data></Cell>
    <Cell><Data ss:Type="String">scaffold100782|size5457</Data></Cell>
    <Cell><Data ss:Type="Number">-1.0329999999999999</Data></Cell>
    <Cell><Data ss:Type="String">no</Data></Cell>
   </Row>
   <Row>
    <Cell><Data ss:Type="Number">3433591</Data></Cell>
    <Cell><Data ss:Type="Number">1202</Data></Cell>
    <Cell><Data ss:Type="String">scaffold100782|size5457</Data></Cell>
    <Cell><Data ss:Type="Number">-1.0286</Data></Cell>
    <Cell><Data ss:Type="String">no</Data></Cell>
   </Row>
   <Row>
    <Cell><Data ss:Type="Number">3433592</Data></Cell>
    <Cell><Data ss:Type="Number">1203</Data></Cell>
    <Cell><Data ss:Type="String">scaffold100782|size5457</Data></Cell>
    <Cell><Data ss:Type="Number">-1.0547</Data></Cell>
    <Cell><Data ss:Type="String">no</Data></Cell>
   </Row>
   <Row>
    <Cell><Data ss:Type="Number">74018</Data></Cell>
    <Cell><Data ss:Type="Number">1204</Data></Cell>
    <Cell><Data ss:Type="String">scaffold100789|size2467</Data></Cell>
    <Cell><Data ss:Type="Number">-1.0275000000000001</Data></Cell>
    <Cell><Data ss:Type="String">no</Data></Cell>
   </Row>
   <Row>
    <Cell><Data ss:Type="Number">74027</Data></Cell>
    <Cell><Data ss:Type="Number">1205</Data></Cell>
    <Cell><Data ss:Type="String">scaffold1007|size32123</Data></Cell>
    <Cell><Data ss:Type="Number">-1.0341</Data></Cell>
    <Cell><Data ss:Type="String">no</Data></Cell>
    <Cell><Data ss:Type="Number">0.58666666700000003</Data></Cell>
    <Cell><Data ss:Type="Number">8.0600000000000008E-6</Data></Cell>
    <Cell><Data ss:Type="Number">44.2</Data></Cell>
   </Row>
   <Row>
    <Cell><Data ss:Type="Number">822271</Data></Cell>
    <Cell><Data ss:Type="Number">1206</Data></Cell>
    <Cell><Data ss:Type="String">scaffold1007|size32123</Data></Cell>
    <Cell><Data ss:Type="Number">-0.91234999999999999</Data></Cell>
    <Cell><Data ss:Type="String">no</Data></Cell>
   </Row>
   <Row>
    <Cell><Data ss:Type="Number">13299</Data></Cell>
    <Cell><Data ss:Type="Number">1207</Data></Cell>
    <Cell><Data ss:Type="String">scaffold1007|size32123</Data></Cell>
    <Cell><Data ss:Type="Number">-1.0387</Data></Cell>
    <Cell><Data ss:Type="String">no</Data></Cell>
    <Cell><Data ss:Type="Number">0.36338609799999999</Data></Cell>
    <Cell><Data ss:Type="Number">0.35135135099999998</Data></Cell>
    <Cell><Data ss:Type="Number">0.26530612199999998</Data></Cell>
   </Row>
   <Row>
    <Cell><Data ss:Type="Number">20011</Data></Cell>
    <Cell><Data ss:Type="Number">1208</Data></Cell>
    <Cell><Data ss:Type="String">scaffold1007|size32123</Data></Cell>
    <Cell><Data ss:Type="Number">-1.0286</Data></Cell>
    <Cell><Data ss:Type="String">no</Data></Cell>
   </Row>
   <Row>
    <Cell><Data ss:Type="Number">48842</Data></Cell>
    <Cell><Data ss:Type="Number">1209</Data></Cell>
    <Cell><Data ss:Type="String">scaffold1007|size32123</Data></Cell>
    <Cell><Data ss:Type="Number">-1.0241</Data></Cell>
    <Cell><Data ss:Type="String">no</Data></Cell>
   </Row>
   <Row>
    <Cell><Data ss:Type="Number">74048</Data></Cell>
    <Cell><Data ss:Type="Number">1210</Data></Cell>
    <Cell><Data ss:Type="String">scaffold1007|size32123</Data></Cell>
    <Cell><Data ss:Type="Number">-1.0307999999999999</Data></Cell>
    <Cell><Data ss:Type="String">no</Data></Cell>
   </Row>
   <Row>
    <Cell><Data ss:Type="Number">70636</Data></Cell>
    <Cell><Data ss:Type="Number">1211</Data></Cell>
    <Cell><Data ss:Type="String">scaffold1007|size32123</Data></Cell>
    <Cell><Data ss:Type="Number">-1.0241</Data></Cell>
    <Cell><Data ss:Type="String">yes</Data></Cell>
   </Row>
   <Row>
    <Cell><Data ss:Type="Number">74040</Data></Cell>
    <Cell><Data ss:Type="Number">1212</Data></Cell>
    <Cell><Data ss:Type="String">scaffold1007|size32123</Data></Cell>
    <Cell><Data ss:Type="Number">-1.0375000000000001</Data></Cell>
    <Cell><Data ss:Type="String">no</Data></Cell>
   </Row>
   <Row>
    <Cell><Data ss:Type="Number">1290148</Data></Cell>
    <Cell><Data ss:Type="Number">1213</Data></Cell>
    <Cell><Data ss:Type="String">scaffold1007|size32123</Data></Cell>
    <Cell><Data ss:Type="Number">-1.0488999999999999</Data></Cell>
    <Cell><Data ss:Type="String">no</Data></Cell>
   </Row>
   <Row>
    <Cell><Data ss:Type="Number">553536</Data></Cell>
    <Cell><Data ss:Type="Number">1214</Data></Cell>
    <Cell><Data ss:Type="String">scaffold1007|size32123</Data></Cell>
    <Cell><Data ss:Type="Number">-1.0133000000000001</Data></Cell>
    <Cell><Data ss:Type="String">no</Data></Cell>
   </Row>
   <Row>
    <Cell><Data ss:Type="Number">74051</Data></Cell>
    <Cell><Data ss:Type="Number">1215</Data></Cell>
    <Cell><Data ss:Type="String">scaffold1007|size32123</Data></Cell>
    <Cell><Data ss:Type="Number">-1.0431999999999999</Data></Cell>
    <Cell><Data ss:Type="String">no</Data></Cell>
   </Row>
   <Row>
    <Cell><Data ss:Type="Number">74054</Data></Cell>
    <Cell><Data ss:Type="Number">1216</Data></Cell>
    <Cell><Data ss:Type="String">scaffold1007|size32123</Data></Cell>
    <Cell><Data ss:Type="Number">-1.0133000000000001</Data></Cell>
    <Cell><Data ss:Type="String">no</Data></Cell>
   </Row>
   <Row>
    <Cell><Data ss:Type="Number">48843</Data></Cell>
    <Cell><Data ss:Type="Number">1217</Data></Cell>
    <Cell><Data ss:Type="String">scaffold1007|size32123</Data></Cell>
    <Cell><Data ss:Type="Number">-1.0408999999999999</Data></Cell>
    <Cell><Data ss:Type="String">no</Data></Cell>
   </Row>
   <Row>
    <Cell><Data ss:Type="Number">1290155</Data></Cell>
    <Cell><Data ss:Type="Number">1218</Data></Cell>
    <Cell><Data ss:Type="String">scaffold100803|size2467</Data></Cell>
    <Cell><Data ss:Type="Number">-0.96289999999999998</Data></Cell>
    <Cell><Data ss:Type="String">no</Data></Cell>
   </Row>
   <Row>
    <Cell><Data ss:Type="Number">933719</Data></Cell>
    <Cell><Data ss:Type="Number">1219</Data></Cell>
    <Cell><Data ss:Type="String">scaffold100803|size2467</Data></Cell>
    <Cell><Data ss:Type="Number">-1.0046999999999999</Data></Cell>
    <Cell><Data ss:Type="String">no</Data></Cell>
   </Row>
   <Row>
    <Cell><Data ss:Type="Number">74082</Data></Cell>
    <Cell><Data ss:Type="Number">1220</Data></Cell>
    <Cell><Data ss:Type="String">scaffold100803|size2467</Data></Cell>
    <Cell><Data ss:Type="Number">-1.0364</Data></Cell>
    <Cell><Data ss:Type="String">no</Data></Cell>
   </Row>
   <Row>
    <Cell><Data ss:Type="Number">74099</Data></Cell>
    <Cell><Data ss:Type="Number">1221</Data></Cell>
    <Cell><Data ss:Type="String">scaffold100803|size2467</Data></Cell>
    <Cell><Data ss:Type="Number">-1.0275000000000001</Data></Cell>
    <Cell><Data ss:Type="String">no</Data></Cell>
   </Row>
   <Row>
    <Cell><Data ss:Type="Number">74102</Data></Cell>
    <Cell><Data ss:Type="Number">1222</Data></Cell>
    <Cell><Data ss:Type="String">scaffold100803|size2467</Data></Cell>
    <Cell><Data ss:Type="Number">-1.0176000000000001</Data></Cell>
    <Cell><Data ss:Type="String">no</Data></Cell>
   </Row>
   <Row>
    <Cell><Data ss:Type="Number">25037</Data></Cell>
    <Cell><Data ss:Type="Number">1223</Data></Cell>
    <Cell><Data ss:Type="String">scaffold100809|size2467</Data></Cell>
    <Cell><Data ss:Type="Number">-1.0375000000000001</Data></Cell>
    <Cell><Data ss:Type="String">no</Data></Cell>
   </Row>
   <Row>
    <Cell><Data ss:Type="Number">3433609</Data></Cell>
    <Cell><Data ss:Type="Number">1224</Data></Cell>
    <Cell><Data ss:Type="String">scaffold100809|size2467</Data></Cell>
    <Cell><Data ss:Type="Number">-1.0058</Data></Cell>
    <Cell><Data ss:Type="String">no</Data></Cell>
   </Row>
   <Row>
    <Cell><Data ss:Type="Number">3375327</Data></Cell>
    <Cell><Data ss:Type="Number">1225</Data></Cell>
    <Cell><Data ss:Type="String">scaffold100811|size2467</Data></Cell>
    <Cell><Data ss:Type="Number">-1.0089999999999999</Data></Cell>
    <Cell><Data ss:Type="String">no</Data></Cell>
   </Row>
   <Row>
    <Cell><Data ss:Type="Number">3375339</Data></Cell>
    <Cell><Data ss:Type="Number">1226</Data></Cell>
    <Cell><Data ss:Type="String">scaffold10081|size16478</Data></Cell>
    <Cell><Data ss:Type="Number">-1.0559000000000001</Data></Cell>
    <Cell><Data ss:Type="String">no</Data></Cell>
   </Row>
   <Row>
    <Cell><Data ss:Type="Number">29200</Data></Cell>
    <Cell><Data ss:Type="Number">1227</Data></Cell>
    <Cell><Data ss:Type="String">scaffold100831|size2466</Data></Cell>
    <Cell><Data ss:Type="Number">-1.0375000000000001</Data></Cell>
    <Cell><Data ss:Type="String">no</Data></Cell>
   </Row>
   <Row>
    <Cell><Data ss:Type="Number">3375352</Data></Cell>
    <Cell><Data ss:Type="Number">1228</Data></Cell>
    <Cell><Data ss:Type="String">scaffold100832|size2466</Data></Cell>
    <Cell><Data ss:Type="Number">-0.98902999999999996</Data></Cell>
    <Cell><Data ss:Type="String">no</Data></Cell>
   </Row>
   <Row>
    <Cell><Data ss:Type="Number">57120</Data></Cell>
    <Cell><Data ss:Type="Number">1229</Data></Cell>
    <Cell><Data ss:Type="String">scaffold100832|size2466</Data></Cell>
    <Cell><Data ss:Type="Number">-1.0725</Data></Cell>
    <Cell><Data ss:Type="String">no</Data></Cell>
   </Row>
   <Row>
    <Cell><Data ss:Type="Number">3243377</Data></Cell>
    <Cell><Data ss:Type="Number">1230</Data></Cell>
    <Cell><Data ss:Type="String">scaffold100839|size2466</Data></Cell>
    <Cell><Data ss:Type="Number">-0.99316000000000004</Data></Cell>
    <Cell><Data ss:Type="String">no</Data></Cell>
   </Row>
   <Row>
    <Cell><Data ss:Type="Number">74122</Data></Cell>
    <Cell><Data ss:Type="Number">1231</Data></Cell>
    <Cell><Data ss:Type="String">scaffold100839|size2466</Data></Cell>
    <Cell><Data ss:Type="Number">-1.0329999999999999</Data></Cell>
    <Cell><Data ss:Type="String">no</Data></Cell>
    <Cell><Data ss:Type="Number">0.12658227799999999</Data></Cell>
    <Cell><Data ss:Type="Number">0.44444444399999999</Data></Cell>
    <Cell><Data ss:Type="Number">2.5833333330000001</Data></Cell>
   </Row>
   <Row>
    <Cell><Data ss:Type="Number">3243381</Data></Cell>
    <Cell><Data ss:Type="Number">1232</Data></Cell>
    <Cell><Data ss:Type="String">scaffold100839|size2466</Data></Cell>
    <Cell><Data ss:Type="Number">-0.91503999999999996</Data></Cell>
    <Cell><Data ss:Type="String">no</Data></Cell>
   </Row>
   <Row>
    <Cell><Data ss:Type="Number">749294</Data></Cell>
    <Cell><Data ss:Type="Number">1233</Data></Cell>
    <Cell><Data ss:Type="String">scaffold100839|size2466</Data></Cell>
    <Cell><Data ss:Type="Number">-1.0186999999999999</Data></Cell>
    <Cell><Data ss:Type="String">no</Data></Cell>
   </Row>
   <Row>
    <Cell><Data ss:Type="Number">481661</Data></Cell>
    <Cell><Data ss:Type="Number">1234</Data></Cell>
    <Cell><Data ss:Type="String">scaffold100839|size2466</Data></Cell>
    <Cell><Data ss:Type="Number">-1.01</Data></Cell>
    <Cell><Data ss:Type="String">no</Data></Cell>
   </Row>
   <Row>
    <Cell><Data ss:Type="Number">3711</Data></Cell>
    <Cell><Data ss:Type="Number">1235</Data></Cell>
    <Cell><Data ss:Type="String">scaffold100839|size2466</Data></Cell>
    <Cell><Data ss:Type="Number">-1.0241</Data></Cell>
    <Cell><Data ss:Type="String">no</Data></Cell>
   </Row>
   <Row>
    <Cell><Data ss:Type="Number">2590457</Data></Cell>
    <Cell><Data ss:Type="Number">1236</Data></Cell>
    <Cell><Data ss:Type="String">scaffold100844|size4479</Data></Cell>
    <Cell><Data ss:Type="Number">-1.0455000000000001</Data></Cell>
    <Cell><Data ss:Type="String">no</Data></Cell>
   </Row>
   <Row>
    <Cell><Data ss:Type="Number">74164</Data></Cell>
    <Cell><Data ss:Type="Number">1237</Data></Cell>
    <Cell><Data ss:Type="String">scaffold100854|size2465</Data></Cell>
    <Cell><Data ss:Type="Number">-1.0341</Data></Cell>
    <Cell><Data ss:Type="String">no</Data></Cell>
   </Row>
   <Row>
    <Cell><Data ss:Type="Number">3496044</Data></Cell>
    <Cell><Data ss:Type="Number">1238</Data></Cell>
    <Cell><Data ss:Type="String">scaffold100854|size2465</Data></Cell>
    <Cell><Data ss:Type="Number">-0.99006000000000005</Data></Cell>
    <Cell><Data ss:Type="String">no</Data></Cell>
   </Row>
   <Row>
    <Cell><Data ss:Type="Number">3054477</Data></Cell>
    <Cell><Data ss:Type="Number">1239</Data></Cell>
[truncated: 8,163,474 more chars]
